# Supplementary material for: Microbial genomes from non-human primate gut metagenomes expand the primate-associated bacterial tree of life with over 1000 novel species
Source: Genome Biol. 2019 Dec 28;20:299. doi: 10.1186/s13059-019-1923-9 (PMC6935492; doi:10.1186/s13059-019-1923-9)
Supplement: Supplementary file 1 — Additional file 1: Table S1. NHP gut metagenome datasets considered in this study, together with relevant information like Pubmed ID, host, wild or captivity status, country of sampling, number of samples. [file 13059_2019_1923_MOESM1_ESM.xlsx]

## Sheet: Foglio1
Dataset	PMID	Wild/captive	Country	Host	Clade	# samples
AmatoKR_2018	29995839	wild	ARG	Alouatta caraya	Platyrrhini	5
			NIC	Alouatta palliata	Platyrrhini	6
			MEX	Alouatta pigra	Platyrrhini	8
			ECU; COL	Alouatta seniculus	Platyrrhini	6
			ECU	Ateles belzebuth	Platyrrhini	5
			COL	Ateles hybridus	Platyrrhini	5
			UGA	Cercopithecus ascanius	Cercopithecoidea	5
			UGA	Colobus guereza	Cercopithecoidea	5
			MDG	Eulemur rubriventer	Lemuriformes	5
			CAF	Gorilla gorilla	Apes	5
			ECU	Lagothrix lagotricha	Platyrrhini	5
			MDG	Lemur catta	Lemuriformes	5
			UGA	Pan troglodytes	Apes	5
			ETH	Papio anubis	Cercopithecoidea	5
			ETH	Papio hamadryas	Cercopithecoidea	5
			UGA	Piliocolobus badius	Cercopithecoidea	5
			MDG	Propithecus verreauxi	Lemuriformes	5
			ETH	Theropithecus gelada	Cercopithecoidea	5
HicksAL_2018	29725011	wild	COG	Gorilla gorilla gorilla	Apes	19
SrivathsanA_2015	25042073	captive	SGP	Pygathrix nemaeus	Cercopithecoidea	2
TungJ_2015	25774601	wild	KEN	Papio cynocephalus	Cercopithecoidea	48
LiX_2018	30137359	captive	CHN	Macaca fascicularis	Cercopithecoidea	20
OrkinJD_2019	30135468	wild	CRI	Cebus capucinus imitator	Platyrrhini	19
