# Supplementary material for: Microbial genomes from non-human primate gut metagenomes expand the primate-associated bacterial tree of life with over 1000 novel species
Source: Genome Biol. 2019 Dec 28;20:299. doi: 10.1186/s13059-019-1923-9 (PMC6935492; doi:10.1186/s13059-019-1923-9)
Supplement: Supplementary file 4 — Additional file 4: Table S3. Estimated mapped reads according to MetaPhlAn2, both per sample and per dataset. [file 13059_2019_1923_MOESM4_ESM.xlsx]

## Sheet: nhp_mpa2_mappability
Dataset	Sample	Estimated_mapped_reads (%)			Dataset	Average estimated mapped reads (%)
AmatoKR_2018	qiita_sid_11212:11212.AC622	0.768529			AmatoKR_2018	0.716154
AmatoKR_2018	qiita_sid_11212:11212.AC660	0.659447			HicksAL_2018	2.29399
AmatoKR_2018	qiita_sid_11212:11212.AC665	0.228557			LiX_2018	5.29633
AmatoKR_2018	qiita_sid_11212:11212.AC667	0.671745			SrivathsanA_2015	2.28756
AmatoKR_2018	qiita_sid_11212:11212.AC668	0.368193			TungJ_2015	1.52026
AmatoKR_2018	qiita_sid_11212:11212.Ahyb1000	0.116036			OrkinJD_2019	6.88946
AmatoKR_2018	qiita_sid_11212:11212.Ahyb135	0.18055
AmatoKR_2018	qiita_sid_11212:11212.Ahyb257	0.349472
AmatoKR_2018	qiita_sid_11212:11212.Ahyb401	0.279845
AmatoKR_2018	qiita_sid_11212:11212.Ahyb411	0.095694
AmatoKR_2018	qiita_sid_11212:11212.APAL36	1.27115
AmatoKR_2018	qiita_sid_11212:11212.APAL37	1.25849
AmatoKR_2018	qiita_sid_11212:11212.APAL38	0.503085
AmatoKR_2018	qiita_sid_11212:11212.APAL39	0.44584
AmatoKR_2018	qiita_sid_11212:11212.Apalw13	1.21893
AmatoKR_2018	qiita_sid_11212:11212.Apalw14	0.875811
AmatoKR_2018	qiita_sid_11212:11212.APF103	0.108613
AmatoKR_2018	qiita_sid_11212:11212.APF104	0.234783
AmatoKR_2018	qiita_sid_11212:11212.APF105	0.0391179
AmatoKR_2018	qiita_sid_11212:11212.APF106	0.0878193
AmatoKR_2018	qiita_sid_11212:11212.APF36	0.0846789
AmatoKR_2018	qiita_sid_11212:11212.APF37	0.0523932
AmatoKR_2018	qiita_sid_11212:11212.APF38	0.273646
AmatoKR_2018	qiita_sid_11212:11212.APF39	0.0622248
AmatoKR_2018	qiita_sid_11212:11212.Asen1111	0.386258
AmatoKR_2018	qiita_sid_11212:11212.Asen685	0.0811474
AmatoKR_2018	qiita_sid_11212:11212.AsenLink1	0.0101466
AmatoKR_2018	qiita_sid_11212:11212.AsenLink2	0.00385794
AmatoKR_2018	qiita_sid_11212:11212.AsenLink3	0.0190684
AmatoKR_2018	qiita_sid_11212:11212.AsenLink4	0.0334405
AmatoKR_2018	qiita_sid_11212:11212.AtbelzLink1	0.103429
AmatoKR_2018	qiita_sid_11212:11212.AtbelzLink2	0.0503785
AmatoKR_2018	qiita_sid_11212:11212.AtbelzLink3	0.0323578
AmatoKR_2018	qiita_sid_11212:11212.AtbelzLink4	0.104556
AmatoKR_2018	qiita_sid_11212:11212.AtbelzLink5	0.0533386
AmatoKR_2018	qiita_sid_11212:11212.BWC2023	0.930051
AmatoKR_2018	qiita_sid_11212:11212.BWC2026	0.864496
AmatoKR_2018	qiita_sid_11212:11212.BWC2061	0.0569199
AmatoKR_2018	qiita_sid_11212:11212.BWC2063	1.35781
AmatoKR_2018	qiita_sid_11212:11212.BWC2115	1.54136
AmatoKR_2018	qiita_sid_11212:11212.ERUB.102M	0.380686
AmatoKR_2018	qiita_sid_11212:11212.ERUB.105M	0.269411
AmatoKR_2018	qiita_sid_11212:11212.ERUB.10M	0.265562
AmatoKR_2018	qiita_sid_11212:11212.ERUB.12M	0.436718
AmatoKR_2018	qiita_sid_11212:11212.ERUB.20M	0.259375
AmatoKR_2018	qiita_sid_11212:11212.Gor1	0.0207254
AmatoKR_2018	qiita_sid_11212:11212.Gor11	0.0369114
AmatoKR_2018	qiita_sid_11212:11212.Gor12	0.0541482
AmatoKR_2018	qiita_sid_11212:11212.Gor2	0.168206
AmatoKR_2018	qiita_sid_11212:11212.Gor3	0.140994
AmatoKR_2018	qiita_sid_11212:11212.JB1	1.68961
AmatoKR_2018	qiita_sid_11212:11212.JB10	3.71047
AmatoKR_2018	qiita_sid_11212:11212.JB12	1.60858
AmatoKR_2018	qiita_sid_11212:11212.JB13	1.319
AmatoKR_2018	qiita_sid_11212:11212.JB15	1.88505
AmatoKR_2018	qiita_sid_11212:11212.JB17	2.6467
AmatoKR_2018	qiita_sid_11212:11212.JB18	2.96796
AmatoKR_2018	qiita_sid_11212:11212.JB24	1.76227
AmatoKR_2018	qiita_sid_11212:11212.JB25	2.614
AmatoKR_2018	qiita_sid_11212:11212.JB27	0.34133
AmatoKR_2018	qiita_sid_11212:11212.JB28	1.92756
AmatoKR_2018	qiita_sid_11212:11212.JB29	0.474589
AmatoKR_2018	qiita_sid_11212:11212.JB3	0.381343
AmatoKR_2018	qiita_sid_11212:11212.JB32	0.468975
AmatoKR_2018	qiita_sid_11212:11212.JB34	0.342625
AmatoKR_2018	qiita_sid_11212:11212.LabEllis3	0.0606316
AmatoKR_2018	qiita_sid_11212:11212.LagAb2	0.142526
AmatoKR_2018	qiita_sid_11212:11212.LagEllis1	0.118017
AmatoKR_2018	qiita_sid_11212:11212.LagEllis4	0.112683
AmatoKR_2018	qiita_sid_11212:11212.LagEllis5	0.11082
AmatoKR_2018	qiita_sid_11212:11212.Lc259	0.135634
AmatoKR_2018	qiita_sid_11212:11212.Lc301	0.0569931
AmatoKR_2018	qiita_sid_11212:11212.Lc307	0.422125
AmatoKR_2018	qiita_sid_11212:11212.Lc308	0.106313
AmatoKR_2018	qiita_sid_11212:11212.Lc310	0.0978625
AmatoKR_2018	qiita_sid_11212:11212.Ptr1	0.736081
AmatoKR_2018	qiita_sid_11212:11212.Ptr10	8.31714
AmatoKR_2018	qiita_sid_11212:11212.Ptr11	0.526736
AmatoKR_2018	qiita_sid_11212:11212.Ptr13	0.726865
AmatoKR_2018	qiita_sid_11212:11212.PTr14	0.506725
AmatoKR_2018	qiita_sid_11212:11212.PVAbb	0.210503
AmatoKR_2018	qiita_sid_11212:11212.PVLou	1.83132
AmatoKR_2018	qiita_sid_11212:11212.PVPam	0.214971
AmatoKR_2018	qiita_sid_11212:11212.PVPet	0.0597879
AmatoKR_2018	qiita_sid_11212:11212.PVQui	0.0555087
AmatoKR_2018	qiita_sid_11212:11212.RC2036	1.91351
AmatoKR_2018	qiita_sid_11212:11212.RC2068	2.23468
AmatoKR_2018	qiita_sid_11212:11212.RC2071	0.0497788
AmatoKR_2018	qiita_sid_11212:11212.RC2096	0.0534574
AmatoKR_2018	qiita_sid_11212:11212.RC2098	0.0697775
AmatoKR_2018	qiita_sid_11212:11212.RT2013	1.80782
AmatoKR_2018	qiita_sid_11212:11212.RT2017	1.1473
AmatoKR_2018	qiita_sid_11212:11212.RT2019	1.38945
AmatoKR_2018	qiita_sid_11212:11212.RT2021	1.44173
AmatoKR_2018	qiita_sid_11212:11212.RT2048	1.34186
HicksAL_2018	WDG_0002	0.404329
HicksAL_2018	WDG_0004	0.0876669
HicksAL_2018	WDG_0018	0.0836474
HicksAL_2018	WDG_0027	0.784275
HicksAL_2018	WDG_0028	0.304263
HicksAL_2018	WDG_0029	0.274437
HicksAL_2018	WDG_0033	0.57168
HicksAL_2018	WDG_0040	7.28822
HicksAL_2018	WDG_0048	0.109229
HicksAL_2018	WDG_0058	0.180649
HicksAL_2018	WDG_0065	0.415932
HicksAL_2018	WDG_0087	18.3717
HicksAL_2018	WDG_0092	0.0913517
HicksAL_2018	WDG_0127	0.145034
HicksAL_2018	WDG_0132	0.42295
HicksAL_2018	WDG_0140	0.546855
HicksAL_2018	WDG_0145	2.56086
HicksAL_2018	WDG_0146	10.7518
HicksAL_2018	WDG_0154	0.190955
LiX_2018	SAMEA104315420	4.89555
LiX_2018	SAMEA104315421	6.09219
LiX_2018	SAMEA104315422	6.21884
LiX_2018	SAMEA104315423	12.4846
LiX_2018	SAMEA104315424	2.61712
LiX_2018	SAMEA104315425	11.3408
LiX_2018	SAMEA104315426	6.59491
LiX_2018	SAMEA104315427	4.45111
LiX_2018	SAMEA104315428	6.01237
LiX_2018	SAMEA104315429	4.69632
LiX_2018	SAMEA104315430	3.06047
LiX_2018	SAMEA104315431	5.79465
LiX_2018	SAMEA104315432	1.79392
LiX_2018	SAMEA104315433	1.70329
LiX_2018	SAMEA104315434	8.96586
LiX_2018	SAMEA104315435	3.50537
LiX_2018	SAMEA104315436	5.31869
LiX_2018	SAMEA104315437	2.43407
LiX_2018	SAMEA104315438	5.67307
LiX_2018	SAMEA104315439	2.27338
SrivathsanA_2015	PN1	2.67664
SrivathsanA_2015	PN2	1.89847
TungJ_2015	F01	0.448573
TungJ_2015	F02	2.61971
TungJ_2015	F03	1.88582
TungJ_2015	F04	2.50332
TungJ_2015	F05	1.62366
TungJ_2015	F06	1.38012
TungJ_2015	F07	0.705533
TungJ_2015	F08	0.749781
TungJ_2015	F09	0.739001
TungJ_2015	F10	1.36761
TungJ_2015	F11	0.87105
TungJ_2015	F12	2.09753
TungJ_2015	F13	1.17318
TungJ_2015	F14	0.652581
TungJ_2015	F15	0.956397
TungJ_2015	F16	0.742358
TungJ_2015	F17	1.22048
TungJ_2015	F18	1.44194
TungJ_2015	F19	1.63463
TungJ_2015	F20	1.68269
TungJ_2015	F21	0.98213
TungJ_2015	F22	1.72699
TungJ_2015	F23	1.10826
TungJ_2015	F24	1.86412
TungJ_2015	F25	2.3783
TungJ_2015	F26	1.69705
TungJ_2015	F27	1.93878
TungJ_2015	F28	0.835629
TungJ_2015	F29	1.91122
TungJ_2015	F30	0.660542
TungJ_2015	F31	1.2953
TungJ_2015	M01	2.02753
TungJ_2015	M02	1.65286
TungJ_2015	M03	1.81456
TungJ_2015	M04	1.52111
TungJ_2015	M05	0.65328
TungJ_2015	M06	1.89699
TungJ_2015	M07	3.64513
TungJ_2015	M08	4.65896
TungJ_2015	M09	1.35206
TungJ_2015	M10	0.786738
TungJ_2015	M11	1.52125
TungJ_2015	M12	1.60806
TungJ_2015	M13	1.8748
TungJ_2015	M14	1.44241
TungJ_2015	M15	1.61737
TungJ_2015	M16	0.94846
TungJ_2015	M17	1.05669
OrkinJD_2019	SSR007	30.3071
OrkinJD_2019	SSR012	1.45856
OrkinJD_2019	SSR013	20.4074
OrkinJD_2019	SSR016	16.0069
OrkinJD_2019	SSR024	9.91614
OrkinJD_2019	SSR039	6.54087
OrkinJD_2019	SSR046	4.15811
OrkinJD_2019	SSR047	4.24901
OrkinJD_2019	SSR049	2.90699
OrkinJD_2019	SSR056	1.99439
OrkinJD_2019	SSR091	2.76459
OrkinJD_2019	SSR093	2.28117
OrkinJD_2019	SSR096	1.18814
OrkinJD_2019	SSR098	3.35156
OrkinJD_2019	SSR102	12.9984
OrkinJD_2019	SSR105	1.62253
OrkinJD_2019	SSR114	5.3062
OrkinJD_2019	SSR116	1.34798
OrkinJD_2019	SSR118	2.09367
