# Supplementary material for: Microbial genomes from non-human primate gut metagenomes expand the primate-associated bacterial tree of life with over 1000 novel species
Source: Genome Biol. 2019 Dec 28;20:299. doi: 10.1186/s13059-019-1923-9 (PMC6935492; doi:10.1186/s13059-019-1923-9)
Supplement: Supplementary file 5 — Additional file 5: Table S4. Description of single-sample assembled genomes (host, wild or captivity status, country of sampling), their assembly and quality statistics, their assigned taxonomy, and SGB, GGB and FGB assignment. [file 13059_2019_1923_MOESM5_ESM.xlsx]

## Sheet: genomes description
Dataset name	Sample	MAG ID	Host	Country	Wild	SGB ID	GGB ID	FGB ID	SGB type	Completeness	Contamination	Genome Size	N50	# Contigs	Assigned taxonomy
AmatoKR_2018	qiita_sid_11212:11212.AC622	AmatoKR_2018__qiita_sid_11212:11212.AC622__bin.1	alouatta caraya	arg	wild	20046	12904	4394	pSGB	76.7159	3.17901	2593946	4518	659	k__Bacteria|p__Bacteroidetes|c__CFGB4394|o__OFGB4394|f__FGB4394|g__GGB12904|s__GGB12904_SGB20046|t__SGB20046
AmatoKR_2018	qiita_sid_11212:11212.AC622	AmatoKR_2018__qiita_sid_11212:11212.AC622__bin.11	alouatta caraya	arg	wild	20584	13333	4571	pSGB	68.1994	2.01613	1172309	3426	373	k__Bacteria|p__Firmicutes|c__CFGB4571|o__OFGB4571|f__FGB4571|g__GGB13333|s__GGB13333_SGB20584|t__SGB20584
AmatoKR_2018	qiita_sid_11212:11212.AC622	AmatoKR_2018__qiita_sid_11212:11212.AC622__bin.12	alouatta caraya	arg	wild	20074	12928	4399	pSGB	84.8048	1.98988	2753351	5679	582	k__Bacteria|p__Bacteroidetes|c__CFGB4399|o__OFGB4399|f__FGB4399|g__GGB12928|s__GGB12928_SGB20074|t__SGB20074
AmatoKR_2018	qiita_sid_11212:11212.AC622	AmatoKR_2018__qiita_sid_11212:11212.AC622__bin.16	alouatta caraya	arg	wild	20427	13206	4509	pSGB	67.0132	3.07532	1762302	4033	490	k__Bacteria|p__Firmicutes|c__CFGB4509|o__OFGB4509|f__FGB4509|g__GGB13206|s__GGB13206_SGB20427|t__SGB20427
AmatoKR_2018	qiita_sid_11212:11212.AC622	AmatoKR_2018__qiita_sid_11212:11212.AC622__bin.17	alouatta caraya	arg	wild	20940	13597	1325	pSGB	51.0401	0.838926	996678	2761	376	k__Bacteria|p__Firmicutes|c__Clostridia|o__Clostridiales|f__Eubacteriaceae|g__GGB13597|s__GGB13597_SGB20940|t__SGB20940
AmatoKR_2018	qiita_sid_11212:11212.AC622	AmatoKR_2018__qiita_sid_11212:11212.AC622__bin.4	alouatta caraya	arg	wild	21140	13764	4751	pSGB	58.9248	4.02098	1761519	2719	669	k__Bacteria|p__Firmicutes|c__CFGB4751|o__OFGB4751|f__FGB4751|g__GGB13764|s__GGB13764_SGB21140|t__SGB21140
AmatoKR_2018	qiita_sid_11212:11212.AC660	AmatoKR_2018__qiita_sid_11212:11212.AC660__bin.10	alouatta caraya	arg	wild	20052	12910	4394	pSGB	66.5288	2.86008	1828975	3371	592	k__Bacteria|p__Bacteroidetes|c__CFGB4394|o__OFGB4394|f__FGB4394|g__GGB12910|s__GGB12910_SGB20052|t__SGB20052
AmatoKR_2018	qiita_sid_11212:11212.AC660	AmatoKR_2018__qiita_sid_11212:11212.AC660__bin.11	alouatta caraya	arg	wild	20084	12935	4399	pSGB	86.1589	1.06481	2317380	6531	454	k__Bacteria|p__Bacteroidetes|c__CFGB4399|o__OFGB4399|f__FGB4399|g__GGB12935|s__GGB12935_SGB20084|t__SGB20084
AmatoKR_2018	qiita_sid_11212:11212.AC660	AmatoKR_2018__qiita_sid_11212:11212.AC660__bin.14	alouatta caraya	arg	wild	20941	13598	1325	pSGB	91.8993	1.34228	1863644	4748	465	k__Bacteria|p__Firmicutes|c__Clostridia|o__Clostridiales|f__Eubacteriaceae|g__GGB13598|s__GGB13598_SGB20941|t__SGB20941
AmatoKR_2018	qiita_sid_11212:11212.AC660	AmatoKR_2018__qiita_sid_11212:11212.AC660__bin.2	alouatta caraya	arg	wild	20940	13597	1325	pSGB	73.0355	0.284726	1475822	3582	459	k__Bacteria|p__Firmicutes|c__Clostridia|o__Clostridiales|f__Eubacteriaceae|g__GGB13597|s__GGB13597_SGB20940|t__SGB20940
AmatoKR_2018	qiita_sid_11212:11212.AC660	AmatoKR_2018__qiita_sid_11212:11212.AC660__bin.4	alouatta caraya	arg	wild	20953	13609	4674	pSGB	88.97	4.43868	3239262	5402	760	k__Bacteria|p__Firmicutes|c__CFGB4674|o__OFGB4674|f__FGB4674|g__GGB13609|s__GGB13609_SGB20953|t__SGB20953
AmatoKR_2018	qiita_sid_11212:11212.AC660	AmatoKR_2018__qiita_sid_11212:11212.AC660__bin.6	alouatta caraya	arg	wild	20950	13606	4672	pSGB	90.7019	1.67785	1654664	5484	369	k__Bacteria|p__Firmicutes|c__CFGB4672|o__OFGB4672|f__FGB4672|g__GGB13606|s__GGB13606_SGB20950|t__SGB20950
AmatoKR_2018	qiita_sid_11212:11212.AC660	AmatoKR_2018__qiita_sid_11212:11212.AC660__bin.7	alouatta caraya	arg	wild	21141	13764	4751	pSGB	82.853	2.4084	1350922	3908	413	k__Bacteria|p__Firmicutes|c__CFGB4751|o__OFGB4751|f__FGB4751|g__GGB13764|s__GGB13764_SGB21141|t__SGB21141
AmatoKR_2018	qiita_sid_11212:11212.AC665	AmatoKR_2018__qiita_sid_11212:11212.AC665__bin.1	alouatta caraya	arg	wild	20175	13005	629	pSGB	51.4355	1.88679	1240111	3320	403	k__Bacteria|p__Bacteroidetes|c__Bacteroidia|o__Bacteroidales|f__Prevotellaceae|g__GGB13005|s__GGB13005_SGB20175|t__SGB20175
AmatoKR_2018	qiita_sid_11212:11212.AC665	AmatoKR_2018__qiita_sid_11212:11212.AC665__bin.10	alouatta caraya	arg	wild	20954	13610	4674	pSGB	77.1382	2.01342	2367366	3518	723	k__Bacteria|p__Firmicutes|c__CFGB4674|o__OFGB4674|f__FGB4674|g__GGB13610|s__GGB13610_SGB20954|t__SGB20954
AmatoKR_2018	qiita_sid_11212:11212.AC665	AmatoKR_2018__qiita_sid_11212:11212.AC665__bin.14	alouatta caraya	arg	wild	20029	12889	4386	pSGB	85.2995	1.74721	2280599	4679	573	k__Bacteria|p__Bacteroidetes|c__CFGB4386|o__OFGB4386|f__FGB4386|g__GGB12889|s__GGB12889_SGB20029|t__SGB20029
AmatoKR_2018	qiita_sid_11212:11212.AC665	AmatoKR_2018__qiita_sid_11212:11212.AC665__bin.15	alouatta caraya	arg	wild	20283	13090	4460	pSGB	54.6411	0.877193	1537248	2704	575	k__Bacteria|p__Firmicutes|c__CFGB4460|o__OFGB4460|f__FGB4460|g__GGB13090|s__GGB13090_SGB20283|t__SGB20283
AmatoKR_2018	qiita_sid_11212:11212.AC665	AmatoKR_2018__qiita_sid_11212:11212.AC665__bin.16	alouatta caraya	arg	wild	20220	13046	4440	pSGB	62.6931	1.15079	1465485	3100	507	k__Bacteria|p__Bacteroidetes|c__CFGB4440|o__OFGB4440|f__FGB4440|g__GGB13046|s__GGB13046_SGB20220|t__SGB20220
AmatoKR_2018	qiita_sid_11212:11212.AC665	AmatoKR_2018__qiita_sid_11212:11212.AC665__bin.22	alouatta caraya	arg	wild	20087	12938	4399	pSGB	71.7085	0.862069	2066512	5612	448	k__Bacteria|p__Bacteroidetes|c__CFGB4399|o__OFGB4399|f__FGB4399|g__GGB12938|s__GGB12938_SGB20087|t__SGB20087
AmatoKR_2018	qiita_sid_11212:11212.AC665	AmatoKR_2018__qiita_sid_11212:11212.AC665__bin.23	alouatta caraya	arg	wild	20052	12910	4394	pSGB	93.3645	2.96794	2963175	11182	420	k__Bacteria|p__Bacteroidetes|c__CFGB4394|o__OFGB4394|f__FGB4394|g__GGB12910|s__GGB12910_SGB20052|t__SGB20052
AmatoKR_2018	qiita_sid_11212:11212.AC665	AmatoKR_2018__qiita_sid_11212:11212.AC665__bin.28	alouatta caraya	arg	wild	20001	12867	4380	pSGB	83.4655	1.65634	2166476	6193	434	k__Bacteria|p__Bacteroidetes|c__CFGB4380|o__OFGB4380|f__FGB4380|g__GGB12867|s__GGB12867_SGB20001|t__SGB20001
AmatoKR_2018	qiita_sid_11212:11212.AC665	AmatoKR_2018__qiita_sid_11212:11212.AC665__bin.4	alouatta caraya	arg	wild	20843	13526	3035	pSGB	79.7819	1.62701	1919048	5641	422	k__Bacteria|p__Firmicutes|c__Firmicutes_unclassified|o__Firmicutes_unclassified|f__Firmicutes_unclassified|g__GGB13526|s__GGB13526_SGB20843|t__SGB20843
AmatoKR_2018	qiita_sid_11212:11212.AC665	AmatoKR_2018__qiita_sid_11212:11212.AC665__bin.6	alouatta caraya	arg	wild	20955	13611	4675	pSGB	85.6223	4.72036	2166749	4392	571	k__Bacteria|p__Firmicutes|c__CFGB4675|o__OFGB4675|f__FGB4675|g__GGB13611|s__GGB13611_SGB20955|t__SGB20955
AmatoKR_2018	qiita_sid_11212:11212.AC665	AmatoKR_2018__qiita_sid_11212:11212.AC665__bin.7	alouatta caraya	arg	wild	20957	13613	4676	pSGB	72.6452	1.28635	1409166	3028	487	k__Bacteria|p__Firmicutes|c__CFGB4676|o__OFGB4676|f__FGB4676|g__GGB13613|s__GGB13613_SGB20957|t__SGB20957
AmatoKR_2018	qiita_sid_11212:11212.AC665	AmatoKR_2018__qiita_sid_11212:11212.AC665__bin.8	alouatta caraya	arg	wild	20300	13101	2402	pSGB	83.5547	1.67615	1496102	9230	229	k__Bacteria|p__Proteobacteria|c__CFGB2402|o__OFGB2402|f__FGB2402|g__GGB13101|s__GGB13101_SGB20300|t__SGB20300
AmatoKR_2018	qiita_sid_11212:11212.AC667	AmatoKR_2018__qiita_sid_11212:11212.AC667__bin.12	alouatta caraya	arg	wild	20955	13611	4675	pSGB	69.2527	1.1745	1661424	2970	592	k__Bacteria|p__Firmicutes|c__CFGB4675|o__OFGB4675|f__FGB4675|g__GGB13611|s__GGB13611_SGB20955|t__SGB20955
AmatoKR_2018	qiita_sid_11212:11212.AC667	AmatoKR_2018__qiita_sid_11212:11212.AC667__bin.14	alouatta caraya	arg	wild	21142	13765	4751	pSGB	66.294	4.33585	1519952	3802	459	k__Bacteria|p__Firmicutes|c__CFGB4751|o__OFGB4751|f__FGB4751|g__GGB13765|s__GGB13765_SGB21142|t__SGB21142
AmatoKR_2018	qiita_sid_11212:11212.AC667	AmatoKR_2018__qiita_sid_11212:11212.AC667__bin.22	alouatta caraya	arg	wild	20755	13469	3054	pSGB	72.5975	0.0610128	1335455	4148	360	k__Bacteria|p__Firmicutes|c__CFGB3054|o__OFGB3054|f__FGB3054|g__GGB13469|s__GGB13469_SGB20755|t__SGB20755
AmatoKR_2018	qiita_sid_11212:11212.AC667	AmatoKR_2018__qiita_sid_11212:11212.AC667__bin.23	alouatta caraya	arg	wild	20475	13246	4529	pSGB	66.1848	1.04866	2933446	2990	1024	k__Bacteria|p__Firmicutes|c__CFGB4529|o__OFGB4529|f__FGB4529|g__GGB13246|s__GGB13246_SGB20475|t__SGB20475
AmatoKR_2018	qiita_sid_11212:11212.AC667	AmatoKR_2018__qiita_sid_11212:11212.AC667__bin.26	alouatta caraya	arg	wild	20921	13585	4663	pSGB	63.7158	1.566	1115109	2926	397	k__Bacteria|p__Firmicutes|c__CFGB4663|o__OFGB4663|f__FGB4663|g__GGB13585|s__GGB13585_SGB20921|t__SGB20921
AmatoKR_2018	qiita_sid_11212:11212.AC667	AmatoKR_2018__qiita_sid_11212:11212.AC667__bin.3	alouatta caraya	arg	wild	20676	13409	4610	pSGB	50	0.877193	1113743	3386	361	k__Bacteria|p__Firmicutes|c__CFGB4610|o__OFGB4610|f__FGB4610|g__GGB13409|s__GGB13409_SGB20676|t__SGB20676
AmatoKR_2018	qiita_sid_11212:11212.AC667	AmatoKR_2018__qiita_sid_11212:11212.AC667__bin.9	alouatta caraya	arg	wild	20028	12888	4386	pSGB	54.5777	0.681537	1113669	2691	413	k__Bacteria|p__Bacteroidetes|c__CFGB4386|o__OFGB4386|f__FGB4386|g__GGB12888|s__GGB12888_SGB20028|t__SGB20028
AmatoKR_2018	qiita_sid_11212:11212.AC668	AmatoKR_2018__qiita_sid_11212:11212.AC668__bin.11	alouatta caraya	arg	wild	20083	12935	4399	pSGB	68.3574	1.48148	1813548	3633	543	k__Bacteria|p__Bacteroidetes|c__CFGB4399|o__OFGB4399|f__FGB4399|g__GGB12935|s__GGB12935_SGB20083|t__SGB20083
AmatoKR_2018	qiita_sid_11212:11212.AC668	AmatoKR_2018__qiita_sid_11212:11212.AC668__bin.5	alouatta caraya	arg	wild	20046	12904	4394	pSGB	89.3261	2.40392	2866784	6453	574	k__Bacteria|p__Bacteroidetes|c__CFGB4394|o__OFGB4394|f__FGB4394|g__GGB12904|s__GGB12904_SGB20046|t__SGB20046
AmatoKR_2018	qiita_sid_11212:11212.Ahyb1000	AmatoKR_2018__qiita_sid_11212:11212.Ahyb1000__bin.10	ateles hybridus	col	wild	20317	13116	4469	pSGB	75.4782	2.97939	2331658	4343	625	k__Bacteria|p__Actinobacteria|c__CFGB4469|o__OFGB4469|f__FGB4469|g__GGB13116|s__GGB13116_SGB20317|t__SGB20317
AmatoKR_2018	qiita_sid_11212:11212.Ahyb1000	AmatoKR_2018__qiita_sid_11212:11212.Ahyb1000__bin.13	ateles hybridus	col	wild	20387	13173	4487	pSGB	89.6959	1.68919	1771177	14510	170	k__Bacteria|p__Actinobacteria|c__CFGB4487|o__OFGB4487|f__FGB4487|g__GGB13173|s__GGB13173_SGB20387|t__SGB20387
AmatoKR_2018	qiita_sid_11212:11212.Ahyb1000	AmatoKR_2018__qiita_sid_11212:11212.Ahyb1000__bin.14	ateles hybridus	col	wild	20026	12886	4386	pSGB	67.0797	3.64002	1943118	3611	581	k__Bacteria|p__Bacteroidetes|c__CFGB4386|o__OFGB4386|f__FGB4386|g__GGB12886|s__GGB12886_SGB20026|t__SGB20026
AmatoKR_2018	qiita_sid_11212:11212.Ahyb1000	AmatoKR_2018__qiita_sid_11212:11212.Ahyb1000__bin.20	ateles hybridus	col	wild	21012	13658	1840	pSGB	71.3636	0	1685983	3473	525	k__Bacteria|p__Firmicutes|c__Erysipelotrichia|o__Erysipelotrichales|f__Erysipelotrichaceae|g__GGB13658|s__GGB13658_SGB21012|t__SGB21012
AmatoKR_2018	qiita_sid_11212:11212.Ahyb1000	AmatoKR_2018__qiita_sid_11212:11212.Ahyb1000__bin.26	ateles hybridus	col	wild	20088	12939	4399	pSGB	89.1998	2.09877	2631869	6360	491	k__Bacteria|p__Bacteroidetes|c__CFGB4399|o__OFGB4399|f__FGB4399|g__GGB12939|s__GGB12939_SGB20088|t__SGB20088
AmatoKR_2018	qiita_sid_11212:11212.Ahyb1000	AmatoKR_2018__qiita_sid_11212:11212.Ahyb1000__bin.27	ateles hybridus	col	wild	20739	13459	3058	pSGB	58.1169	3.57143	1545312	3454	482	k__Bacteria|p__Firmicutes|c__Clostridia|o__Clostridiales|f__Ruminococcaceae|g__GGB13459|s__GGB13459_SGB20739|t__SGB20739
AmatoKR_2018	qiita_sid_11212:11212.Ahyb1000	AmatoKR_2018__qiita_sid_11212:11212.Ahyb1000__bin.4	ateles hybridus	col	wild	20057	12913	4394	pSGB	70.5189	1.64095	2200922	4039	612	k__Bacteria|p__Bacteroidetes|c__CFGB4394|o__OFGB4394|f__FGB4394|g__GGB12913|s__GGB12913_SGB20057|t__SGB20057
AmatoKR_2018	qiita_sid_11212:11212.Ahyb1000	AmatoKR_2018__qiita_sid_11212:11212.Ahyb1000__bin.7	ateles hybridus	col	wild	19994	12864	4380	pSGB	82.3895	0.464684	2016187	16923	160	k__Bacteria|p__Bacteroidetes|c__CFGB4380|o__OFGB4380|f__FGB4380|g__GGB12864|s__GGB12864_SGB19994|t__SGB19994
AmatoKR_2018	qiita_sid_11212:11212.Ahyb1000	AmatoKR_2018__qiita_sid_11212:11212.Ahyb1000__bin.9	ateles hybridus	col	wild	20091	12942	4400	pSGB	79.82	3.98148	2269572	4960	540	k__Bacteria|p__Bacteroidetes|c__CFGB4400|o__OFGB4400|f__FGB4400|g__GGB12942|s__GGB12942_SGB20091|t__SGB20091
AmatoKR_2018	qiita_sid_11212:11212.Ahyb135	AmatoKR_2018__qiita_sid_11212:11212.Ahyb135__bin.13	ateles hybridus	col	wild	21193	13813	4763	pSGB	83.9928	2.24719	1556407	7393	289	k__Bacteria|p__Firmicutes|c__CFGB4763|o__OFGB4763|f__FGB4763|g__GGB13813|s__GGB13813_SGB21193|t__SGB21193
AmatoKR_2018	qiita_sid_11212:11212.Ahyb135	AmatoKR_2018__qiita_sid_11212:11212.Ahyb135__bin.14	ateles hybridus	col	wild	20091	12942	4400	pSGB	54.7171	3.61111	1798607	3331	589	k__Bacteria|p__Bacteroidetes|c__CFGB4400|o__OFGB4400|f__FGB4400|g__GGB12942|s__GGB12942_SGB20091|t__SGB20091
AmatoKR_2018	qiita_sid_11212:11212.Ahyb135	AmatoKR_2018__qiita_sid_11212:11212.Ahyb135__bin.18	ateles hybridus	col	wild	20002	12867	4380	pSGB	66.1782	2.12206	1970505	4222	547	k__Bacteria|p__Bacteroidetes|c__CFGB4380|o__OFGB4380|f__FGB4380|g__GGB12867|s__GGB12867_SGB20002|t__SGB20002
AmatoKR_2018	qiita_sid_11212:11212.Ahyb257	AmatoKR_2018__qiita_sid_11212:11212.Ahyb257__bin.10	ateles hybridus	col	wild	20413	13192	4499	pSGB	79.1479	2.80374	1746115	4101	493	k__Bacteria|p__Firmicutes|c__CFGB4499|o__OFGB4499|f__FGB4499|g__GGB13192|s__GGB13192_SGB20413|t__SGB20413
AmatoKR_2018	qiita_sid_11212:11212.Ahyb257	AmatoKR_2018__qiita_sid_11212:11212.Ahyb257__bin.14	ateles hybridus	col	wild	19994	12864	4380	pSGB	50	1.72414	1440563	7263	247	k__Bacteria|p__Bacteroidetes|c__CFGB4380|o__OFGB4380|f__FGB4380|g__GGB12864|s__GGB12864_SGB19994|t__SGB19994
AmatoKR_2018	qiita_sid_11212:11212.Ahyb257	AmatoKR_2018__qiita_sid_11212:11212.Ahyb257__bin.17	ateles hybridus	col	wild	21012	13658	1840	pSGB	64.7868	1.26984	1803827	4818	448	k__Bacteria|p__Firmicutes|c__Erysipelotrichia|o__Erysipelotrichales|f__Erysipelotrichaceae|g__GGB13658|s__GGB13658_SGB21012|t__SGB21012
AmatoKR_2018	qiita_sid_11212:11212.Ahyb257	AmatoKR_2018__qiita_sid_11212:11212.Ahyb257__bin.7	ateles hybridus	col	wild	20987	13638	4689	pSGB	74.4871	3.82022	976042	15942	87	k__Bacteria|p__Firmicutes|c__CFGB4689|o__OFGB4689|f__FGB4689|g__GGB13638|s__GGB13638_SGB20987|t__SGB20987
AmatoKR_2018	qiita_sid_11212:11212.Ahyb257	AmatoKR_2018__qiita_sid_11212:11212.Ahyb257__bin.9	ateles hybridus	col	wild	21013	13659	1840	pSGB	81.0884	3.49206	2241988	7869	360	k__Bacteria|p__Firmicutes|c__Erysipelotrichia|o__Erysipelotrichales|f__Erysipelotrichaceae|g__GGB13659|s__GGB13659_SGB21013|t__SGB21013
AmatoKR_2018	qiita_sid_11212:11212.Ahyb401	AmatoKR_2018__qiita_sid_11212:11212.Ahyb401__bin.10	ateles hybridus	col	wild	21021	13666	4704	pSGB	61.0945	0.943396	1158111	2733	434	k__Bacteria|p__Firmicutes|c__CFGB4704|o__OFGB4704|f__FGB4704|g__GGB13666|s__GGB13666_SGB21021|t__SGB21021
AmatoKR_2018	qiita_sid_11212:11212.Ahyb401	AmatoKR_2018__qiita_sid_11212:11212.Ahyb401__bin.16	ateles hybridus	col	wild	20767	13480	4639	pSGB	53.9689	0.671141	1318580	2715	493	k__Bacteria|p__Firmicutes|c__CFGB4639|o__OFGB4639|f__FGB4639|g__GGB13480|s__GGB13480_SGB20767|t__SGB20767
AmatoKR_2018	qiita_sid_11212:11212.Ahyb401	AmatoKR_2018__qiita_sid_11212:11212.Ahyb401__bin.17	ateles hybridus	col	wild	20988	13639	4690	pSGB	92.4733	2.24719	1554901	16842	164	k__Bacteria|p__Firmicutes|c__CFGB4690|o__OFGB4690|f__FGB4690|g__GGB13639|s__GGB13639_SGB20988|t__SGB20988
AmatoKR_2018	qiita_sid_11212:11212.Ahyb411	AmatoKR_2018__qiita_sid_11212:11212.Ahyb411__bin.11	ateles hybridus	col	wild	20906	13570	1342	pSGB	84.0604	0.950783	1647286	4020	453	k__Bacteria|p__Firmicutes|c__Clostridia|o__Clostridiales|f__Eubacteriaceae|g__GGB13570|s__GGB13570_SGB20906|t__SGB20906
AmatoKR_2018	qiita_sid_11212:11212.Ahyb411	AmatoKR_2018__qiita_sid_11212:11212.Ahyb411__bin.13	ateles hybridus	col	wild	20051	12909	4394	pSGB	57.9154	3.44828	2260844	4070	630	k__Bacteria|p__Bacteroidetes|c__CFGB4394|o__OFGB4394|f__FGB4394|g__GGB12909|s__GGB12909_SGB20051|t__SGB20051
AmatoKR_2018	qiita_sid_11212:11212.Ahyb411	AmatoKR_2018__qiita_sid_11212:11212.Ahyb411__bin.14	ateles hybridus	col	wild	20522	13282	4541	pSGB	75.62	2.52818	1978670	4224	527	k__Bacteria|p__Firmicutes|c__CFGB4541|o__OFGB4541|f__FGB4541|g__GGB13282|s__GGB13282_SGB20522|t__SGB20522
AmatoKR_2018	qiita_sid_11212:11212.Ahyb411	AmatoKR_2018__qiita_sid_11212:11212.Ahyb411__bin.18	ateles hybridus	col	wild	20017	12879	4385	pSGB	70.5411	1.05328	2201777	5335	495	k__Bacteria|p__Bacteroidetes|c__CFGB4385|o__OFGB4385|f__FGB4385|g__GGB12879|s__GGB12879_SGB20017|t__SGB20017
AmatoKR_2018	qiita_sid_11212:11212.Ahyb411	AmatoKR_2018__qiita_sid_11212:11212.Ahyb411__bin.23	ateles hybridus	col	wild	21123	13747	4740	pSGB	94.3396	0.943396	1888432	9366	272	k__Bacteria|p__Firmicutes|c__CFGB4740|o__OFGB4740|f__FGB4740|g__GGB13747|s__GGB13747_SGB21123|t__SGB21123
AmatoKR_2018	qiita_sid_11212:11212.Ahyb411	AmatoKR_2018__qiita_sid_11212:11212.Ahyb411__bin.7	ateles hybridus	col	wild	20098	12947	4400	pSGB	68.2558	0.771605	2055572	18858	167	k__Bacteria|p__Bacteroidetes|c__CFGB4400|o__OFGB4400|f__FGB4400|g__GGB12947|s__GGB12947_SGB20098|t__SGB20098
AmatoKR_2018	qiita_sid_11212:11212.Ahyb411	AmatoKR_2018__qiita_sid_11212:11212.Ahyb411__bin.8	ateles hybridus	col	wild	20025	12886	4386	pSGB	83.6442	4.19765	2402787	6733	450	k__Bacteria|p__Bacteroidetes|c__CFGB4386|o__OFGB4386|f__FGB4386|g__GGB12886|s__GGB12886_SGB20025|t__SGB20025
AmatoKR_2018	qiita_sid_11212:11212.Ahyb411	AmatoKR_2018__qiita_sid_11212:11212.Ahyb411__bin.9	ateles hybridus	col	wild	20766	13480	4639	pSGB	96.6443	0	2561815	19898	200	k__Bacteria|p__Firmicutes|c__CFGB4639|o__OFGB4639|f__FGB4639|g__GGB13480|s__GGB13480_SGB20766|t__SGB20766
AmatoKR_2018	qiita_sid_11212:11212.APAL36	AmatoKR_2018__qiita_sid_11212:11212.APAL36__bin.11	alouatta palliata	nic	wild	20219	13046	4440	pSGB	58.9286	0.873016	1595242	3621	482	k__Bacteria|p__Bacteroidetes|c__CFGB4440|o__OFGB4440|f__FGB4440|g__GGB13046|s__GGB13046_SGB20219|t__SGB20219
AmatoKR_2018	qiita_sid_11212:11212.APAL36	AmatoKR_2018__qiita_sid_11212:11212.APAL36__bin.13	alouatta palliata	nic	wild	20590	13339	4572	pSGB	76.0828	2.01613	1492865	5687	332	k__Bacteria|p__Proteobacteria|c__CFGB4572|o__OFGB4572|f__FGB4572|g__GGB13339|s__GGB13339_SGB20590|t__SGB20590
AmatoKR_2018	qiita_sid_11212:11212.APAL36	AmatoKR_2018__qiita_sid_11212:11212.APAL36__bin.2	alouatta palliata	nic	wild	20576	13328	4570	pSGB	67.9398	0	1135780	3263	376	k__Bacteria|p__Firmicutes|c__CFGB4570|o__OFGB4570|f__FGB4570|g__GGB13328|s__GGB13328_SGB20576|t__SGB20576
AmatoKR_2018	qiita_sid_11212:11212.APAL36	AmatoKR_2018__qiita_sid_11212:11212.APAL36__bin.3	alouatta palliata	nic	wild	20305	13106	2402	pSGB	79.4894	0	1049504	3663	313	k__Bacteria|p__Proteobacteria|c__CFGB2402|o__OFGB2402|f__FGB2402|g__GGB13106|s__GGB13106_SGB20305|t__SGB20305
AmatoKR_2018	qiita_sid_11212:11212.APAL36	AmatoKR_2018__qiita_sid_11212:11212.APAL36__bin.4	alouatta palliata	nic	wild	20027	12887	4386	pSGB	85.2705	1.1328	1985207	8202	332	k__Bacteria|p__Bacteroidetes|c__CFGB4386|o__OFGB4386|f__FGB4386|g__GGB12887|s__GGB12887_SGB20027|t__SGB20027
AmatoKR_2018	qiita_sid_11212:11212.APAL36	AmatoKR_2018__qiita_sid_11212:11212.APAL36__bin.5	alouatta palliata	nic	wild	20054	12911	4394	pSGB	93.2665	2.85185	2400591	9749	328	k__Bacteria|p__Bacteroidetes|c__CFGB4394|o__OFGB4394|f__FGB4394|g__GGB12911|s__GGB12911_SGB20054|t__SGB20054
AmatoKR_2018	qiita_sid_11212:11212.APAL36	AmatoKR_2018__qiita_sid_11212:11212.APAL36__bin.7	alouatta palliata	nic	wild	20581	13331	4570	pSGB	92.6574	0.806452	1602664	10116	204	k__Bacteria|p__Proteobacteria|c__CFGB4570|o__OFGB4570|f__FGB4570|g__GGB13331|s__GGB13331_SGB20581|t__SGB20581
AmatoKR_2018	qiita_sid_11212:11212.APAL36	AmatoKR_2018__qiita_sid_11212:11212.APAL36__bin.9	alouatta palliata	nic	wild	20154	12987	4407	pSGB	90.8693	4.32945	3182725	5848	669	k__Bacteria|p__Bacteroidetes|c__CFGB4407|o__OFGB4407|f__FGB4407|g__GGB12987|s__GGB12987_SGB20154|t__SGB20154
AmatoKR_2018	qiita_sid_11212:11212.APAL37	AmatoKR_2018__qiita_sid_11212:11212.APAL37__bin.1	alouatta palliata	nic	wild	20027	12887	4386	pSGB	89.2142	4.46097	2085402	8815	310	k__Bacteria|p__Bacteroidetes|c__CFGB4386|o__OFGB4386|f__FGB4386|g__GGB12887|s__GGB12887_SGB20027|t__SGB20027
AmatoKR_2018	qiita_sid_11212:11212.APAL37	AmatoKR_2018__qiita_sid_11212:11212.APAL37__bin.10	alouatta palliata	nic	wild	20588	13337	4572	pSGB	65.6371	1.01977	847488	3365	273	k__Bacteria|p__Proteobacteria|c__CFGB4572|o__OFGB4572|f__FGB4572|g__GGB13337|s__GGB13337_SGB20588|t__SGB20588
AmatoKR_2018	qiita_sid_11212:11212.APAL37	AmatoKR_2018__qiita_sid_11212:11212.APAL37__bin.11	alouatta palliata	nic	wild	20825	13511	3035	pSGB	75.7466	2.41001	1465193	3459	447	k__Bacteria|p__Firmicutes|c__Firmicutes_unclassified|o__Firmicutes_unclassified|f__Firmicutes_unclassified|g__GGB13511|s__GGB13511_SGB20825|t__SGB20825
AmatoKR_2018	qiita_sid_11212:11212.APAL37	AmatoKR_2018__qiita_sid_11212:11212.APAL37__bin.12	alouatta palliata	nic	wild	20072	12927	4399	pSGB	79.873	3.75981	2511275	9252	382	k__Bacteria|p__Bacteroidetes|c__CFGB4399|o__OFGB4399|f__FGB4399|g__GGB12927|s__GGB12927_SGB20072|t__SGB20072
AmatoKR_2018	qiita_sid_11212:11212.APAL37	AmatoKR_2018__qiita_sid_11212:11212.APAL37__bin.16	alouatta palliata	nic	wild	20386	13172	4487	pSGB	87.9054	1.78769	1585997	7821	267	k__Bacteria|p__Proteobacteria|c__CFGB4487|o__OFGB4487|f__FGB4487|g__GGB13172|s__GGB13172_SGB20386|t__SGB20386
AmatoKR_2018	qiita_sid_11212:11212.APAL37	AmatoKR_2018__qiita_sid_11212:11212.APAL37__bin.17	alouatta palliata	nic	wild	20962	13617	4679	pSGB	83.9404	0.997653	1725825	4473	448	k__Bacteria|p__Proteobacteria|c__CFGB4679|o__OFGB4679|f__FGB4679|g__GGB13617|s__GGB13617_SGB20962|t__SGB20962
AmatoKR_2018	qiita_sid_11212:11212.APAL37	AmatoKR_2018__qiita_sid_11212:11212.APAL37__bin.20	alouatta palliata	nic	wild	20219	13046	4440	pSGB	93.0952	1.12698	2147340	13916	216	k__Bacteria|p__Bacteroidetes|c__CFGB4440|o__OFGB4440|f__FGB4440|g__GGB13046|s__GGB13046_SGB20219|t__SGB20219
AmatoKR_2018	qiita_sid_11212:11212.APAL37	AmatoKR_2018__qiita_sid_11212:11212.APAL37__bin.21	alouatta palliata	nic	wild	20259	13071	4448	pSGB	62.0952	0.518519	1072369	3256	352	k__Bacteria|p__Bacteroidetes|c__CFGB4448|o__OFGB4448|f__FGB4448|g__GGB13071|s__GGB13071_SGB20259|t__SGB20259
AmatoKR_2018	qiita_sid_11212:11212.APAL37	AmatoKR_2018__qiita_sid_11212:11212.APAL37__bin.3	alouatta palliata	nic	wild	20054	12911	4394	pSGB	61.2069	0	1723898	3527	519	k__Bacteria|p__Bacteroidetes|c__CFGB4394|o__OFGB4394|f__FGB4394|g__GGB12911|s__GGB12911_SGB20054|t__SGB20054
AmatoKR_2018	qiita_sid_11212:11212.APAL37	AmatoKR_2018__qiita_sid_11212:11212.APAL37__bin.5	alouatta palliata	nic	wild	20736	13456	3058	pSGB	77.3262	1.36054	1873832	3882	542	k__Bacteria|p__Firmicutes|c__Clostridia|o__Clostridiales|f__Ruminococcaceae|g__GGB13456|s__GGB13456_SGB20736|t__SGB20736
AmatoKR_2018	qiita_sid_11212:11212.APAL37	AmatoKR_2018__qiita_sid_11212:11212.APAL37__bin.6	alouatta palliata	nic	wild	20595	13344	4575	pSGB	77.0725	2.20343	1146081	4404	304	k__Bacteria|p__Firmicutes|c__CFGB4575|o__OFGB4575|f__FGB4575|g__GGB13344|s__GGB13344_SGB20595|t__SGB20595
AmatoKR_2018	qiita_sid_11212:11212.APAL37	AmatoKR_2018__qiita_sid_11212:11212.APAL37__bin.7	alouatta palliata	nic	wild	19999	12866	4380	pSGB	87.6425	0.384139	2164601	11326	263	k__Bacteria|p__Bacteroidetes|c__CFGB4380|o__OFGB4380|f__FGB4380|g__GGB12866|s__GGB12866_SGB19999|t__SGB19999
AmatoKR_2018	qiita_sid_11212:11212.APAL37	AmatoKR_2018__qiita_sid_11212:11212.APAL37__bin.8	alouatta palliata	nic	wild	20492	13261	1479	pSGB	87.2299	1.34228	3399851	6209	728	k__Bacteria|p__Firmicutes|c__Clostridia|o__Clostridiales|f__Clostridiaceae|g__GGB13261|s__GGB13261_SGB20492|t__SGB20492
AmatoKR_2018	qiita_sid_11212:11212.APAL38	AmatoKR_2018__qiita_sid_11212:11212.APAL38__bin.1	alouatta palliata	nic	wild	20468	13240	1480	pSGB	78.4915	1.34228	1651789	4177	451	k__Bacteria|p__Firmicutes|c__Clostridia|o__Clostridiales|f__Lachnospiraceae|g__GGB13240|s__GGB13240_SGB20468|t__SGB20468
AmatoKR_2018	qiita_sid_11212:11212.APAL38	AmatoKR_2018__qiita_sid_11212:11212.APAL38__bin.10	alouatta palliata	nic	wild	20386	13172	4487	pSGB	89.0203	4.24109	1592850	6350	296	k__Bacteria|p__Proteobacteria|c__CFGB4487|o__OFGB4487|f__FGB4487|g__GGB13172|s__GGB13172_SGB20386|t__SGB20386
AmatoKR_2018	qiita_sid_11212:11212.APAL38	AmatoKR_2018__qiita_sid_11212:11212.APAL38__bin.13	alouatta palliata	nic	wild	20428	13207	4510	pSGB	88.6782	1.98711	2018245	7958	340	k__Bacteria|p__Firmicutes|c__CFGB4510|o__OFGB4510|f__FGB4510|g__GGB13207|s__GGB13207_SGB20428|t__SGB20428
AmatoKR_2018	qiita_sid_11212:11212.APAL38	AmatoKR_2018__qiita_sid_11212:11212.APAL38__bin.2	alouatta palliata	nic	wild	20588	13337	4572	pSGB	86.6935	0	1225885	7353	225	k__Bacteria|p__Proteobacteria|c__CFGB4572|o__OFGB4572|f__FGB4572|g__GGB13337|s__GGB13337_SGB20588|t__SGB20588
AmatoKR_2018	qiita_sid_11212:11212.APAL38	AmatoKR_2018__qiita_sid_11212:11212.APAL38__bin.5	alouatta palliata	nic	wild	20085	12936	4399	pSGB	73.0527	2.47052	1821600	4759	441	k__Bacteria|p__Bacteroidetes|c__CFGB4399|o__OFGB4399|f__FGB4399|g__GGB12936|s__GGB12936_SGB20085|t__SGB20085
AmatoKR_2018	qiita_sid_11212:11212.APAL38	AmatoKR_2018__qiita_sid_11212:11212.APAL38__bin.7	alouatta palliata	nic	wild	20093	12943	4400	pSGB	77.6415	2.73835	2417593	3910	694	k__Bacteria|p__Bacteroidetes|c__CFGB4400|o__OFGB4400|f__FGB4400|g__GGB12943|s__GGB12943_SGB20093|t__SGB20093
AmatoKR_2018	qiita_sid_11212:11212.APAL38	AmatoKR_2018__qiita_sid_11212:11212.APAL38__bin.8	alouatta palliata	nic	wild	20027	12887	4386	pSGB	90.1652	1.96716	2118711	10619	276	k__Bacteria|p__Bacteroidetes|c__CFGB4386|o__OFGB4386|f__FGB4386|g__GGB12887|s__GGB12887_SGB20027|t__SGB20027
AmatoKR_2018	qiita_sid_11212:11212.APAL39	AmatoKR_2018__qiita_sid_11212:11212.APAL39__bin.10	alouatta palliata	nic	wild	20595	13344	4575	pSGB	59.1164	0.502554	793723	3618	240	k__Bacteria|p__Firmicutes|c__CFGB4575|o__OFGB4575|f__FGB4575|g__GGB13344|s__GGB13344_SGB20595|t__SGB20595
AmatoKR_2018	qiita_sid_11212:11212.APAL39	AmatoKR_2018__qiita_sid_11212:11212.APAL39__bin.14	alouatta palliata	nic	wild	20027	12887	4386	pSGB	88.2796	0.786865	2035709	10223	258	k__Bacteria|p__Bacteroidetes|c__CFGB4386|o__OFGB4386|f__FGB4386|g__GGB12887|s__GGB12887_SGB20027|t__SGB20027
AmatoKR_2018	qiita_sid_11212:11212.APAL39	AmatoKR_2018__qiita_sid_11212:11212.APAL39__bin.16	alouatta palliata	nic	wild	21181	13801	4757	pSGB	66.6998	4.49438	1295641	4875	315	k__Bacteria|p__Firmicutes|c__CFGB4757|o__OFGB4757|f__FGB4757|g__GGB13801|s__GGB13801_SGB21181|t__SGB21181
AmatoKR_2018	qiita_sid_11212:11212.APAL39	AmatoKR_2018__qiita_sid_11212:11212.APAL39__bin.17	alouatta palliata	nic	wild	20585	13334	4571	pSGB	50.8621	0	939621	3604	282	k__Bacteria|p__Firmicutes|c__CFGB4571|o__OFGB4571|f__FGB4571|g__GGB13334|s__GGB13334_SGB20585|t__SGB20585
AmatoKR_2018	qiita_sid_11212:11212.APAL39	AmatoKR_2018__qiita_sid_11212:11212.APAL39__bin.4	alouatta palliata	nic	wild	20588	13337	4572	pSGB	90.7258	1.20968	1283093	12242	149	k__Bacteria|p__Proteobacteria|c__CFGB4572|o__OFGB4572|f__FGB4572|g__GGB13337|s__GGB13337_SGB20588|t__SGB20588
AmatoKR_2018	qiita_sid_11212:11212.APAL39	AmatoKR_2018__qiita_sid_11212:11212.APAL39__bin.5	alouatta palliata	nic	wild	20428	13207	4510	pSGB	88.0524	0.85728	1967566	7129	346	k__Bacteria|p__Firmicutes|c__CFGB4510|o__OFGB4510|f__FGB4510|g__GGB13207|s__GGB13207_SGB20428|t__SGB20428
AmatoKR_2018	qiita_sid_11212:11212.APAL39	AmatoKR_2018__qiita_sid_11212:11212.APAL39__bin.6	alouatta palliata	nic	wild	20093	12943	4400	pSGB	85.8096	1.74698	2692103	6201	546	k__Bacteria|p__Bacteroidetes|c__CFGB4400|o__OFGB4400|f__FGB4400|g__GGB12943|s__GGB12943_SGB20093|t__SGB20093
AmatoKR_2018	qiita_sid_11212:11212.APAL39	AmatoKR_2018__qiita_sid_11212:11212.APAL39__bin.8	alouatta palliata	nic	wild	20259	13071	4448	pSGB	89.1429	0.396825	1542431	8930	249	k__Bacteria|p__Bacteroidetes|c__CFGB4448|o__OFGB4448|f__FGB4448|g__GGB13071|s__GGB13071_SGB20259|t__SGB20259
AmatoKR_2018	qiita_sid_11212:11212.APAL39	AmatoKR_2018__qiita_sid_11212:11212.APAL39__bin.9	alouatta palliata	nic	wild	20386	13172	4487	pSGB	85	2.16216	1512855	4745	367	k__Bacteria|p__Proteobacteria|c__CFGB4487|o__OFGB4487|f__FGB4487|g__GGB13172|s__GGB13172_SGB20386|t__SGB20386
AmatoKR_2018	qiita_sid_11212:11212.Apalw13	AmatoKR_2018__qiita_sid_11212:11212.Apalw13__bin.12	alouatta palliata	nic	wild	3542	2626	1002	kSGB	94.0559	0.174825	2220617	37612	107	k__Bacteria|p__Spirochaetes|c__Spirochaetia|o__Spirochaetales|f__Spirochaetaceae|g__Treponema|s__Treponema_berlinense|t__SGB3542
AmatoKR_2018	qiita_sid_11212:11212.Apalw13	AmatoKR_2018__qiita_sid_11212:11212.Apalw13__bin.13	alouatta palliata	nic	wild	20588	13337	4572	pSGB	89.9194	0.201613	1251901	13394	141	k__Bacteria|p__Proteobacteria|c__CFGB4572|o__OFGB4572|f__FGB4572|g__GGB13337|s__GGB13337_SGB20588|t__SGB20588
AmatoKR_2018	qiita_sid_11212:11212.Apalw13	AmatoKR_2018__qiita_sid_11212:11212.Apalw13__bin.2	alouatta palliata	nic	wild	20259	13071	4448	pSGB	91.7037	1.34921	1644029	14938	157	k__Bacteria|p__Bacteroidetes|c__CFGB4448|o__OFGB4448|f__FGB4448|g__GGB13071|s__GGB13071_SGB20259|t__SGB20259
AmatoKR_2018	qiita_sid_11212:11212.Apalw13	AmatoKR_2018__qiita_sid_11212:11212.Apalw13__bin.8	alouatta palliata	nic	wild	20386	13172	4487	pSGB	92.4794	2.02703	1595853	10727	208	k__Bacteria|p__Proteobacteria|c__CFGB4487|o__OFGB4487|f__FGB4487|g__GGB13172|s__GGB13172_SGB20386|t__SGB20386
AmatoKR_2018	qiita_sid_11212:11212.Apalw14	AmatoKR_2018__qiita_sid_11212:11212.Apalw14__bin.1	alouatta palliata	nic	wild	3542	2626	1002	kSGB	94.0559	1.22378	2244048	19750	157	k__Bacteria|p__Spirochaetes|c__Spirochaetia|o__Spirochaetales|f__Spirochaetaceae|g__Treponema|s__Treponema_berlinense|t__SGB3542
AmatoKR_2018	qiita_sid_11212:11212.Apalw14	AmatoKR_2018__qiita_sid_11212:11212.Apalw14__bin.12	alouatta palliata	nic	wild	20054	12911	4394	pSGB	62.931	1.72414	2001874	5809	435	k__Bacteria|p__Bacteroidetes|c__CFGB4394|o__OFGB4394|f__FGB4394|g__GGB12911|s__GGB12911_SGB20054|t__SGB20054
AmatoKR_2018	qiita_sid_11212:11212.Apalw14	AmatoKR_2018__qiita_sid_11212:11212.Apalw14__bin.13	alouatta palliata	nic	wild	20154	12987	4407	pSGB	77.2082	2.45022	2608487	4756	615	k__Bacteria|p__Bacteroidetes|c__CFGB4407|o__OFGB4407|f__FGB4407|g__GGB12987|s__GGB12987_SGB20154|t__SGB20154
AmatoKR_2018	qiita_sid_11212:11212.Apalw14	AmatoKR_2018__qiita_sid_11212:11212.Apalw14__bin.14	alouatta palliata	nic	wild	20259	13071	4448	pSGB	77.7884	1.90476	1451653	6587	288	k__Bacteria|p__Bacteroidetes|c__CFGB4448|o__OFGB4448|f__FGB4448|g__GGB13071|s__GGB13071_SGB20259|t__SGB20259
AmatoKR_2018	qiita_sid_11212:11212.Apalw14	AmatoKR_2018__qiita_sid_11212:11212.Apalw14__bin.3	alouatta palliata	nic	wild	20588	13337	4572	pSGB	90.3226	0.201613	1255311	10560	173	k__Bacteria|p__Proteobacteria|c__CFGB4572|o__OFGB4572|f__FGB4572|g__GGB13337|s__GGB13337_SGB20588|t__SGB20588
AmatoKR_2018	qiita_sid_11212:11212.Apalw14	AmatoKR_2018__qiita_sid_11212:11212.Apalw14__bin.5	alouatta palliata	nic	wild	20429	13208	4511	pSGB	59.6441	1.00671	923199	2719	355	k__Bacteria|p__Actinobacteria|c__CFGB4511|o__OFGB4511|f__FGB4511|g__GGB13208|s__GGB13208_SGB20429|t__SGB20429
AmatoKR_2018	qiita_sid_11212:11212.Apalw14	AmatoKR_2018__qiita_sid_11212:11212.Apalw14__bin.9	alouatta palliata	nic	wild	20386	13172	4487	pSGB	90.7432	2.02703	1570880	8512	256	k__Bacteria|p__Proteobacteria|c__CFGB4487|o__OFGB4487|f__FGB4487|g__GGB13172|s__GGB13172_SGB20386|t__SGB20386
AmatoKR_2018	qiita_sid_11212:11212.APF103	AmatoKR_2018__qiita_sid_11212:11212.APF103__bin.10	alouatta pigra	mex	wild	20155	12987	4407	pSGB	58.6677	0.833333	2128886	8706	342	k__Bacteria|p__Bacteroidetes|c__CFGB4407|o__OFGB4407|f__FGB4407|g__GGB12987|s__GGB12987_SGB20155|t__SGB20155
AmatoKR_2018	qiita_sid_11212:11212.APF103	AmatoKR_2018__qiita_sid_11212:11212.APF103__bin.12	alouatta pigra	mex	wild	20040	12899	4391	pSGB	91.6976	0.991326	2161213	25041	150	k__Bacteria|p__Bacteroidetes|c__CFGB4391|o__OFGB4391|f__FGB4391|g__GGB12899|s__GGB12899_SGB20040|t__SGB20040
AmatoKR_2018	qiita_sid_11212:11212.APF103	AmatoKR_2018__qiita_sid_11212:11212.APF103__bin.13	alouatta pigra	mex	wild	19998	12866	4380	pSGB	92.8284	0.495663	2245005	19437	194	k__Bacteria|p__Bacteroidetes|c__CFGB4380|o__OFGB4380|f__FGB4380|g__GGB12866|s__GGB12866_SGB19998|t__SGB19998
AmatoKR_2018	qiita_sid_11212:11212.APF103	AmatoKR_2018__qiita_sid_11212:11212.APF103__bin.14	alouatta pigra	mex	wild	21186	13806	4760	pSGB	82.5843	3.37079	892060	10023	122	k__Bacteria|p__Proteobacteria|c__CFGB4760|o__OFGB4760|f__FGB4760|g__GGB13806|s__GGB13806_SGB21186|t__SGB21186
AmatoKR_2018	qiita_sid_11212:11212.APF103	AmatoKR_2018__qiita_sid_11212:11212.APF103__bin.15	alouatta pigra	mex	wild	21107	13739	4733	pSGB	55.9875	2.58621	1087796	2378	461	k__Bacteria|p__Fusobacteria|c__CFGB4733|o__OFGB4733|f__FGB4733|g__GGB13739|s__GGB13739_SGB21107|t__SGB21107
AmatoKR_2018	qiita_sid_11212:11212.APF103	AmatoKR_2018__qiita_sid_11212:11212.APF103__bin.16	alouatta pigra	mex	wild	20085	12936	4399	pSGB	84.7785	1.2037	2169702	7332	389	k__Bacteria|p__Bacteroidetes|c__CFGB4399|o__OFGB4399|f__FGB4399|g__GGB12936|s__GGB12936_SGB20085|t__SGB20085
AmatoKR_2018	qiita_sid_11212:11212.APF103	AmatoKR_2018__qiita_sid_11212:11212.APF103__bin.20	alouatta pigra	mex	wild	20426	13205	4509	pSGB	82.7639	3.50608	2209629	7459	396	k__Bacteria|p__Firmicutes|c__CFGB4509|o__OFGB4509|f__FGB4509|g__GGB13205|s__GGB13205_SGB20426|t__SGB20426
AmatoKR_2018	qiita_sid_11212:11212.APF103	AmatoKR_2018__qiita_sid_11212:11212.APF103__bin.22	alouatta pigra	mex	wild	20161	12992	4409	pSGB	89.0673	0.648148	2519378	7595	423	k__Bacteria|p__Bacteroidetes|c__CFGB4409|o__OFGB4409|f__FGB4409|g__GGB12992|s__GGB12992_SGB20161|t__SGB20161
AmatoKR_2018	qiita_sid_11212:11212.APF103	AmatoKR_2018__qiita_sid_11212:11212.APF103__bin.23	alouatta pigra	mex	wild	20159	12990	4409	pSGB	90.9671	3.08642	2092843	7820	350	k__Bacteria|p__Bacteroidetes|c__CFGB4409|o__OFGB4409|f__FGB4409|g__GGB12990|s__GGB12990_SGB20159|t__SGB20159
AmatoKR_2018	qiita_sid_11212:11212.APF103	AmatoKR_2018__qiita_sid_11212:11212.APF103__bin.24	alouatta pigra	mex	wild	20763	13477	4639	pSGB	91.1186	3.43261	2384837	6356	478	k__Bacteria|p__Firmicutes|c__CFGB4639|o__OFGB4639|f__FGB4639|g__GGB13477|s__GGB13477_SGB20763|t__SGB20763
AmatoKR_2018	qiita_sid_11212:11212.APF103	AmatoKR_2018__qiita_sid_11212:11212.APF103__bin.4	alouatta pigra	mex	wild	20736	13456	3058	pSGB	90.096	1.93259	1998531	5308	463	k__Bacteria|p__Firmicutes|c__Clostridia|o__Clostridiales|f__Ruminococcaceae|g__GGB13456|s__GGB13456_SGB20736|t__SGB20736
AmatoKR_2018	qiita_sid_11212:11212.APF103	AmatoKR_2018__qiita_sid_11212:11212.APF103__bin.5	alouatta pigra	mex	wild	20090	12941	4400	pSGB	93.4158	0.894564	2285206	11124	275	k__Bacteria|p__Bacteroidetes|c__CFGB4400|o__OFGB4400|f__FGB4400|g__GGB12941|s__GGB12941_SGB20090|t__SGB20090
AmatoKR_2018	qiita_sid_11212:11212.APF103	AmatoKR_2018__qiita_sid_11212:11212.APF103__bin.7	alouatta pigra	mex	wild	20578	13330	4570	pSGB	89.0349	2.44537	1600378	7303	274	k__Bacteria|p__Firmicutes|c__CFGB4570|o__OFGB4570|f__FGB4570|g__GGB13330|s__GGB13330_SGB20578|t__SGB20578
AmatoKR_2018	qiita_sid_11212:11212.APF103	AmatoKR_2018__qiita_sid_11212:11212.APF103__bin.8	alouatta pigra	mex	wild	21187	13807	4760	pSGB	92.1495	0	1018956	10015	151	k__Bacteria|p__Firmicutes|c__CFGB4760|o__OFGB4760|f__FGB4760|g__GGB13807|s__GGB13807_SGB21187|t__SGB21187
AmatoKR_2018	qiita_sid_11212:11212.APF104	AmatoKR_2018__qiita_sid_11212:11212.APF104__bin.11	alouatta pigra	mex	wild	20041	12900	4392	pSGB	56.5768	0.260223	1184711	2867	428	k__Bacteria|p__Bacteroidetes|c__CFGB4392|o__OFGB4392|f__FGB4392|g__GGB12900|s__GGB12900_SGB20041|t__SGB20041
AmatoKR_2018	qiita_sid_11212:11212.APF104	AmatoKR_2018__qiita_sid_11212:11212.APF104__bin.14	alouatta pigra	mex	wild	20094	12944	4400	pSGB	91.9856	3.76543	2329348	9278	344	k__Bacteria|p__Bacteroidetes|c__CFGB4400|o__OFGB4400|f__FGB4400|g__GGB12944|s__GGB12944_SGB20094|t__SGB20094
AmatoKR_2018	qiita_sid_11212:11212.APF104	AmatoKR_2018__qiita_sid_11212:11212.APF104__bin.15	alouatta pigra	mex	wild	20675	13408	4609	pSGB	94.5088	0.134228	1657463	19943	127	k__Bacteria|p__Firmicutes|c__CFGB4609|o__OFGB4609|f__FGB4609|g__GGB13408|s__GGB13408_SGB20675|t__SGB20675
AmatoKR_2018	qiita_sid_11212:11212.APF104	AmatoKR_2018__qiita_sid_11212:11212.APF104__bin.16	alouatta pigra	mex	wild	20426	13205	4509	pSGB	77.1036	4.87923	2014162	6121	427	k__Bacteria|p__Firmicutes|c__CFGB4509|o__OFGB4509|f__FGB4509|g__GGB13205|s__GGB13205_SGB20426|t__SGB20426
AmatoKR_2018	qiita_sid_11212:11212.APF104	AmatoKR_2018__qiita_sid_11212:11212.APF104__bin.18	alouatta pigra	mex	wild	20575	13328	4570	pSGB	80.9069	0	1537842	5591	330	k__Bacteria|p__Actinobacteria|c__CFGB4570|o__OFGB4570|f__FGB4570|g__GGB13328|s__GGB13328_SGB20575|t__SGB20575
AmatoKR_2018	qiita_sid_11212:11212.APF104	AmatoKR_2018__qiita_sid_11212:11212.APF104__bin.19	alouatta pigra	mex	wild	20299	13101	2402	pSGB	93.3692	1.07527	1460218	11134	186	k__Bacteria|p__Proteobacteria|c__CFGB2402|o__OFGB2402|f__FGB2402|g__GGB13101|s__GGB13101_SGB20299|t__SGB20299
AmatoKR_2018	qiita_sid_11212:11212.APF104	AmatoKR_2018__qiita_sid_11212:11212.APF104__bin.2	alouatta pigra	mex	wild	20155	12987	4407	pSGB	51.7241	0	1663599	24259	118	k__Bacteria|p__Bacteroidetes|c__CFGB4407|o__OFGB4407|f__FGB4407|g__GGB12987|s__GGB12987_SGB20155|t__SGB20155
AmatoKR_2018	qiita_sid_11212:11212.APF104	AmatoKR_2018__qiita_sid_11212:11212.APF104__bin.20	alouatta pigra	mex	wild	20055	12911	4394	pSGB	75.4012	1.51235	1889173	4634	473	k__Bacteria|p__Bacteroidetes|c__CFGB4394|o__OFGB4394|f__FGB4394|g__GGB12911|s__GGB12911_SGB20055|t__SGB20055
AmatoKR_2018	qiita_sid_11212:11212.APF104	AmatoKR_2018__qiita_sid_11212:11212.APF104__bin.22	alouatta pigra	mex	wild	20159	12990	4409	pSGB	89.0621	1.38889	2002658	10745	250	k__Bacteria|p__Bacteroidetes|c__CFGB4409|o__OFGB4409|f__FGB4409|g__GGB12990|s__GGB12990_SGB20159|t__SGB20159
AmatoKR_2018	qiita_sid_11212:11212.APF104	AmatoKR_2018__qiita_sid_11212:11212.APF104__bin.23	alouatta pigra	mex	wild	20736	13456	3058	pSGB	78.2413	2.89116	1692218	3585	513	k__Bacteria|p__Firmicutes|c__Clostridia|o__Clostridiales|f__Ruminococcaceae|g__GGB13456|s__GGB13456_SGB20736|t__SGB20736
AmatoKR_2018	qiita_sid_11212:11212.APF104	AmatoKR_2018__qiita_sid_11212:11212.APF104__bin.24	alouatta pigra	mex	wild	21185	13805	4760	pSGB	86.4045	2.24719	1554953	7069	317	k__Bacteria|p__Tenericutes|c__CFGB4760|o__OFGB4760|f__FGB4760|g__GGB13805|s__GGB13805_SGB21185|t__SGB21185
AmatoKR_2018	qiita_sid_11212:11212.APF104	AmatoKR_2018__qiita_sid_11212:11212.APF104__bin.25	alouatta pigra	mex	wild	19998	12866	4380	pSGB	71.2825	0.86741	1662471	16611	147	k__Bacteria|p__Bacteroidetes|c__CFGB4380|o__OFGB4380|f__FGB4380|g__GGB12866|s__GGB12866_SGB19998|t__SGB19998
AmatoKR_2018	qiita_sid_11212:11212.APF104	AmatoKR_2018__qiita_sid_11212:11212.APF104__bin.6	alouatta pigra	mex	wild	20587	13336	4571	pSGB	77.9164	1.15331	1217041	4865	293	k__Bacteria|p__Firmicutes|c__CFGB4571|o__OFGB4571|f__FGB4571|g__GGB13336|s__GGB13336_SGB20587|t__SGB20587
AmatoKR_2018	qiita_sid_11212:11212.APF104	AmatoKR_2018__qiita_sid_11212:11212.APF104__bin.7	alouatta pigra	mex	wild	21187	13807	4760	pSGB	89.8876	1.34831	1118411	9314	169	k__Bacteria|p__Firmicutes|c__CFGB4760|o__OFGB4760|f__FGB4760|g__GGB13807|s__GGB13807_SGB21187|t__SGB21187
AmatoKR_2018	qiita_sid_11212:11212.APF104	AmatoKR_2018__qiita_sid_11212:11212.APF104__bin.8	alouatta pigra	mex	wild	20578	13330	4570	pSGB	86.0258	1.6129	1576001	6732	301	k__Bacteria|p__Firmicutes|c__CFGB4570|o__OFGB4570|f__FGB4570|g__GGB13330|s__GGB13330_SGB20578|t__SGB20578
AmatoKR_2018	qiita_sid_11212:11212.APF104	AmatoKR_2018__qiita_sid_11212:11212.APF104__bin.9	alouatta pigra	mex	wild	20085	12936	4399	pSGB	81.8739	0.853909	2076341	7741	344	k__Bacteria|p__Bacteroidetes|c__CFGB4399|o__OFGB4399|f__FGB4399|g__GGB12936|s__GGB12936_SGB20085|t__SGB20085
AmatoKR_2018	qiita_sid_11212:11212.APF105	AmatoKR_2018__qiita_sid_11212:11212.APF105__bin.10	alouatta pigra	mex	wild	20574	13328	4570	pSGB	76.488	1.6129	1439081	4052	399	k__Bacteria|p__Firmicutes|c__CFGB4570|o__OFGB4570|f__FGB4570|g__GGB13328|s__GGB13328_SGB20574|t__SGB20574
AmatoKR_2018	qiita_sid_11212:11212.APF105	AmatoKR_2018__qiita_sid_11212:11212.APF105__bin.11	alouatta pigra	mex	wild	21105	13738	4733	pSGB	89.7436	2.99145	2137518	17161	183	k__Bacteria|p__Fusobacteria|c__CFGB4733|o__OFGB4733|f__FGB4733|g__GGB13738|s__GGB13738_SGB21105|t__SGB21105
AmatoKR_2018	qiita_sid_11212:11212.APF105	AmatoKR_2018__qiita_sid_11212:11212.APF105__bin.12	alouatta pigra	mex	wild	20090	12941	4400	pSGB	88.6056	2.51029	2341181	6884	454	k__Bacteria|p__Bacteroidetes|c__CFGB4400|o__OFGB4400|f__FGB4400|g__GGB12941|s__GGB12941_SGB20090|t__SGB20090
AmatoKR_2018	qiita_sid_11212:11212.APF105	AmatoKR_2018__qiita_sid_11212:11212.APF105__bin.13	alouatta pigra	mex	wild	20218	13045	4440	pSGB	80.0529	1.44444	1496953	5313	346	k__Bacteria|p__Bacteroidetes|c__CFGB4440|o__OFGB4440|f__FGB4440|g__GGB13045|s__GGB13045_SGB20218|t__SGB20218
AmatoKR_2018	qiita_sid_11212:11212.APF105	AmatoKR_2018__qiita_sid_11212:11212.APF105__bin.17	alouatta pigra	mex	wild	20073	12927	4399	pSGB	56.6708	1.15242	1719487	4463	435	k__Bacteria|p__Bacteroidetes|c__CFGB4399|o__OFGB4399|f__FGB4399|g__GGB12927|s__GGB12927_SGB20073|t__SGB20073
AmatoKR_2018	qiita_sid_11212:11212.APF105	AmatoKR_2018__qiita_sid_11212:11212.APF105__bin.20	alouatta pigra	mex	wild	20096	12945	4400	pSGB	59.693	2.26852	1651061	3149	554	k__Bacteria|p__Bacteroidetes|c__CFGB4400|o__OFGB4400|f__FGB4400|g__GGB12945|s__GGB12945_SGB20096|t__SGB20096
AmatoKR_2018	qiita_sid_11212:11212.APF105	AmatoKR_2018__qiita_sid_11212:11212.APF105__bin.3	alouatta pigra	mex	wild	21187	13807	4760	pSGB	82.8839	2.29604	1038427	16836	116	k__Bacteria|p__Firmicutes|c__CFGB4760|o__OFGB4760|f__FGB4760|g__GGB13807|s__GGB13807_SGB21187|t__SGB21187
AmatoKR_2018	qiita_sid_11212:11212.APF105	AmatoKR_2018__qiita_sid_11212:11212.APF105__bin.4	alouatta pigra	mex	wild	20159	12990	4409	pSGB	89.6811	0.864198	2008566	12508	229	k__Bacteria|p__Bacteroidetes|c__CFGB4409|o__OFGB4409|f__FGB4409|g__GGB12990|s__GGB12990_SGB20159|t__SGB20159
AmatoKR_2018	qiita_sid_11212:11212.APF105	AmatoKR_2018__qiita_sid_11212:11212.APF105__bin.5	alouatta pigra	mex	wild	20763	13477	4639	pSGB	80.3062	1.22432	1966403	3946	560	k__Bacteria|p__Firmicutes|c__CFGB4639|o__OFGB4639|f__FGB4639|g__GGB13477|s__GGB13477_SGB20763|t__SGB20763
AmatoKR_2018	qiita_sid_11212:11212.APF105	AmatoKR_2018__qiita_sid_11212:11212.APF105__bin.8	alouatta pigra	mex	wild	20426	13205	4509	pSGB	68.3332	4.82653	1937645	3891	557	k__Bacteria|p__Firmicutes|c__CFGB4509|o__OFGB4509|f__FGB4509|g__GGB13205|s__GGB13205_SGB20426|t__SGB20426
AmatoKR_2018	qiita_sid_11212:11212.APF106	AmatoKR_2018__qiita_sid_11212:11212.APF106__bin.10	alouatta pigra	mex	wild	20085	12936	4399	pSGB	94.9721	0.37037	2430237	19517	179	k__Bacteria|p__Bacteroidetes|c__CFGB4399|o__OFGB4399|f__FGB4399|g__GGB12936|s__GGB12936_SGB20085|t__SGB20085
AmatoKR_2018	qiita_sid_11212:11212.APF106	AmatoKR_2018__qiita_sid_11212:11212.APF106__bin.11	alouatta pigra	mex	wild	20040	12899	4391	pSGB	91.0936	0.557621	2231482	17311	205	k__Bacteria|p__Bacteroidetes|c__CFGB4391|o__OFGB4391|f__FGB4391|g__GGB12899|s__GGB12899_SGB20040|t__SGB20040
AmatoKR_2018	qiita_sid_11212:11212.APF106	AmatoKR_2018__qiita_sid_11212:11212.APF106__bin.13	alouatta pigra	mex	wild	20578	13330	4570	pSGB	83.0463	0.832466	1592321	6594	314	k__Bacteria|p__Firmicutes|c__CFGB4570|o__OFGB4570|f__FGB4570|g__GGB13330|s__GGB13330_SGB20578|t__SGB20578
AmatoKR_2018	qiita_sid_11212:11212.APF106	AmatoKR_2018__qiita_sid_11212:11212.APF106__bin.17	alouatta pigra	mex	wild	20763	13477	4639	pSGB	55.3297	0.622204	1326626	2645	516	k__Bacteria|p__Firmicutes|c__CFGB4639|o__OFGB4639|f__FGB4639|g__GGB13477|s__GGB13477_SGB20763|t__SGB20763
AmatoKR_2018	qiita_sid_11212:11212.APF106	AmatoKR_2018__qiita_sid_11212:11212.APF106__bin.18	alouatta pigra	mex	wild	21186	13806	4760	pSGB	89.8876	0	1157932	7489	222	k__Bacteria|p__Proteobacteria|c__CFGB4760|o__OFGB4760|f__FGB4760|g__GGB13806|s__GGB13806_SGB21186|t__SGB21186
AmatoKR_2018	qiita_sid_11212:11212.APF106	AmatoKR_2018__qiita_sid_11212:11212.APF106__bin.20	alouatta pigra	mex	wild	20075	12929	4399	pSGB	92.5096	0.740741	2804597	8256	431	k__Bacteria|p__Bacteroidetes|c__CFGB4399|o__OFGB4399|f__FGB4399|g__GGB12929|s__GGB12929_SGB20075|t__SGB20075
AmatoKR_2018	qiita_sid_11212:11212.APF106	AmatoKR_2018__qiita_sid_11212:11212.APF106__bin.21	alouatta pigra	mex	wild	20426	13205	4509	pSGB	78.0044	4.99655	2128694	5562	472	k__Bacteria|p__Firmicutes|c__CFGB4509|o__OFGB4509|f__FGB4509|g__GGB13205|s__GGB13205_SGB20426|t__SGB20426
AmatoKR_2018	qiita_sid_11212:11212.APF106	AmatoKR_2018__qiita_sid_11212:11212.APF106__bin.22	alouatta pigra	mex	wild	20159	12990	4409	pSGB	77.9536	1.75926	1704039	4274	439	k__Bacteria|p__Bacteroidetes|c__CFGB4409|o__OFGB4409|f__FGB4409|g__GGB12990|s__GGB12990_SGB20159|t__SGB20159
AmatoKR_2018	qiita_sid_11212:11212.APF106	AmatoKR_2018__qiita_sid_11212:11212.APF106__bin.24	alouatta pigra	mex	wild	19998	12866	4380	pSGB	84.083	1.14622	2101405	13236	236	k__Bacteria|p__Bacteroidetes|c__CFGB4380|o__OFGB4380|f__FGB4380|g__GGB12866|s__GGB12866_SGB19998|t__SGB19998
AmatoKR_2018	qiita_sid_11212:11212.APF106	AmatoKR_2018__qiita_sid_11212:11212.APF106__bin.6	alouatta pigra	mex	wild	20574	13328	4570	pSGB	63.6014	1.98135	1324513	3579	401	k__Bacteria|p__Firmicutes|c__CFGB4570|o__OFGB4570|f__FGB4570|g__GGB13328|s__GGB13328_SGB20574|t__SGB20574
AmatoKR_2018	qiita_sid_11212:11212.APF106	AmatoKR_2018__qiita_sid_11212:11212.APF106__bin.7	alouatta pigra	mex	wild	21106	13739	4733	pSGB	61.472	2.5641	1504355	2911	534	k__Bacteria|p__Fusobacteria|c__CFGB4733|o__OFGB4733|f__FGB4733|g__GGB13739|s__GGB13739_SGB21106|t__SGB21106
AmatoKR_2018	qiita_sid_11212:11212.APF36	AmatoKR_2018__qiita_sid_11212:11212.APF36__bin.11	alouatta pigra	mex	wild	20574	13328	4570	pSGB	87.0968	2.18266	1515821	4722	374	k__Bacteria|p__Firmicutes|c__CFGB4570|o__OFGB4570|f__FGB4570|g__GGB13328|s__GGB13328_SGB20574|t__SGB20574
AmatoKR_2018	qiita_sid_11212:11212.APF36	AmatoKR_2018__qiita_sid_11212:11212.APF36__bin.13	alouatta pigra	mex	wild	20582	13332	4571	pSGB	91.7382	0.879765	1337434	7229	227	k__Bacteria|p__Firmicutes|c__CFGB4571|o__OFGB4571|f__FGB4571|g__GGB13332|s__GGB13332_SGB20582|t__SGB20582
AmatoKR_2018	qiita_sid_11212:11212.APF36	AmatoKR_2018__qiita_sid_11212:11212.APF36__bin.2	alouatta pigra	mex	wild	20386	13172	4487	pSGB	92.5676	1.56002	1640506	11582	201	k__Bacteria|p__Proteobacteria|c__CFGB4487|o__OFGB4487|f__FGB4487|g__GGB13172|s__GGB13172_SGB20386|t__SGB20386
AmatoKR_2018	qiita_sid_11212:11212.APF36	AmatoKR_2018__qiita_sid_11212:11212.APF36__bin.3	alouatta pigra	mex	wild	20055	12911	4394	pSGB	87.6157	1.79678	2336520	8271	369	k__Bacteria|p__Bacteroidetes|c__CFGB4394|o__OFGB4394|f__FGB4394|g__GGB12911|s__GGB12911_SGB20055|t__SGB20055
AmatoKR_2018	qiita_sid_11212:11212.APF36	AmatoKR_2018__qiita_sid_11212:11212.APF36__bin.5	alouatta pigra	mex	wild	20041	12900	4392	pSGB	91.0161	1.34758	2256130	9313	337	k__Bacteria|p__Bacteroidetes|c__CFGB4392|o__OFGB4392|f__FGB4392|g__GGB12900|s__GGB12900_SGB20041|t__SGB20041
AmatoKR_2018	qiita_sid_11212:11212.APF37	AmatoKR_2018__qiita_sid_11212:11212.APF37__bin.12	alouatta pigra	mex	wild	20040	12899	4391	pSGB	89.9318	0.185874	2180435	14281	223	k__Bacteria|p__Bacteroidetes|c__CFGB4391|o__OFGB4391|f__FGB4391|g__GGB12899|s__GGB12899_SGB20040|t__SGB20040
AmatoKR_2018	qiita_sid_11212:11212.APF37	AmatoKR_2018__qiita_sid_11212:11212.APF37__bin.15	alouatta pigra	mex	wild	21187	13807	4760	pSGB	95.5056	1.23596	1137847	10276	162	k__Bacteria|p__Firmicutes|c__CFGB4760|o__OFGB4760|f__FGB4760|g__GGB13807|s__GGB13807_SGB21187|t__SGB21187
AmatoKR_2018	qiita_sid_11212:11212.APF37	AmatoKR_2018__qiita_sid_11212:11212.APF37__bin.19	alouatta pigra	mex	wild	20055	12911	4394	pSGB	74.6082	1.72414	2346335	12972	261	k__Bacteria|p__Bacteroidetes|c__CFGB4394|o__OFGB4394|f__FGB4394|g__GGB12911|s__GGB12911_SGB20055|t__SGB20055
AmatoKR_2018	qiita_sid_11212:11212.APF37	AmatoKR_2018__qiita_sid_11212:11212.APF37__bin.20	alouatta pigra	mex	wild	20577	13329	4570	pSGB	94.5304	3.35588	1701486	9625	226	k__Bacteria|p__Proteobacteria|c__CFGB4570|o__OFGB4570|f__FGB4570|g__GGB13329|s__GGB13329_SGB20577|t__SGB20577
AmatoKR_2018	qiita_sid_11212:11212.APF37	AmatoKR_2018__qiita_sid_11212:11212.APF37__bin.22	alouatta pigra	mex	wild	20763	13477	4639	pSGB	86.5213	1.40329	2192581	4993	511	k__Bacteria|p__Firmicutes|c__CFGB4639|o__OFGB4639|f__FGB4639|g__GGB13477|s__GGB13477_SGB20763|t__SGB20763
AmatoKR_2018	qiita_sid_11212:11212.APF37	AmatoKR_2018__qiita_sid_11212:11212.APF37__bin.23	alouatta pigra	mex	wild	20094	12944	4400	pSGB	79.3323	2.0679	2117185	14014	215	k__Bacteria|p__Bacteroidetes|c__CFGB4400|o__OFGB4400|f__FGB4400|g__GGB12944|s__GGB12944_SGB20094|t__SGB20094
AmatoKR_2018	qiita_sid_11212:11212.APF37	AmatoKR_2018__qiita_sid_11212:11212.APF37__bin.24	alouatta pigra	mex	wild	20085	12936	4399	pSGB	57.5513	4.07407	1653725	7158	297	k__Bacteria|p__Bacteroidetes|c__CFGB4399|o__OFGB4399|f__FGB4399|g__GGB12936|s__GGB12936_SGB20085|t__SGB20085
AmatoKR_2018	qiita_sid_11212:11212.APF37	AmatoKR_2018__qiita_sid_11212:11212.APF37__bin.4	alouatta pigra	mex	wild	20737	13457	3058	pSGB	82.8394	3.06122	1752281	6683	340	k__Bacteria|p__Firmicutes|c__Clostridia|o__Clostridiales|f__Ruminococcaceae|g__GGB13457|s__GGB13457_SGB20737|t__SGB20737
AmatoKR_2018	qiita_sid_11212:11212.APF37	AmatoKR_2018__qiita_sid_11212:11212.APF37__bin.6	alouatta pigra	mex	wild	20155	12987	4407	pSGB	87.3354	2.52058	2828414	8384	443	k__Bacteria|p__Bacteroidetes|c__CFGB4407|o__OFGB4407|f__FGB4407|g__GGB12987|s__GGB12987_SGB20155|t__SGB20155
AmatoKR_2018	qiita_sid_11212:11212.APF37	AmatoKR_2018__qiita_sid_11212:11212.APF37__bin.7	alouatta pigra	mex	wild	20574	13328	4570	pSGB	81.8271	1.52706	1478846	5318	353	k__Bacteria|p__Firmicutes|c__CFGB4570|o__OFGB4570|f__FGB4570|g__GGB13328|s__GGB13328_SGB20574|t__SGB20574
AmatoKR_2018	qiita_sid_11212:11212.APF38	AmatoKR_2018__qiita_sid_11212:11212.APF38__bin.12	alouatta pigra	mex	wild	20055	12911	4394	pSGB	89.3519	1.48148	2236677	10306	302	k__Bacteria|p__Bacteroidetes|c__CFGB4394|o__OFGB4394|f__FGB4394|g__GGB12911|s__GGB12911_SGB20055|t__SGB20055
AmatoKR_2018	qiita_sid_11212:11212.APF38	AmatoKR_2018__qiita_sid_11212:11212.APF38__bin.18	alouatta pigra	mex	wild	21184	13804	4760	pSGB	54.8496	2.59368	1438814	3611	442	k__Bacteria|p__Firmicutes|c__CFGB4760|o__OFGB4760|f__FGB4760|g__GGB13804|s__GGB13804_SGB21184|t__SGB21184
AmatoKR_2018	qiita_sid_11212:11212.APF38	AmatoKR_2018__qiita_sid_11212:11212.APF38__bin.21	alouatta pigra	mex	wild	20898	13563	1349	pSGB	58.9118	0.167785	1071125	2800	392	k__Bacteria|p__Firmicutes|c__Clostridia|o__Clostridiales|f__Eubacteriaceae|g__GGB13563|s__GGB13563_SGB20898|t__SGB20898
AmatoKR_2018	qiita_sid_11212:11212.APF38	AmatoKR_2018__qiita_sid_11212:11212.APF38__bin.23	alouatta pigra	mex	wild	20736	13456	3058	pSGB	74.0917	2.65306	1567033	3707	474	k__Bacteria|p__Firmicutes|c__Clostridia|o__Clostridiales|f__Ruminococcaceae|g__GGB13456|s__GGB13456_SGB20736|t__SGB20736
AmatoKR_2018	qiita_sid_11212:11212.APF38	AmatoKR_2018__qiita_sid_11212:11212.APF38__bin.24	alouatta pigra	mex	wild	20763	13477	4639	pSGB	68.0292	0.671141	1587122	2944	574	k__Bacteria|p__Firmicutes|c__CFGB4639|o__OFGB4639|f__FGB4639|g__GGB13477|s__GGB13477_SGB20763|t__SGB20763
AmatoKR_2018	qiita_sid_11212:11212.APF38	AmatoKR_2018__qiita_sid_11212:11212.APF38__bin.25	alouatta pigra	mex	wild	20040	12899	4391	pSGB	92.4411	0.136307	2175416	16892	196	k__Bacteria|p__Bacteroidetes|c__CFGB4391|o__OFGB4391|f__FGB4391|g__GGB12899|s__GGB12899_SGB20040|t__SGB20040
AmatoKR_2018	qiita_sid_11212:11212.APF38	AmatoKR_2018__qiita_sid_11212:11212.APF38__bin.29	alouatta pigra	mex	wild	20414	13193	4500	pSGB	52.6223	1.00671	1390547	3230	455	k__Bacteria|p__Firmicutes|c__CFGB4500|o__OFGB4500|f__FGB4500|g__GGB13193|s__GGB13193_SGB20414|t__SGB20414
AmatoKR_2018	qiita_sid_11212:11212.APF38	AmatoKR_2018__qiita_sid_11212:11212.APF38__bin.31	alouatta pigra	mex	wild	20086	12937	4399	pSGB	53.1669	0.555556	1256455	7925	207	k__Bacteria|p__Bacteroidetes|c__CFGB4399|o__OFGB4399|f__FGB4399|g__GGB12937|s__GGB12937_SGB20086|t__SGB20086
AmatoKR_2018	qiita_sid_11212:11212.APF38	AmatoKR_2018__qiita_sid_11212:11212.APF38__bin.33	alouatta pigra	mex	wild	21187	13807	4760	pSGB	94.382	2.80899	1231137	21235	126	k__Bacteria|p__Firmicutes|c__CFGB4760|o__OFGB4760|f__FGB4760|g__GGB13807|s__GGB13807_SGB21187|t__SGB21187
AmatoKR_2018	qiita_sid_11212:11212.APF39	AmatoKR_2018__qiita_sid_11212:11212.APF39__bin.11	alouatta pigra	mex	wild	19998	12866	4380	pSGB	87.2831	0.662949	2141363	14362	219	k__Bacteria|p__Bacteroidetes|c__CFGB4380|o__OFGB4380|f__FGB4380|g__GGB12866|s__GGB12866_SGB19998|t__SGB19998
AmatoKR_2018	qiita_sid_11212:11212.APF39	AmatoKR_2018__qiita_sid_11212:11212.APF39__bin.12	alouatta pigra	mex	wild	20019	12880	4385	pSGB	52.5862	0	1984758	4855	481	k__Bacteria|p__Bacteroidetes|c__CFGB4385|o__OFGB4385|f__FGB4385|g__GGB12880|s__GGB12880_SGB20019|t__SGB20019
AmatoKR_2018	qiita_sid_11212:11212.APF39	AmatoKR_2018__qiita_sid_11212:11212.APF39__bin.14	alouatta pigra	mex	wild	20763	13477	4639	pSGB	80.9751	1.90157	2319624	4063	649	k__Bacteria|p__Firmicutes|c__CFGB4639|o__OFGB4639|f__FGB4639|g__GGB13477|s__GGB13477_SGB20763|t__SGB20763
AmatoKR_2018	qiita_sid_11212:11212.APF39	AmatoKR_2018__qiita_sid_11212:11212.APF39__bin.15	alouatta pigra	mex	wild	20386	13172	4487	pSGB	82.1509	0.0397456	1403449	4473	359	k__Bacteria|p__Proteobacteria|c__CFGB4487|o__OFGB4487|f__FGB4487|g__GGB13172|s__GGB13172_SGB20386|t__SGB20386
AmatoKR_2018	qiita_sid_11212:11212.APF39	AmatoKR_2018__qiita_sid_11212:11212.APF39__bin.16	alouatta pigra	mex	wild	20582	13332	4571	pSGB	71.2425	3.24662	1139927	4485	296	k__Bacteria|p__Firmicutes|c__CFGB4571|o__OFGB4571|f__FGB4571|g__GGB13332|s__GGB13332_SGB20582|t__SGB20582
AmatoKR_2018	qiita_sid_11212:11212.APF39	AmatoKR_2018__qiita_sid_11212:11212.APF39__bin.17	alouatta pigra	mex	wild	20056	12912	4394	pSGB	89.2695	3.53086	2604195	12394	328	k__Bacteria|p__Bacteroidetes|c__CFGB4394|o__OFGB4394|f__FGB4394|g__GGB12912|s__GGB12912_SGB20056|t__SGB20056
AmatoKR_2018	qiita_sid_11212:11212.APF39	AmatoKR_2018__qiita_sid_11212:11212.APF39__bin.2	alouatta pigra	mex	wild	21187	13807	4760	pSGB	93.8202	1.1236	1215849	11237	162	k__Bacteria|p__Firmicutes|c__CFGB4760|o__OFGB4760|f__FGB4760|g__GGB13807|s__GGB13807_SGB21187|t__SGB21187
AmatoKR_2018	qiita_sid_11212:11212.APF39	AmatoKR_2018__qiita_sid_11212:11212.APF39__bin.20	alouatta pigra	mex	wild	20736	13456	3058	pSGB	59.1721	4.62662	1871535	4026	531	k__Bacteria|p__Firmicutes|c__Clostridia|o__Clostridiales|f__Ruminococcaceae|g__GGB13456|s__GGB13456_SGB20736|t__SGB20736
AmatoKR_2018	qiita_sid_11212:11212.APF39	AmatoKR_2018__qiita_sid_11212:11212.APF39__bin.3	alouatta pigra	mex	wild	21105	13738	4733	pSGB	59.9154	0.854701	1217916	2560	472	k__Bacteria|p__Fusobacteria|c__CFGB4733|o__OFGB4733|f__FGB4733|g__GGB13738|s__GGB13738_SGB21105|t__SGB21105
AmatoKR_2018	qiita_sid_11212:11212.APF39	AmatoKR_2018__qiita_sid_11212:11212.APF39__bin.5	alouatta pigra	mex	wild	20040	12899	4391	pSGB	99.1379	4.54545	2224271	19608	198	k__Bacteria|p__Bacteroidetes|c__CFGB4391|o__OFGB4391|f__FGB4391|g__GGB12899|s__GGB12899_SGB20040|t__SGB20040
AmatoKR_2018	qiita_sid_11212:11212.APF39	AmatoKR_2018__qiita_sid_11212:11212.APF39__bin.6	alouatta pigra	mex	wild	20299	13101	2402	pSGB	91.1698	0.0632511	1509105	9490	229	k__Bacteria|p__Proteobacteria|c__CFGB2402|o__OFGB2402|f__FGB2402|g__GGB13101|s__GGB13101_SGB20299|t__SGB20299
AmatoKR_2018	qiita_sid_11212:11212.APF39	AmatoKR_2018__qiita_sid_11212:11212.APF39__bin.7	alouatta pigra	mex	wild	20085	12936	4399	pSGB	78.6889	3.41628	2108045	5585	470	k__Bacteria|p__Bacteroidetes|c__CFGB4399|o__OFGB4399|f__FGB4399|g__GGB12936|s__GGB12936_SGB20085|t__SGB20085
AmatoKR_2018	qiita_sid_11212:11212.APF39	AmatoKR_2018__qiita_sid_11212:11212.APF39__bin.8	alouatta pigra	mex	wild	20155	12987	4407	pSGB	66.034	1.2037	2285894	14867	238	k__Bacteria|p__Bacteroidetes|c__CFGB4407|o__OFGB4407|f__FGB4407|g__GGB12987|s__GGB12987_SGB20155|t__SGB20155
AmatoKR_2018	qiita_sid_11212:11212.APF39	AmatoKR_2018__qiita_sid_11212:11212.APF39__bin.9	alouatta pigra	mex	wild	20190	13018	4420	pSGB	94.2529	0.880503	1920186	21220	139	k__Bacteria|p__Bacteroidetes|c__CFGB4420|o__OFGB4420|f__FGB4420|g__GGB13018|s__GGB13018_SGB20190|t__SGB20190
AmatoKR_2018	qiita_sid_11212:11212.Asen1111	AmatoKR_2018__qiita_sid_11212:11212.Asen1111__bin.11	alouatta seniculus	col	wild	20583	13332	4571	pSGB	52.0979	0	679218	2523	271	k__Bacteria|p__Actinobacteria|c__CFGB4571|o__OFGB4571|f__FGB4571|g__GGB13332|s__GGB13332_SGB20583|t__SGB20583
AmatoKR_2018	qiita_sid_11212:11212.Asen1111	AmatoKR_2018__qiita_sid_11212:11212.Asen1111__bin.12	alouatta seniculus	col	wild	20305	13106	2402	pSGB	97.354	0.635386	1446855	13508	158	k__Bacteria|p__Proteobacteria|c__CFGB2402|o__OFGB2402|f__FGB2402|g__GGB13106|s__GGB13106_SGB20305|t__SGB20305
AmatoKR_2018	qiita_sid_11212:11212.Asen1111	AmatoKR_2018__qiita_sid_11212:11212.Asen1111__bin.14	alouatta seniculus	col	wild	20591	13340	4572	pSGB	66.1156	0.42924	1204853	10025	163	k__Bacteria|p__Proteobacteria|c__CFGB4572|o__OFGB4572|f__FGB4572|g__GGB13340|s__GGB13340_SGB20591|t__SGB20591
AmatoKR_2018	qiita_sid_11212:11212.Asen1111	AmatoKR_2018__qiita_sid_11212:11212.Asen1111__bin.16	alouatta seniculus	col	wild	20440	13218	4516	pSGB	79.5467	1.67785	1565395	4238	421	k__Bacteria|p__Firmicutes|c__CFGB4516|o__OFGB4516|f__FGB4516|g__GGB13218|s__GGB13218_SGB20440|t__SGB20440
AmatoKR_2018	qiita_sid_11212:11212.Asen1111	AmatoKR_2018__qiita_sid_11212:11212.Asen1111__bin.17	alouatta seniculus	col	wild	20595	13344	4575	pSGB	90.8028	3.03503	1376892	7235	261	k__Bacteria|p__Firmicutes|c__CFGB4575|o__OFGB4575|f__FGB4575|g__GGB13344|s__GGB13344_SGB20595|t__SGB20595
AmatoKR_2018	qiita_sid_11212:11212.Asen1111	AmatoKR_2018__qiita_sid_11212:11212.Asen1111__bin.2	alouatta seniculus	col	wild	20589	13338	4572	pSGB	91.9355	1.23569	1291789	19239	97	k__Bacteria|p__Proteobacteria|c__CFGB4572|o__OFGB4572|f__FGB4572|g__GGB13338|s__GGB13338_SGB20589|t__SGB20589
AmatoKR_2018	qiita_sid_11212:11212.Asen1111	AmatoKR_2018__qiita_sid_11212:11212.Asen1111__bin.20	alouatta seniculus	col	wild	20579	13330	4570	pSGB	69.8753	3.0979	1410525	4702	354	k__Bacteria|p__Bacteria_unclassified|c__CFGB4570|o__OFGB4570|f__FGB4570|g__GGB13330|s__GGB13330_SGB20579|t__SGB20579
AmatoKR_2018	qiita_sid_11212:11212.Asen1111	AmatoKR_2018__qiita_sid_11212:11212.Asen1111__bin.23	alouatta seniculus	col	wild	20740	13460	3058	pSGB	51.43	0.680272	1270107	2723	470	k__Bacteria|p__Firmicutes|c__Clostridia|o__Clostridiales|f__Ruminococcaceae|g__GGB13460|s__GGB13460_SGB20740|t__SGB20740
AmatoKR_2018	qiita_sid_11212:11212.Asen1111	AmatoKR_2018__qiita_sid_11212:11212.Asen1111__bin.4	alouatta seniculus	col	wild	20586	13335	4571	pSGB	81.2664	0.832466	1347723	7463	236	k__Bacteria|p__Proteobacteria|c__CFGB4571|o__OFGB4571|f__FGB4571|g__GGB13335|s__GGB13335_SGB20586|t__SGB20586
AmatoKR_2018	qiita_sid_11212:11212.Asen1111	AmatoKR_2018__qiita_sid_11212:11212.Asen1111__bin.9	alouatta seniculus	col	wild	20095	12944	4400	pSGB	87.7174	1.71811	2341005	5928	492	k__Bacteria|p__Bacteroidetes|c__CFGB4400|o__OFGB4400|f__FGB4400|g__GGB12944|s__GGB12944_SGB20095|t__SGB20095
AmatoKR_2018	qiita_sid_11212:11212.Asen685	AmatoKR_2018__qiita_sid_11212:11212.Asen685__bin.2	alouatta seniculus	col	wild	21105	13738	4733	pSGB	76.0209	1.1396	1667358	4528	430	k__Bacteria|p__Fusobacteria|c__CFGB4733|o__OFGB4733|f__FGB4733|g__GGB13738|s__GGB13738_SGB21105|t__SGB21105
AmatoKR_2018	qiita_sid_11212:11212.Asen685	AmatoKR_2018__qiita_sid_11212:11212.Asen685__bin.3	alouatta seniculus	col	wild	20217	13045	4440	pSGB	67.8439	0.634921	1354608	4588	329	k__Bacteria|p__Bacteroidetes|c__CFGB4440|o__OFGB4440|f__FGB4440|g__GGB13045|s__GGB13045_SGB20217|t__SGB20217
AmatoKR_2018	qiita_sid_11212:11212.Asen685	AmatoKR_2018__qiita_sid_11212:11212.Asen685__bin.4	alouatta seniculus	col	wild	21143	13766	4751	pSGB	67.1611	1.75439	1658725	3659	491	k__Bacteria|p__Firmicutes|c__CFGB4751|o__OFGB4751|f__FGB4751|g__GGB13766|s__GGB13766_SGB21143|t__SGB21143
AmatoKR_2018	qiita_sid_11212:11212.Asen685	AmatoKR_2018__qiita_sid_11212:11212.Asen685__bin.5	alouatta seniculus	col	wild	20386	13172	4487	pSGB	88.1359	1.35135	1707959	16696	159	k__Bacteria|p__Proteobacteria|c__CFGB4487|o__OFGB4487|f__FGB4487|g__GGB13172|s__GGB13172_SGB20386|t__SGB20386
AmatoKR_2018	qiita_sid_11212:11212.AsenLink1	AmatoKR_2018__qiita_sid_11212:11212.AsenLink1__bin.11	alouatta seniculus	ecu	wild	21144	13767	4751	pSGB	59.1069	3.67133	1075971	3087	371	k__Bacteria|p__Firmicutes|c__CFGB4751|o__OFGB4751|f__FGB4751|g__GGB13767|s__GGB13767_SGB21144|t__SGB21144
AmatoKR_2018	qiita_sid_11212:11212.AsenLink1	AmatoKR_2018__qiita_sid_11212:11212.AsenLink1__bin.5	alouatta seniculus	ecu	wild	20246	13059	658	pSGB	50.7053	0.15674	1202352	4183	312	k__Bacteria|p__Bacteroidetes|c__Bacteroidia|o__Bacteroidales|f__Bacteroidaceae|g__GGB13059|s__GGB13059_SGB20246|t__SGB20246
AmatoKR_2018	qiita_sid_11212:11212.AsenLink3	AmatoKR_2018__qiita_sid_11212:11212.AsenLink3__bin.1	alouatta seniculus	ecu	wild	21190	13810	4761	pSGB	69.1011	2.4077	819555	9228	114	k__Bacteria|p__Firmicutes|c__CFGB4761|o__OFGB4761|f__FGB4761|g__GGB13810|s__GGB13810_SGB21190|t__SGB21190
AmatoKR_2018	qiita_sid_11212:11212.AsenLink3	AmatoKR_2018__qiita_sid_11212:11212.AsenLink3__bin.11	alouatta seniculus	ecu	wild	20053	12911	4394	pSGB	75.535	1.58025	2058208	3841	589	k__Bacteria|p__Bacteroidetes|c__CFGB4394|o__OFGB4394|f__FGB4394|g__GGB12911|s__GGB12911_SGB20053|t__SGB20053
AmatoKR_2018	qiita_sid_11212:11212.AsenLink3	AmatoKR_2018__qiita_sid_11212:11212.AsenLink3__bin.13	alouatta seniculus	ecu	wild	20246	13059	658	pSGB	89.6032	1.38095	2198718	11478	250	k__Bacteria|p__Bacteroidetes|c__Bacteroidia|o__Bacteroidales|f__Bacteroidaceae|g__GGB13059|s__GGB13059_SGB20246|t__SGB20246
AmatoKR_2018	qiita_sid_11212:11212.AsenLink3	AmatoKR_2018__qiita_sid_11212:11212.AsenLink3__bin.14	alouatta seniculus	ecu	wild	20047	12905	4394	pSGB	72.2058	1.08191	2158889	6400	414	k__Bacteria|p__Bacteroidetes|c__CFGB4394|o__OFGB4394|f__FGB4394|g__GGB12905|s__GGB12905_SGB20047|t__SGB20047
AmatoKR_2018	qiita_sid_11212:11212.AsenLink3	AmatoKR_2018__qiita_sid_11212:11212.AsenLink3__bin.15	alouatta seniculus	ecu	wild	19997	12866	4380	pSGB	75.2138	2.93267	1918768	4433	482	k__Bacteria|p__Bacteroidetes|c__CFGB4380|o__OFGB4380|f__FGB4380|g__GGB12866|s__GGB12866_SGB19997|t__SGB19997
AmatoKR_2018	qiita_sid_11212:11212.AsenLink3	AmatoKR_2018__qiita_sid_11212:11212.AsenLink3__bin.6	alouatta seniculus	ecu	wild	21011	13657	4700	pSGB	64.6702	4.49438	976194	11066	123	k__Bacteria|p__Candidatus_Saccharibacteria|c__CFGB4700|o__OFGB4700|f__FGB4700|g__GGB13657|s__GGB13657_SGB21011|t__SGB21011
AmatoKR_2018	qiita_sid_11212:11212.AsenLink3	AmatoKR_2018__qiita_sid_11212:11212.AsenLink3__bin.9	alouatta seniculus	ecu	wild	20260	13072	4448	pSGB	87.8095	1.28571	1700011	10799	222	k__Bacteria|p__Bacteroidetes|c__CFGB4448|o__OFGB4448|f__FGB4448|g__GGB13072|s__GGB13072_SGB20260|t__SGB20260
AmatoKR_2018	qiita_sid_11212:11212.AsenLink4	AmatoKR_2018__qiita_sid_11212:11212.AsenLink4__bin.10	alouatta seniculus	ecu	wild	20425	13204	4508	pSGB	50.5582	0	1116318	3081	378	k__Bacteria|p__Firmicutes|c__CFGB4508|o__OFGB4508|f__FGB4508|g__GGB13204|s__GGB13204_SGB20425|t__SGB20425
AmatoKR_2018	qiita_sid_11212:11212.AsenLink4	AmatoKR_2018__qiita_sid_11212:11212.AsenLink4__bin.11	alouatta seniculus	ecu	wild	20053	12911	4394	pSGB	91.0371	0.907407	2563854	9004	392	k__Bacteria|p__Bacteroidetes|c__CFGB4394|o__OFGB4394|f__FGB4394|g__GGB12911|s__GGB12911_SGB20053|t__SGB20053
AmatoKR_2018	qiita_sid_11212:11212.AsenLink4	AmatoKR_2018__qiita_sid_11212:11212.AsenLink4__bin.14	alouatta seniculus	ecu	wild	20156	12987	4407	pSGB	58.6207	1.72414	2428821	13730	252	k__Bacteria|p__Bacteroidetes|c__CFGB4407|o__OFGB4407|f__FGB4407|g__GGB12987|s__GGB12987_SGB20156|t__SGB20156
AmatoKR_2018	qiita_sid_11212:11212.AsenLink4	AmatoKR_2018__qiita_sid_11212:11212.AsenLink4__bin.15	alouatta seniculus	ecu	wild	20182	13011	4417	pSGB	91.9497	2.31036	2369904	13444	242	k__Bacteria|p__Bacteroidetes|c__CFGB4417|o__OFGB4417|f__FGB4417|g__GGB13011|s__GGB13011_SGB20182|t__SGB20182
AmatoKR_2018	qiita_sid_11212:11212.AsenLink4	AmatoKR_2018__qiita_sid_11212:11212.AsenLink4__bin.16	alouatta seniculus	ecu	wild	20580	13331	4570	pSGB	57.2754	0.806452	1150257	3110	400	k__Bacteria|p__Firmicutes|c__CFGB4570|o__OFGB4570|f__FGB4570|g__GGB13331|s__GGB13331_SGB20580|t__SGB20580
AmatoKR_2018	qiita_sid_11212:11212.AsenLink4	AmatoKR_2018__qiita_sid_11212:11212.AsenLink4__bin.2	alouatta seniculus	ecu	wild	20589	13338	4572	pSGB	58.8797	2.34899	983799	3497	305	k__Bacteria|p__Proteobacteria|c__CFGB4572|o__OFGB4572|f__FGB4572|g__GGB13338|s__GGB13338_SGB20589|t__SGB20589
AmatoKR_2018	qiita_sid_11212:11212.AsenLink4	AmatoKR_2018__qiita_sid_11212:11212.AsenLink4__bin.7	alouatta seniculus	ecu	wild	19997	12866	4380	pSGB	91.9269	2.23048	2440448	13593	255	k__Bacteria|p__Bacteroidetes|c__CFGB4380|o__OFGB4380|f__FGB4380|g__GGB12866|s__GGB12866_SGB19997|t__SGB19997
AmatoKR_2018	qiita_sid_11212:11212.AtbelzLink1	AmatoKR_2018__qiita_sid_11212:11212.AtbelzLink1__bin.10	ateles belzebuth	ecu	wild	20910	13574	1369	pSGB	71.854	0.223714	1491514	3777	440	k__Bacteria|p__Firmicutes|c__Clostridia|o__Clostridiales|f__Ruminococcaceae|g__GGB13574|s__GGB13574_SGB20910|t__SGB20910
AmatoKR_2018	qiita_sid_11212:11212.AtbelzLink1	AmatoKR_2018__qiita_sid_11212:11212.AtbelzLink1__bin.12	ateles belzebuth	ecu	wild	20000	12867	4380	pSGB	52.3854	0.960347	1373244	3256	449	k__Bacteria|p__Bacteroidetes|c__CFGB4380|o__OFGB4380|f__FGB4380|g__GGB12867|s__GGB12867_SGB20000|t__SGB20000
AmatoKR_2018	qiita_sid_11212:11212.AtbelzLink1	AmatoKR_2018__qiita_sid_11212:11212.AtbelzLink1__bin.16	ateles belzebuth	ecu	wild	21019	13664	4702	pSGB	77.6739	1.08844	1681171	4259	448	k__Bacteria|p__Firmicutes|c__CFGB4702|o__OFGB4702|f__FGB4702|g__GGB13664|s__GGB13664_SGB21019|t__SGB21019
AmatoKR_2018	qiita_sid_11212:11212.AtbelzLink1	AmatoKR_2018__qiita_sid_11212:11212.AtbelzLink1__bin.2	ateles belzebuth	ecu	wild	21014	13660	1840	pSGB	55.4925	1.74603	1472990	2909	533	k__Bacteria|p__Firmicutes|c__Erysipelotrichia|o__Erysipelotrichales|f__Erysipelotrichaceae|g__GGB13660|s__GGB13660_SGB21014|t__SGB21014
AmatoKR_2018	qiita_sid_11212:11212.AtbelzLink1	AmatoKR_2018__qiita_sid_11212:11212.AtbelzLink1__bin.20	ateles belzebuth	ecu	wild	20301	13102	2402	pSGB	63.116	2.15054	1007968	3926	296	k__Bacteria|p__Proteobacteria|c__CFGB2402|o__OFGB2402|f__FGB2402|g__GGB13102|s__GGB13102_SGB20301|t__SGB20301
AmatoKR_2018	qiita_sid_11212:11212.AtbelzLink1	AmatoKR_2018__qiita_sid_11212:11212.AtbelzLink1__bin.25	ateles belzebuth	ecu	wild	20521	13281	4541	pSGB	51.5152	1.75439	1552337	3695	461	k__Bacteria|p__Firmicutes|c__CFGB4541|o__OFGB4541|f__FGB4541|g__GGB13281|s__GGB13281_SGB20521|t__SGB20521
AmatoKR_2018	qiita_sid_11212:11212.AtbelzLink1	AmatoKR_2018__qiita_sid_11212:11212.AtbelzLink1__bin.28	ateles belzebuth	ecu	wild	20076	12930	4399	pSGB	50.6991	4.76766	1388889	2831	499	k__Bacteria|p__Bacteroidetes|c__CFGB4399|o__OFGB4399|f__FGB4399|g__GGB12930|s__GGB12930_SGB20076|t__SGB20076
AmatoKR_2018	qiita_sid_11212:11212.AtbelzLink1	AmatoKR_2018__qiita_sid_11212:11212.AtbelzLink1__bin.30	ateles belzebuth	ecu	wild	20986	13637	4689	pSGB	79.0431	3.37079	1426352	8138	246	k__Bacteria|p__Firmicutes|c__CFGB4689|o__OFGB4689|f__FGB4689|g__GGB13637|s__GGB13637_SGB20986|t__SGB20986
AmatoKR_2018	qiita_sid_11212:11212.AtbelzLink1	AmatoKR_2018__qiita_sid_11212:11212.AtbelzLink1__bin.4	ateles belzebuth	ecu	wild	20309	13109	4468	pSGB	76.6575	0.896057	1376266	5989	294	k__Bacteria|p__Proteobacteria|c__CFGB4468|o__OFGB4468|f__FGB4468|g__GGB13109|s__GGB13109_SGB20309|t__SGB20309
AmatoKR_2018	qiita_sid_11212:11212.AtbelzLink2	AmatoKR_2018__qiita_sid_11212:11212.AtbelzLink2__bin.10	ateles belzebuth	ecu	wild	20016	12879	4385	pSGB	89.777	0.743494	2492776	8768	360	k__Bacteria|p__Bacteroidetes|c__CFGB4385|o__OFGB4385|f__FGB4385|g__GGB12879|s__GGB12879_SGB20016|t__SGB20016
AmatoKR_2018	qiita_sid_11212:11212.AtbelzLink2	AmatoKR_2018__qiita_sid_11212:11212.AtbelzLink2__bin.4	ateles belzebuth	ecu	wild	20059	12914	4394	pSGB	89.9157	1.48994	2512075	13008	271	k__Bacteria|p__Bacteroidetes|c__CFGB4394|o__OFGB4394|f__FGB4394|g__GGB12914|s__GGB12914_SGB20059|t__SGB20059
AmatoKR_2018	qiita_sid_11212:11212.AtbelzLink2	AmatoKR_2018__qiita_sid_11212:11212.AtbelzLink2__bin.5	ateles belzebuth	ecu	wild	20092	12942	4400	pSGB	63.7461	1.72414	2290769	4196	593	k__Bacteria|p__Bacteroidetes|c__CFGB4400|o__OFGB4400|f__FGB4400|g__GGB12942|s__GGB12942_SGB20092|t__SGB20092
AmatoKR_2018	qiita_sid_11212:11212.AtbelzLink2	AmatoKR_2018__qiita_sid_11212:11212.AtbelzLink2__bin.7	ateles belzebuth	ecu	wild	20162	12993	4409	pSGB	95.0206	0.37037	2491760	14374	258	k__Bacteria|p__Bacteroidetes|c__CFGB4409|o__OFGB4409|f__FGB4409|g__GGB12993|s__GGB12993_SGB20162|t__SGB20162
AmatoKR_2018	qiita_sid_11212:11212.AtbelzLink2	AmatoKR_2018__qiita_sid_11212:11212.AtbelzLink2__bin.9	ateles belzebuth	ecu	wild	20024	12885	4386	pSGB	87.9007	2.04461	2306395	9654	319	k__Bacteria|p__Bacteroidetes|c__CFGB4386|o__OFGB4386|f__FGB4386|g__GGB12885|s__GGB12885_SGB20024|t__SGB20024
AmatoKR_2018	qiita_sid_11212:11212.AtbelzLink3	AmatoKR_2018__qiita_sid_11212:11212.AtbelzLink3__bin.6	ateles belzebuth	ecu	wild	20961	13617	4679	pSGB	59.8006	0.707579	1169668	2793	433	k__Bacteria|p__Proteobacteria|c__CFGB4679|o__OFGB4679|f__FGB4679|g__GGB13617|s__GGB13617_SGB20961|t__SGB20961
AmatoKR_2018	qiita_sid_11212:11212.AtbelzLink4	AmatoKR_2018__qiita_sid_11212:11212.AtbelzLink4__bin.17	ateles belzebuth	ecu	wild	20163	12994	4409	pSGB	76.5432	1.23457	1944219	8353	285	k__Bacteria|p__Bacteroidetes|c__CFGB4409|o__OFGB4409|f__FGB4409|g__GGB12994|s__GGB12994_SGB20163|t__SGB20163
AmatoKR_2018	qiita_sid_11212:11212.AtbelzLink4	AmatoKR_2018__qiita_sid_11212:11212.AtbelzLink4__bin.2	ateles belzebuth	ecu	wild	20058	12913	4394	pSGB	51.2069	1.72414	2096416	5637	443	k__Bacteria|p__Bacteroidetes|c__CFGB4394|o__OFGB4394|f__FGB4394|g__GGB12913|s__GGB12913_SGB20058|t__SGB20058
AmatoKR_2018	qiita_sid_11212:11212.AtbelzLink4	AmatoKR_2018__qiita_sid_11212:11212.AtbelzLink4__bin.4	ateles belzebuth	ecu	wild	20016	12879	4385	pSGB	78.6473	1.52726	2304446	5300	508	k__Bacteria|p__Bacteroidetes|c__CFGB4385|o__OFGB4385|f__FGB4385|g__GGB12879|s__GGB12879_SGB20016|t__SGB20016
AmatoKR_2018	qiita_sid_11212:11212.BWC2023	AmatoKR_2018__qiita_sid_11212:11212.BWC2023__bin.1	colobus guereza	uga	wild	20874	13548	1358	pSGB	89.0031	2.37136	1664264	5940	355	k__Bacteria|p__Firmicutes|c__CFGB1358|o__OFGB1358|f__FGB1358|g__GGB13548|s__GGB13548_SGB20874|t__SGB20874
AmatoKR_2018	qiita_sid_11212:11212.BWC2023	AmatoKR_2018__qiita_sid_11212:11212.BWC2023__bin.12	colobus guereza	uga	wild	20380	13166	4485	pSGB	59.461	2.5	1252076	3257	411	k__Bacteria|p__Firmicutes|c__CFGB4485|o__OFGB4485|f__FGB4485|g__GGB13166|s__GGB13166_SGB20380|t__SGB20380
AmatoKR_2018	qiita_sid_11212:11212.BWC2023	AmatoKR_2018__qiita_sid_11212:11212.BWC2023__bin.8	colobus guereza	uga	wild	20418	13197	4503	pSGB	56.1835	4.10461	2091151	2389	856	k__Bacteria|p__Firmicutes|c__CFGB4503|o__OFGB4503|f__FGB4503|g__GGB13197|s__GGB13197_SGB20418|t__SGB20418
AmatoKR_2018	qiita_sid_11212:11212.BWC2026	AmatoKR_2018__qiita_sid_11212:11212.BWC2026__bin.12	colobus guereza	uga	wild	20880	13554	1348	pSGB	68.937	0	1197723	3264	395	k__Bacteria|p__Firmicutes|c__CFGB1348|o__OFGB1348|f__FGB1348|g__GGB13554|s__GGB13554_SGB20880|t__SGB20880
AmatoKR_2018	qiita_sid_11212:11212.BWC2026	AmatoKR_2018__qiita_sid_11212:11212.BWC2026__bin.4	colobus guereza	uga	wild	20899	13564	4657	pSGB	67.1033	2.31912	1268845	3421	398	k__Bacteria|p__Firmicutes|c__CFGB4657|o__OFGB4657|f__FGB4657|g__GGB13564|s__GGB13564_SGB20899|t__SGB20899
AmatoKR_2018	qiita_sid_11212:11212.BWC2026	AmatoKR_2018__qiita_sid_11212:11212.BWC2026__bin.6	colobus guereza	uga	wild	20869	13546	1354	pSGB	85.3577	1.6429	1629380	4794	393	k__Bacteria|p__Firmicutes|c__Clostridia|o__Clostridiales|f__Clostridiaceae|g__GGB13546|s__GGB13546_SGB20869|t__SGB20869
AmatoKR_2018	qiita_sid_11212:11212.BWC2026	AmatoKR_2018__qiita_sid_11212:11212.BWC2026__bin.9	colobus guereza	uga	wild	20187	13015	4419	pSGB	90.7804	1.88679	2365968	11112	298	k__Bacteria|p__Bacteroidetes|c__CFGB4419|o__OFGB4419|f__FGB4419|g__GGB13015|s__GGB13015_SGB20187|t__SGB20187
AmatoKR_2018	qiita_sid_11212:11212.BWC2061	AmatoKR_2018__qiita_sid_11212:11212.BWC2061__bin.5	colobus guereza	uga	wild	20384	13170	4487	pSGB	84.7973	2.02703	1632818	7948	274	k__Bacteria|p__Proteobacteria|c__CFGB4487|o__OFGB4487|f__FGB4487|g__GGB13170|s__GGB13170_SGB20384|t__SGB20384
AmatoKR_2018	qiita_sid_11212:11212.BWC2063	AmatoKR_2018__qiita_sid_11212:11212.BWC2063__bin.10	colobus guereza	uga	wild	714	534	222	kSGB	90.7754	1.6	1547340	14664	160	k__Archaea|p__Euryarchaeota|c__Methanobacteria|o__Methanobacteriales|f__Methanobacteriaceae|g__Methanobrevibacter|s__Methanobrevibacter_smithii|t__SGB714
AmatoKR_2018	qiita_sid_11212:11212.BWC2063	AmatoKR_2018__qiita_sid_11212:11212.BWC2063__bin.12	colobus guereza	uga	wild	20470	13242	1480	pSGB	88.8493	0.838926	1881349	5223	410	k__Bacteria|p__Firmicutes|c__Clostridia|o__Clostridiales|f__Lachnospiraceae|g__GGB13242|s__GGB13242_SGB20470|t__SGB20470
AmatoKR_2018	qiita_sid_11212:11212.BWC2063	AmatoKR_2018__qiita_sid_11212:11212.BWC2063__bin.15	colobus guereza	uga	wild	20719	13446	3068	pSGB	84.6628	1.20968	1806520	7733	305	k__Bacteria|p__Firmicutes|c__Clostridia|o__Clostridiales|f__Ruminococcaceae|g__GGB13446|s__GGB13446_SGB20719|t__SGB20719
AmatoKR_2018	qiita_sid_11212:11212.BWC2063	AmatoKR_2018__qiita_sid_11212:11212.BWC2063__bin.18	colobus guereza	uga	wild	20928	3216	1332	pSGB	62.9885	1.72414	1442248	3400	447	k__Bacteria|p__Firmicutes|c__Clostridia|o__Clostridiales|f__Ruminococcaceae|g__GGB3216|s__GGB3216_SGB20928|t__SGB20928
AmatoKR_2018	qiita_sid_11212:11212.BWC2063	AmatoKR_2018__qiita_sid_11212:11212.BWC2063__bin.3	colobus guereza	uga	wild	21049	13692	4717	pSGB	92.5846	0.442105	1404215	9804	191	k__Archaea|p__Euryarchaeota|c__CFGB4717|o__OFGB4717|f__FGB4717|g__GGB13692|s__GGB13692_SGB21049|t__SGB21049
AmatoKR_2018	qiita_sid_11212:11212.BWC2063	AmatoKR_2018__qiita_sid_11212:11212.BWC2063__bin.8	colobus guereza	uga	wild	20421	13200	4505	pSGB	50.8539	0.377358	937907	7111	156	k__Bacteria|p__Bacteroidetes|c__CFGB4505|o__OFGB4505|f__FGB4505|g__GGB13200|s__GGB13200_SGB20421|t__SGB20421
AmatoKR_2018	qiita_sid_11212:11212.BWC2115	AmatoKR_2018__qiita_sid_11212:11212.BWC2115__bin.1	colobus guereza	uga	wild	20673	13406	4607	pSGB	73.6578	2.01342	1041660	4290	276	k__Bacteria|p__Firmicutes|c__CFGB4607|o__OFGB4607|f__FGB4607|g__GGB13406|s__GGB13406_SGB20673|t__SGB20673
AmatoKR_2018	qiita_sid_11212:11212.BWC2115	AmatoKR_2018__qiita_sid_11212:11212.BWC2115__bin.10	colobus guereza	uga	wild	20417	13196	4503	pSGB	74.2887	2.65823	2414027	3892	689	k__Bacteria|p__Firmicutes|c__CFGB4503|o__OFGB4503|f__FGB4503|g__GGB13196|s__GGB13196_SGB20417|t__SGB20417
AmatoKR_2018	qiita_sid_11212:11212.BWC2115	AmatoKR_2018__qiita_sid_11212:11212.BWC2115__bin.17	colobus guereza	uga	wild	20840	13523	3035	pSGB	54.7806	2.58621	1175542	3984	334	k__Bacteria|p__Firmicutes|c__Firmicutes_unclassified|o__Firmicutes_unclassified|f__Firmicutes_unclassified|g__GGB13523|s__GGB13523_SGB20840|t__SGB20840
AmatoKR_2018	qiita_sid_11212:11212.BWC2115	AmatoKR_2018__qiita_sid_11212:11212.BWC2115__bin.21	colobus guereza	uga	wild	20610	13353	2833	pSGB	78.4427	2.12766	1164869	4580	302	k__Bacteria|p__Firmicutes|c__Clostridia|o__Clostridiales|f__Clostridiaceae|g__GGB13353|s__GGB13353_SGB20610|t__SGB20610
AmatoKR_2018	qiita_sid_11212:11212.BWC2115	AmatoKR_2018__qiita_sid_11212:11212.BWC2115__bin.3	colobus guereza	uga	wild	20869	13546	1354	pSGB	95.138	3.24385	1762945	7340	321	k__Bacteria|p__Firmicutes|c__Clostridia|o__Clostridiales|f__Clostridiaceae|g__GGB13546|s__GGB13546_SGB20869|t__SGB20869
AmatoKR_2018	qiita_sid_11212:11212.BWC2115	AmatoKR_2018__qiita_sid_11212:11212.BWC2115__bin.4	colobus guereza	uga	wild	20518	13279	1450	pSGB	91.8723	0.450192	2288885	18487	185	k__Bacteria|p__Firmicutes|c__CFGB1450|o__OFGB1450|f__FGB1450|g__GGB13279|s__GGB13279_SGB20518|t__SGB20518
AmatoKR_2018	qiita_sid_11212:11212.BWC2115	AmatoKR_2018__qiita_sid_11212:11212.BWC2115__bin.9	colobus guereza	uga	wild	20186	13014	4419	pSGB	73.9219	2.22346	1635340	3922	473	k__Bacteria|p__Bacteroidetes|c__CFGB4419|o__OFGB4419|f__FGB4419|g__GGB13014|s__GGB13014_SGB20186|t__SGB20186
AmatoKR_2018	qiita_sid_11212:11212.ERUB.105M	AmatoKR_2018__qiita_sid_11212:11212.ERUB.105M__bin.3	eulemur rubriventer	mdg	wild	21243	13854	4779	pSGB	58.814	4.59749	1727004	2887	617	k__Bacteria|p__Spirochaetes|c__CFGB4779|o__OFGB4779|f__FGB4779|g__GGB13854|s__GGB13854_SGB21243|t__SGB21243
AmatoKR_2018	qiita_sid_11212:11212.ERUB.105M	AmatoKR_2018__qiita_sid_11212:11212.ERUB.105M__bin.4	eulemur rubriventer	mdg	wild	21008	13654	4699	pSGB	76.9174	1.1236	1325604	3515	412	k__Bacteria|p__Firmicutes|c__CFGB4699|o__OFGB4699|f__FGB4699|g__GGB13654|s__GGB13654_SGB21008|t__SGB21008
AmatoKR_2018	qiita_sid_11212:11212.ERUB.10M	AmatoKR_2018__qiita_sid_11212:11212.ERUB.10M__bin.1	eulemur rubriventer	mdg	wild	21009	13655	4699	pSGB	96.6292	1.68539	1661365	80183	44	k__Bacteria|p__Firmicutes|c__CFGB4699|o__OFGB4699|f__FGB4699|g__GGB13655|s__GGB13655_SGB21009|t__SGB21009
AmatoKR_2018	qiita_sid_11212:11212.ERUB.12M	AmatoKR_2018__qiita_sid_11212:11212.ERUB.12M__bin.1	eulemur rubriventer	mdg	wild	21145	13768	1765	pSGB	75.7241	1.3986	1560583	12796	199	k__Bacteria|p__Firmicutes|c__Clostridia|o__Clostridiales|f__Clostridiaceae|g__GGB13768|s__GGB13768_SGB21145|t__SGB21145
AmatoKR_2018	qiita_sid_11212:11212.ERUB.20M	AmatoKR_2018__qiita_sid_11212:11212.ERUB.20M__bin.2	eulemur rubriventer	mdg	wild	20991	13641	4692	pSGB	78.1949	2.24719	1698260	7573	288	k__Bacteria|p__Firmicutes|c__CFGB4692|o__OFGB4692|f__FGB4692|g__GGB13641|s__GGB13641_SGB20991|t__SGB20991
AmatoKR_2018	qiita_sid_11212:11212.Gor1	AmatoKR_2018__qiita_sid_11212:11212.Gor1__bin.3	gorilla gorilla	caf	wild	20861	13541	4648	pSGB	67.4873	0.559284	1304757	3062	448	k__Bacteria|p__Firmicutes|c__CFGB4648|o__OFGB4648|f__FGB4648|g__GGB13541|s__GGB13541_SGB20861|t__SGB20861
AmatoKR_2018	qiita_sid_11212:11212.Gor11	AmatoKR_2018__qiita_sid_11212:11212.Gor11__bin.9	gorilla gorilla	caf	wild	20861	13541	4648	pSGB	82.303	2.68456	1636081	4564	434	k__Bacteria|p__Firmicutes|c__CFGB4648|o__OFGB4648|f__FGB4648|g__GGB13541|s__GGB13541_SGB20861|t__SGB20861
AmatoKR_2018	qiita_sid_11212:11212.Gor12	AmatoKR_2018__qiita_sid_11212:11212.Gor12__bin.13	gorilla gorilla	caf	wild	20863	13541	4648	pSGB	59.4828	1.72414	1565577	3285	501	k__Bacteria|p__Firmicutes|c__CFGB4648|o__OFGB4648|f__FGB4648|g__GGB13541|s__GGB13541_SGB20863|t__SGB20863
AmatoKR_2018	qiita_sid_11212:11212.Gor2	AmatoKR_2018__qiita_sid_11212:11212.Gor2__bin.11	gorilla gorilla	caf	wild	20648	13383	4590	pSGB	81.5996	0.753127	1466163	9759	220	k__Bacteria|p__Firmicutes|c__CFGB4590|o__OFGB4590|f__FGB4590|g__GGB13383|s__GGB13383_SGB20648|t__SGB20648
AmatoKR_2018	qiita_sid_11212:11212.Gor2	AmatoKR_2018__qiita_sid_11212:11212.Gor2__bin.7	gorilla gorilla	caf	wild	20124	12965	579	pSGB	90.15	1.81119	3141333	9796	463	k__Bacteria|p__Bacteroidetes|c__Bacteroidia|o__Bacteroidales|f__Prevotellaceae|g__GGB12965|s__GGB12965_SGB20124|t__SGB20124
AmatoKR_2018	qiita_sid_11212:11212.Gor3	AmatoKR_2018__qiita_sid_11212:11212.Gor3__bin.17	gorilla gorilla	caf	wild	19989	12860	4379	pSGB	73.9655	0.537634	1575698	4451	417	k__Bacteria|p__Bacteroidetes|c__CFGB4379|o__OFGB4379|f__FGB4379|g__GGB12860|s__GGB12860_SGB19989|t__SGB19989
AmatoKR_2018	qiita_sid_11212:11212.Gor3	AmatoKR_2018__qiita_sid_11212:11212.Gor3__bin.21	gorilla gorilla	caf	wild	20536	13296	4544	pSGB	75.0803	3.62737	2309065	3538	705	k__Bacteria|p__Firmicutes|c__CFGB4544|o__OFGB4544|f__FGB4544|g__GGB13296|s__GGB13296_SGB20536|t__SGB20536
AmatoKR_2018	qiita_sid_11212:11212.Gor3	AmatoKR_2018__qiita_sid_11212:11212.Gor3__bin.23	gorilla gorilla	caf	wild	20435	13214	1527	pSGB	66.9372	0.896624	1461472	3569	454	k__Bacteria|p__Firmicutes|c__Clostridia|o__Clostridiales|f__Lachnospiraceae|g__GGB13214|s__GGB13214_SGB20435|t__SGB20435
AmatoKR_2018	qiita_sid_11212:11212.Gor3	AmatoKR_2018__qiita_sid_11212:11212.Gor3__bin.27	gorilla gorilla	caf	wild	20164	12995	4410	pSGB	92.9765	3.36022	2628608	7320	470	k__Bacteria|p__Bacteroidetes|c__CFGB4410|o__OFGB4410|f__FGB4410|g__GGB12995|s__GGB12995_SGB20164|t__SGB20164
AmatoKR_2018	qiita_sid_11212:11212.Gor3	AmatoKR_2018__qiita_sid_11212:11212.Gor3__bin.28	gorilla gorilla	caf	wild	21219	13837	4777	pSGB	88.4227	2.47253	2384322	4874	586	k__Bacteria|p__Spirochaetes|c__CFGB4777|o__OFGB4777|f__FGB4777|g__GGB13837|s__GGB13837_SGB21219|t__SGB21219
AmatoKR_2018	qiita_sid_11212:11212.Gor3	AmatoKR_2018__qiita_sid_11212:11212.Gor3__bin.30	gorilla gorilla	caf	wild	20147	12981	579	pSGB	63.7931	0.862069	2114740	3803	617	k__Bacteria|p__Bacteroidetes|c__Bacteroidia|o__Bacteroidales|f__Prevotellaceae|g__GGB12981|s__GGB12981_SGB20147|t__SGB20147
AmatoKR_2018	qiita_sid_11212:11212.Gor3	AmatoKR_2018__qiita_sid_11212:11212.Gor3__bin.32	gorilla gorilla	caf	wild	20443	13221	4518	pSGB	61.9362	1.3285	1281516	3145	442	k__Bacteria|p__Firmicutes|c__CFGB4518|o__OFGB4518|f__FGB4518|g__GGB13221|s__GGB13221_SGB20443|t__SGB20443
AmatoKR_2018	qiita_sid_11212:11212.Gor3	AmatoKR_2018__qiita_sid_11212:11212.Gor3__bin.6	gorilla gorilla	caf	wild	21005	13651	4696	pSGB	72.2358	1.68539	1038803	3678	314	k__Bacteria|p__Bacteroidetes|c__CFGB4696|o__OFGB4696|f__FGB4696|g__GGB13651|s__GGB13651_SGB21005|t__SGB21005
AmatoKR_2018	qiita_sid_11212:11212.Gor3	AmatoKR_2018__qiita_sid_11212:11212.Gor3__bin.9	gorilla gorilla	caf	wild	19982	12855	4375	pSGB	77.957	1.07527	1814260	10346	235	k__Bacteria|p__Bacteroidetes|c__CFGB4375|o__OFGB4375|f__FGB4375|g__GGB12855|s__GGB12855_SGB19982|t__SGB19982
AmatoKR_2018	qiita_sid_11212:11212.JB1	AmatoKR_2018__qiita_sid_11212:11212.JB1__bin.1	papio hamadryas	eth	wild	20267	13077	654	pSGB	93.7937	0.714286	2300207	25767	145	k__Bacteria|p__Bacteroidetes|c__Bacteroidia|o__Bacteroidales|f__Bacteroidaceae|g__GGB13077|s__GGB13077_SGB20267|t__SGB20267
AmatoKR_2018	qiita_sid_11212:11212.JB1	AmatoKR_2018__qiita_sid_11212:11212.JB1__bin.10	papio hamadryas	eth	wild	20868	3303	1354	pSGB	54.4926	0.894855	1151702	2661	444	k__Bacteria|p__Firmicutes|c__Clostridia|o__Clostridiales|f__Clostridiaceae|g__Clostridium|s__Clostridium_SGB20868|t__SGB20868
AmatoKR_2018	qiita_sid_11212:11212.JB1	AmatoKR_2018__qiita_sid_11212:11212.JB1__bin.11	papio hamadryas	eth	wild	13959	9054	2832	kSGB	71.8934	0.939597	1162961	4149	317	k__Bacteria|p__Firmicutes|c__Clostridia|o__Clostridiales|f__Ruminococcaceae|g__Faecalibacterium|s__Faecalibacterium_sp_CAG_1138|t__SGB13959
AmatoKR_2018	qiita_sid_11212:11212.JB1	AmatoKR_2018__qiita_sid_11212:11212.JB1__bin.13	papio hamadryas	eth	wild	20914	13578	1330	pSGB	86.4094	0	1948181	4551	487	k__Bacteria|p__Firmicutes|c__Clostridia|o__Clostridiales|f__Ruminococcaceae|g__GGB13578|s__GGB13578_SGB20914|t__SGB20914
AmatoKR_2018	qiita_sid_11212:11212.JB1	AmatoKR_2018__qiita_sid_11212:11212.JB1__bin.16	papio hamadryas	eth	wild	21175	13795	1777	pSGB	77.5916	3.37079	1629160	3834	481	k__Bacteria|p__Firmicutes|c__Clostridia|o__Clostridiales|f__Clostridiaceae|g__GGB13795|s__GGB13795_SGB21175|t__SGB21175
AmatoKR_2018	qiita_sid_11212:11212.JB1	AmatoKR_2018__qiita_sid_11212:11212.JB1__bin.17	papio hamadryas	eth	wild	20258	13070	653	pSGB	89.1005	1.75132	2149657	8575	325	k__Bacteria|p__Bacteroidetes|c__CFGB653|o__OFGB653|f__FGB653|g__GGB13070|s__GGB13070_SGB20258|t__SGB20258
AmatoKR_2018	qiita_sid_11212:11212.JB1	AmatoKR_2018__qiita_sid_11212:11212.JB1__bin.2	papio hamadryas	eth	wild	19953	12834	118	pSGB	52.3384	0	628925	2545	255	k__Archaea|p__Euryarchaeota|c__Thermoplasmata|o__Methanomassiliicoccales|f__Methanomassiliicoccaceae|g__GGB12834|s__GGB12834_SGB19953|t__SGB19953
AmatoKR_2018	qiita_sid_11212:11212.JB1	AmatoKR_2018__qiita_sid_11212:11212.JB1__bin.4	papio hamadryas	eth	wild	20469	13241	1480	pSGB	89.814	2.01342	2069452	7887	361	k__Bacteria|p__Firmicutes|c__Clostridia|o__Clostridiales|f__Lachnospiraceae|g__GGB13241|s__GGB13241_SGB20469|t__SGB20469
AmatoKR_2018	qiita_sid_11212:11212.JB1	AmatoKR_2018__qiita_sid_11212:11212.JB1__bin.7	papio hamadryas	eth	wild	19947	12829	118	pSGB	86.7969	0.848896	1378901	6476	271	k__Archaea|p__Euryarchaeota|c__Thermoplasmata|o__Methanomassiliicoccales|f__Methanomassiliicoccaceae|g__GGB12829|s__GGB12829_SGB19947|t__SGB19947
AmatoKR_2018	qiita_sid_11212:11212.JB1	AmatoKR_2018__qiita_sid_11212:11212.JB1__bin.8	papio hamadryas	eth	wild	1333	1035	503	uSGB	92.9928	0.537634	1971481	22321	118	k__Bacteria|p__Bacteroidetes|c__CFGB503|o__OFGB503|f__FGB503|g__GGB1035|s__GGB1035_SGB1333|t__SGB1333
AmatoKR_2018	qiita_sid_11212:11212.JB10	AmatoKR_2018__qiita_sid_11212:11212.JB10__bin.13	papio anubis	eth	wild	21120	4868	1831	pSGB	92.3585	2.46753	2048680	9674	299	k__Bacteria|p__Firmicutes|c__Erysipelotrichia|o__Erysipelotrichales|f__Erysipelotrichaceae|g__Catenibacterium|s__Catenibacterium_SGB21120|t__SGB21120
AmatoKR_2018	qiita_sid_11212:11212.JB10	AmatoKR_2018__qiita_sid_11212:11212.JB10__bin.6	papio anubis	eth	wild	21156	13779	1780	pSGB	86.2424	1.33333	1779071	4994	440	k__Bacteria|p__Tenericutes|c__Mollicutes|o__Mycoplasmatales|f__Mycoplasmataceae|g__GGB13779|s__GGB13779_SGB21156|t__SGB21156
AmatoKR_2018	qiita_sid_11212:11212.JB12	AmatoKR_2018__qiita_sid_11212:11212.JB12__bin.6	papio anubis	eth	wild	19947	12829	118	pSGB	71.6398	1.6129	1008647	3474	326	k__Archaea|p__Euryarchaeota|c__Thermoplasmata|o__Methanomassiliicoccales|f__Methanomassiliicoccaceae|g__GGB12829|s__GGB12829_SGB19947|t__SGB19947
AmatoKR_2018	qiita_sid_11212:11212.JB12	AmatoKR_2018__qiita_sid_11212:11212.JB12__bin.9	papio anubis	eth	wild	20556	13310	4553	pSGB	52.232	1.60206	1824351	2869	675	k__Bacteria|p__Firmicutes|c__CFGB4553|o__OFGB4553|f__FGB4553|g__GGB13310|s__GGB13310_SGB20556|t__SGB20556
AmatoKR_2018	qiita_sid_11212:11212.JB13	AmatoKR_2018__qiita_sid_11212:11212.JB13__bin.1	papio hamadryas	eth	wild	20469	13241	1480	pSGB	93.4899	1.51007	2077833	12281	254	k__Bacteria|p__Firmicutes|c__Clostridia|o__Clostridiales|f__Lachnospiraceae|g__GGB13241|s__GGB13241_SGB20469|t__SGB20469
AmatoKR_2018	qiita_sid_11212:11212.JB13	AmatoKR_2018__qiita_sid_11212:11212.JB13__bin.10	papio hamadryas	eth	wild	20197	13025	4426	pSGB	73.0645	0.537634	1842546	4806	449	k__Bacteria|p__Bacteroidetes|c__CFGB4426|o__OFGB4426|f__FGB4426|g__GGB13025|s__GGB13025_SGB20197|t__SGB20197
AmatoKR_2018	qiita_sid_11212:11212.JB13	AmatoKR_2018__qiita_sid_11212:11212.JB13__bin.12	papio hamadryas	eth	wild	20938	3174	1325	pSGB	89.4295	1.11857	1864296	7178	330	k__Bacteria|p__Firmicutes|c__Clostridia|o__Clostridiales|f__Eubacteriaceae|g__GGB3174|s__GGB3174_SGB20938|t__SGB20938
AmatoKR_2018	qiita_sid_11212:11212.JB13	AmatoKR_2018__qiita_sid_11212:11212.JB13__bin.13	papio hamadryas	eth	wild	20914	13578	1330	pSGB	50.1567	0	973416	2381	404	k__Bacteria|p__Firmicutes|c__Clostridia|o__Clostridiales|f__Ruminococcaceae|g__GGB13578|s__GGB13578_SGB20914|t__SGB20914
AmatoKR_2018	qiita_sid_11212:11212.JB13	AmatoKR_2018__qiita_sid_11212:11212.JB13__bin.18	papio hamadryas	eth	wild	20289	10664	3154	pSGB	63.3102	1.64835	728211	5400	163	k__Bacteria|p__Proteobacteria|c__CFGB3154|o__OFGB3154|f__FGB3154|g__GGB10664|s__GGB10664_SGB20289|t__SGB20289
AmatoKR_2018	qiita_sid_11212:11212.JB13	AmatoKR_2018__qiita_sid_11212:11212.JB13__bin.7	papio hamadryas	eth	wild	21152	13775	1765	pSGB	73.1795	3.53366	1308616	12914	137	k__Bacteria|p__Firmicutes|c__Clostridia|o__Clostridiales|f__Clostridiaceae|g__GGB13775|s__GGB13775_SGB21152|t__SGB21152
AmatoKR_2018	qiita_sid_11212:11212.JB17	AmatoKR_2018__qiita_sid_11212:11212.JB17__bin.13	papio hamadryas	eth	wild	20712	9568	3052	pSGB	62.3977	1.566	1252871	4208	328	k__Bacteria|p__Firmicutes|c__Clostridia|o__Clostridiales|f__Clostridiaceae|g__GGB9568|s__GGB9568_SGB20712|t__SGB20712
AmatoKR_2018	qiita_sid_11212:11212.JB17	AmatoKR_2018__qiita_sid_11212:11212.JB17__bin.18	papio hamadryas	eth	wild	20352	13147	4311	pSGB	87.0787	2.24719	1334910	6118	264	k__Bacteria|p__Elusimicrobia|c__Elusimicrobia|o__Elusimicrobiales|f__Elusimicrobiaceae|g__GGB13147|s__GGB13147_SGB20352|t__SGB20352
AmatoKR_2018	qiita_sid_11212:11212.JB17	AmatoKR_2018__qiita_sid_11212:11212.JB17__bin.20	papio hamadryas	eth	wild	20496	3613	1462	pSGB	79.851	3.80435	2188448	5389	488	k__Bacteria|p__Firmicutes|c__CFGB1462|o__OFGB1462|f__FGB1462|g__GGB3613|s__GGB3613_SGB20496|t__SGB20496
AmatoKR_2018	qiita_sid_11212:11212.JB17	AmatoKR_2018__qiita_sid_11212:11212.JB17__bin.22	papio hamadryas	eth	wild	21114	13742	4736	pSGB	58.3984	2.80784	1222633	2400	516	k__Bacteria|p__Spirochaetes|c__CFGB4736|o__OFGB4736|f__FGB4736|g__GGB13742|s__GGB13742_SGB21114|t__SGB21114
AmatoKR_2018	qiita_sid_11212:11212.JB17	AmatoKR_2018__qiita_sid_11212:11212.JB17__bin.24	papio hamadryas	eth	wild	21120	4868	1831	pSGB	100	2.83019	2288000	13076	253	k__Bacteria|p__Firmicutes|c__Erysipelotrichia|o__Erysipelotrichales|f__Erysipelotrichaceae|g__Catenibacterium|s__Catenibacterium_SGB21120|t__SGB21120
AmatoKR_2018	qiita_sid_11212:11212.JB17	AmatoKR_2018__qiita_sid_11212:11212.JB17__bin.25	papio hamadryas	eth	wild	19953	12834	118	pSGB	66.0327	0	893080	3057	306	k__Archaea|p__Euryarchaeota|c__Thermoplasmata|o__Methanomassiliicoccales|f__Methanomassiliicoccaceae|g__GGB12834|s__GGB12834_SGB19953|t__SGB19953
AmatoKR_2018	qiita_sid_11212:11212.JB17	AmatoKR_2018__qiita_sid_11212:11212.JB17__bin.3	papio hamadryas	eth	wild	21078	13718	2856	pSGB	76.0188	3.31766	691759	3536	208	k__Bacteria|p__Proteobacteria|c__CFGB2856|o__OFGB2856|f__FGB2856|g__GGB13718|s__GGB13718_SGB21078|t__SGB21078
AmatoKR_2018	qiita_sid_11212:11212.JB17	AmatoKR_2018__qiita_sid_11212:11212.JB17__bin.38	papio hamadryas	eth	wild	20914	13578	1330	pSGB	50.2876	1.23043	1114472	2462	449	k__Bacteria|p__Firmicutes|c__Clostridia|o__Clostridiales|f__Ruminococcaceae|g__GGB13578|s__GGB13578_SGB20914|t__SGB20914
AmatoKR_2018	qiita_sid_11212:11212.JB17	AmatoKR_2018__qiita_sid_11212:11212.JB17__bin.39	papio hamadryas	eth	wild	20999	13645	337	pSGB	82.1804	0.561798	1180881	4272	327	k__Bacteria|p__Firmicutes|c__CFGB337|o__OFGB337|f__FGB337|g__GGB13645|s__GGB13645_SGB20999|t__SGB20999
AmatoKR_2018	qiita_sid_11212:11212.JB18	AmatoKR_2018__qiita_sid_11212:11212.JB18__bin.10	papio hamadryas	eth	wild	21120	4868	1831	pSGB	56.0863	1.36364	1086673	2959	379	k__Bacteria|p__Firmicutes|c__Erysipelotrichia|o__Erysipelotrichales|f__Erysipelotrichaceae|g__Catenibacterium|s__Catenibacterium_SGB21120|t__SGB21120
AmatoKR_2018	qiita_sid_11212:11212.JB18	AmatoKR_2018__qiita_sid_11212:11212.JB18__bin.12	papio hamadryas	eth	wild	21101	5988	2104	pSGB	58.0433	3.51377	1143395	2838	410	k__Bacteria|p__Candidatus_Melainabacteria|c__CFGB2104|o__OFGB2104|f__FGB2104|g__GGB5988|s__GGB5988_SGB21101|t__SGB21101
AmatoKR_2018	qiita_sid_11212:11212.JB18	AmatoKR_2018__qiita_sid_11212:11212.JB18__bin.14	papio hamadryas	eth	wild	20995	13643	4694	pSGB	64.9657	0	832602	3024	289	k__Bacteria|p__Firmicutes|c__CFGB4694|o__OFGB4694|f__FGB4694|g__GGB13643|s__GGB13643_SGB20995|t__SGB20995
AmatoKR_2018	qiita_sid_11212:11212.JB18	AmatoKR_2018__qiita_sid_11212:11212.JB18__bin.15	papio hamadryas	eth	wild	20360	13151	3176	pSGB	77.7859	2.11516	1731870	4788	440	k__Bacteria|p__Actinobacteria|c__CFGB3176|o__OFGB3176|f__FGB3176|g__GGB13151|s__GGB13151_SGB20360|t__SGB20360
AmatoKR_2018	qiita_sid_11212:11212.JB18	AmatoKR_2018__qiita_sid_11212:11212.JB18__bin.18	papio hamadryas	eth	wild	20302	13103	2402	pSGB	77.5353	1.07527	1041829	3692	315	k__Bacteria|p__Proteobacteria|c__CFGB2402|o__OFGB2402|f__FGB2402|g__GGB13103|s__GGB13103_SGB20302|t__SGB20302
AmatoKR_2018	qiita_sid_11212:11212.JB18	AmatoKR_2018__qiita_sid_11212:11212.JB18__bin.19	papio hamadryas	eth	wild	20352	13147	4311	pSGB	51.4511	0	684954	2506	272	k__Bacteria|p__Elusimicrobia|c__Elusimicrobia|o__Elusimicrobiales|f__Elusimicrobiaceae|g__GGB13147|s__GGB13147_SGB20352|t__SGB20352
AmatoKR_2018	qiita_sid_11212:11212.JB18	AmatoKR_2018__qiita_sid_11212:11212.JB18__bin.22	papio hamadryas	eth	wild	20614	13357	4580	pSGB	64.505	0.302013	1447427	3800	412	k__Bacteria|p__Proteobacteria|c__CFGB4580|o__OFGB4580|f__FGB4580|g__GGB13357|s__GGB13357_SGB20614|t__SGB20614
AmatoKR_2018	qiita_sid_11212:11212.JB18	AmatoKR_2018__qiita_sid_11212:11212.JB18__bin.25	papio hamadryas	eth	wild	20613	13356	4580	pSGB	84.466	0.403226	1740484	22295	150	k__Bacteria|p__Proteobacteria|c__CFGB4580|o__OFGB4580|f__FGB4580|g__GGB13356|s__GGB13356_SGB20613|t__SGB20613
AmatoKR_2018	qiita_sid_11212:11212.JB18	AmatoKR_2018__qiita_sid_11212:11212.JB18__bin.7	papio hamadryas	eth	wild	15103	9635	3056	uSGB	87.6678	1.96766	1772800	8175	281	k__Bacteria|p__Firmicutes|c__Firmicutes_unclassified|o__Firmicutes_unclassified|f__Firmicutes_unclassified|g__Firmicutes_unclassified|s__Firmicutes_unclassified_SGB15103|t__SGB15103
AmatoKR_2018	qiita_sid_11212:11212.JB24	AmatoKR_2018__qiita_sid_11212:11212.JB24__bin.11	papio anubis	eth	wild	4891	3617	1462	kSGB	84.4169	2.63285	2331387	5086	544	k__Bacteria|p__Firmicutes|c__Firmicutes_unclassified|o__Firmicutes_unclassified|f__Firmicutes_unclassified|g__Firmicutes_unclassified|s__Firmicutes_bacterium_CAG_534|t__SGB4891
AmatoKR_2018	qiita_sid_11212:11212.JB24	AmatoKR_2018__qiita_sid_11212:11212.JB24__bin.6	papio anubis	eth	wild	3677	2734	1062	kSGB	98.1373	1.37255	2402261	25303	163	k__Bacteria|p__Proteobacteria|c__Gammaproteobacteria|o__Aeromonadales|f__Succinivibrionaceae|g__Succinatimonas|s__Succinatimonas_sp_CAG_777|t__SGB3677
AmatoKR_2018	qiita_sid_11212:11212.JB25	AmatoKR_2018__qiita_sid_11212:11212.JB25__bin.1	papio anubis	eth	wild	21099	5989	2104	pSGB	65.6876	1.89934	1744101	3480	537	k__Bacteria|p__Firmicutes|c__CFGB2104|o__OFGB2104|f__FGB2104|g__GGB5989|s__GGB5989_SGB21099|t__SGB21099
AmatoKR_2018	qiita_sid_11212:11212.JB25	AmatoKR_2018__qiita_sid_11212:11212.JB25__bin.10	papio anubis	eth	wild	20470	13242	1480	pSGB	93.0243	1.04866	2671150	10681	369	k__Bacteria|p__Firmicutes|c__Clostridia|o__Clostridiales|f__Lachnospiraceae|g__GGB13242|s__GGB13242_SGB20470|t__SGB20470
AmatoKR_2018	qiita_sid_11212:11212.JB25	AmatoKR_2018__qiita_sid_11212:11212.JB25__bin.9	papio anubis	eth	wild	21196	13816	4765	pSGB	84.2105	1.75439	1191837	10783	168	k__Bacteria|p__Firmicutes|c__CFGB4765|o__OFGB4765|f__FGB4765|g__GGB13816|s__GGB13816_SGB21196|t__SGB21196
AmatoKR_2018	qiita_sid_11212:11212.JB27	AmatoKR_2018__qiita_sid_11212:11212.JB27__bin.1	theropithecus gelada	eth	wild	20830	13515	3035	pSGB	81.553	3.64043	1891572	5971	390	k__Bacteria|p__Firmicutes|c__Firmicutes_unclassified|o__Firmicutes_unclassified|f__Firmicutes_unclassified|g__GGB13515|s__GGB13515_SGB20830|t__SGB20830
AmatoKR_2018	qiita_sid_11212:11212.JB27	AmatoKR_2018__qiita_sid_11212:11212.JB27__bin.15	theropithecus gelada	eth	wild	20441	13219	4517	pSGB	97.0937	1.65485	1837796	32523	110	k__Bacteria|p__Firmicutes|c__CFGB4517|o__OFGB4517|f__FGB4517|g__GGB13219|s__GGB13219_SGB20441|t__SGB20441
AmatoKR_2018	qiita_sid_11212:11212.JB27	AmatoKR_2018__qiita_sid_11212:11212.JB27__bin.20	theropithecus gelada	eth	wild	20568	13322	4564	pSGB	53.9598	1.06383	814330	3117	283	k__Bacteria|p__Firmicutes|c__CFGB4564|o__OFGB4564|f__FGB4564|g__GGB13322|s__GGB13322_SGB20568|t__SGB20568
AmatoKR_2018	qiita_sid_11212:11212.JB27	AmatoKR_2018__qiita_sid_11212:11212.JB27__bin.21	theropithecus gelada	eth	wild	20446	13224	4520	pSGB	59.7247	1.80009	1362960	3145	459	k__Bacteria|p__Firmicutes|c__CFGB4520|o__OFGB4520|f__FGB4520|g__GGB13224|s__GGB13224_SGB20446|t__SGB20446
AmatoKR_2018	qiita_sid_11212:11212.JB27	AmatoKR_2018__qiita_sid_11212:11212.JB27__bin.22	theropithecus gelada	eth	wild	20442	13220	4517	pSGB	67.8147	1.59574	1184150	2991	399	k__Bacteria|p__Firmicutes|c__CFGB4517|o__OFGB4517|f__FGB4517|g__GGB13220|s__GGB13220_SGB20442|t__SGB20442
AmatoKR_2018	qiita_sid_11212:11212.JB27	AmatoKR_2018__qiita_sid_11212:11212.JB27__bin.3	theropithecus gelada	eth	wild	20207	13035	3420	pSGB	82.4699	2.16846	1633885	4477	413	k__Bacteria|p__Bacteroidetes|c__CFGB3420|o__OFGB3420|f__FGB3420|g__GGB13035|s__GGB13035_SGB20207|t__SGB20207
AmatoKR_2018	qiita_sid_11212:11212.JB27	AmatoKR_2018__qiita_sid_11212:11212.JB27__bin.4	theropithecus gelada	eth	wild	21195	13815	4764	pSGB	56.3158	0	943815	6780	165	k__Bacteria|p__Firmicutes|c__CFGB4764|o__OFGB4764|f__FGB4764|g__GGB13815|s__GGB13815_SGB21195|t__SGB21195
AmatoKR_2018	qiita_sid_11212:11212.JB27	AmatoKR_2018__qiita_sid_11212:11212.JB27__bin.8	theropithecus gelada	eth	wild	20557	13311	4554	pSGB	72.3301	0.70922	1204273	3978	339	k__Bacteria|p__Firmicutes|c__CFGB4554|o__OFGB4554|f__FGB4554|g__GGB13311|s__GGB13311_SGB20557|t__SGB20557
AmatoKR_2018	qiita_sid_11212:11212.JB29	AmatoKR_2018__qiita_sid_11212:11212.JB29__bin.11	theropithecus gelada	eth	wild	20207	13035	3420	pSGB	95.4301	0	1996264	73248	37	k__Bacteria|p__Bacteroidetes|c__CFGB3420|o__OFGB3420|f__FGB3420|g__GGB13035|s__GGB13035_SGB20207|t__SGB20207
AmatoKR_2018	qiita_sid_11212:11212.JB29	AmatoKR_2018__qiita_sid_11212:11212.JB29__bin.12	theropithecus gelada	eth	wild	20653	13388	4594	pSGB	53.7747	0.130568	2097715	5894	440	k__Bacteria|p__Bacteroidetes|c__CFGB4594|o__OFGB4594|f__FGB4594|g__GGB13388|s__GGB13388_SGB20653|t__SGB20653
AmatoKR_2018	qiita_sid_11212:11212.JB29	AmatoKR_2018__qiita_sid_11212:11212.JB29__bin.13	theropithecus gelada	eth	wild	20939	13596	1325	pSGB	78.6619	1.23043	1659027	4116	440	k__Bacteria|p__Firmicutes|c__Clostridia|o__Clostridiales|f__Eubacteriaceae|g__GGB13596|s__GGB13596_SGB20939|t__SGB20939
AmatoKR_2018	qiita_sid_11212:11212.JB29	AmatoKR_2018__qiita_sid_11212:11212.JB29__bin.15	theropithecus gelada	eth	wild	20210	13038	4435	pSGB	97.4731	0.537634	2046571	45430	82	k__Bacteria|p__Bacteroidetes|c__CFGB4435|o__OFGB4435|f__FGB4435|g__GGB13038|s__GGB13038_SGB20210|t__SGB20210
AmatoKR_2018	qiita_sid_11212:11212.JB29	AmatoKR_2018__qiita_sid_11212:11212.JB29__bin.17	theropithecus gelada	eth	wild	21194	13814	4764	pSGB	87.0813	4.05104	2130998	3904	579	k__Archaea|p__Euryarchaeota|c__CFGB4764|o__OFGB4764|f__FGB4764|g__GGB13814|s__GGB13814_SGB21194|t__SGB21194
AmatoKR_2018	qiita_sid_11212:11212.JB29	AmatoKR_2018__qiita_sid_11212:11212.JB29__bin.2	theropithecus gelada	eth	wild	20567	13321	4563	pSGB	90.6009	0	2831457	20016	220	k__Bacteria|p__Proteobacteria|c__CFGB4563|o__OFGB4563|f__FGB4563|g__GGB13321|s__GGB13321_SGB20567|t__SGB20567
AmatoKR_2018	qiita_sid_11212:11212.JB29	AmatoKR_2018__qiita_sid_11212:11212.JB29__bin.20	theropithecus gelada	eth	wild	20269	13079	4451	pSGB	88.7037	1.5873	1644848	10742	232	k__Bacteria|p__Bacteroidetes|c__CFGB4451|o__OFGB4451|f__FGB4451|g__GGB13079|s__GGB13079_SGB20269|t__SGB20269
AmatoKR_2018	qiita_sid_11212:11212.JB29	AmatoKR_2018__qiita_sid_11212:11212.JB29__bin.4	theropithecus gelada	eth	wild	20593	13342	4574	pSGB	52.9802	1.63892	1196601	3306	380	k__Bacteria|p__Candidatus_Daviesbacteria|c__CFGB4574|o__OFGB4574|f__FGB4574|g__GGB13342|s__GGB13342_SGB20593|t__SGB20593
AmatoKR_2018	qiita_sid_11212:11212.JB29	AmatoKR_2018__qiita_sid_11212:11212.JB29__bin.6	theropithecus gelada	eth	wild	21047	13690	222	pSGB	79.52	0.933333	1489048	6958	289	k__Archaea|p__Euryarchaeota|c__Methanobacteria|o__Methanobacteriales|f__Methanobacteriaceae|g__GGB13690|s__GGB13690_SGB21047|t__SGB21047
AmatoKR_2018	qiita_sid_11212:11212.JB29	AmatoKR_2018__qiita_sid_11212:11212.JB29__bin.7	theropithecus gelada	eth	wild	20272	13082	4453	pSGB	92.2222	2.14286	1726109	30414	84	k__Bacteria|p__Bacteroidetes|c__CFGB4453|o__OFGB4453|f__FGB4453|g__GGB13082|s__GGB13082_SGB20272|t__SGB20272
AmatoKR_2018	qiita_sid_11212:11212.JB29	AmatoKR_2018__qiita_sid_11212:11212.JB29__bin.9	theropithecus gelada	eth	wild	20446	13224	4520	pSGB	89.2512	2.29469	2054871	72290	57	k__Bacteria|p__Firmicutes|c__CFGB4520|o__OFGB4520|f__FGB4520|g__GGB13224|s__GGB13224_SGB20446|t__SGB20446
AmatoKR_2018	qiita_sid_11212:11212.JB3	AmatoKR_2018__qiita_sid_11212:11212.JB3__bin.1	theropithecus gelada	eth	wild	19940	12824	118	pSGB	50.6471	0.848896	592325	2589	237	k__Archaea|p__Euryarchaeota|c__Thermoplasmata|o__Methanomassiliicoccales|f__Methanomassiliicoccaceae|g__GGB12824|s__GGB12824_SGB19940|t__SGB19940
AmatoKR_2018	qiita_sid_11212:11212.JB3	AmatoKR_2018__qiita_sid_11212:11212.JB3__bin.10	theropithecus gelada	eth	wild	21223	13841	4777	pSGB	82.4738	2.331	2439065	6910	475	k__Bacteria|p__Spirochaetes|c__CFGB4777|o__OFGB4777|f__FGB4777|g__GGB13841|s__GGB13841_SGB21223|t__SGB21223
AmatoKR_2018	qiita_sid_11212:11212.JB3	AmatoKR_2018__qiita_sid_11212:11212.JB3__bin.12	theropithecus gelada	eth	wild	20866	13544	4650	pSGB	79.1054	0.671141	1579649	5477	348	k__Bacteria|p__Firmicutes|c__CFGB4650|o__OFGB4650|f__FGB4650|g__GGB13544|s__GGB13544_SGB20866|t__SGB20866
AmatoKR_2018	qiita_sid_11212:11212.JB3	AmatoKR_2018__qiita_sid_11212:11212.JB3__bin.19	theropithecus gelada	eth	wild	20350	13145	4478	pSGB	68.9655	0	1860296	4126	507	k__Bacteria|p__Fibrobacteres|c__CFGB4478|o__OFGB4478|f__FGB4478|g__GGB13145|s__GGB13145_SGB20350|t__SGB20350
AmatoKR_2018	qiita_sid_11212:11212.JB3	AmatoKR_2018__qiita_sid_11212:11212.JB3__bin.21	theropithecus gelada	eth	wild	20598	13346	2832	pSGB	88.2544	2.10935	1302530	6742	245	k__Bacteria|p__Firmicutes|c__Clostridia|o__Clostridiales|f__Ruminococcaceae|g__GGB13346|s__GGB13346_SGB20598|t__SGB20598
AmatoKR_2018	qiita_sid_11212:11212.JB3	AmatoKR_2018__qiita_sid_11212:11212.JB3__bin.24	theropithecus gelada	eth	wild	21222	13840	4777	pSGB	65.4545	0.909091	1965276	6046	414	k__Bacteria|p__Spirochaetes|c__CFGB4777|o__OFGB4777|f__FGB4777|g__GGB13840|s__GGB13840_SGB21222|t__SGB21222
AmatoKR_2018	qiita_sid_11212:11212.JB3	AmatoKR_2018__qiita_sid_11212:11212.JB3__bin.25	theropithecus gelada	eth	wild	20442	13220	4517	pSGB	93.1073	2.61229	1727628	8230	287	k__Bacteria|p__Firmicutes|c__CFGB4517|o__OFGB4517|f__FGB4517|g__GGB13220|s__GGB13220_SGB20442|t__SGB20442
AmatoKR_2018	qiita_sid_11212:11212.JB3	AmatoKR_2018__qiita_sid_11212:11212.JB3__bin.31	theropithecus gelada	eth	wild	20844	13527	4642	pSGB	68.9155	1.75439	1113702	4169	306	k__Bacteria|p__Firmicutes|c__CFGB4642|o__OFGB4642|f__FGB4642|g__GGB13527|s__GGB13527_SGB20844|t__SGB20844
AmatoKR_2018	qiita_sid_11212:11212.JB3	AmatoKR_2018__qiita_sid_11212:11212.JB3__bin.36	theropithecus gelada	eth	wild	21133	13757	4745	pSGB	61.1313	0	1180649	3684	351	k__Bacteria|p__Firmicutes|c__CFGB4745|o__OFGB4745|f__FGB4745|g__GGB13757|s__GGB13757_SGB21133|t__SGB21133
AmatoKR_2018	qiita_sid_11212:11212.JB3	AmatoKR_2018__qiita_sid_11212:11212.JB3__bin.38	theropithecus gelada	eth	wild	20284	13091	4461	pSGB	73.2648	1.26157	1630422	4699	409	k__Bacteria|p__Firmicutes|c__CFGB4461|o__OFGB4461|f__FGB4461|g__GGB13091|s__GGB13091_SGB20284|t__SGB20284
AmatoKR_2018	qiita_sid_11212:11212.JB3	AmatoKR_2018__qiita_sid_11212:11212.JB3__bin.39	theropithecus gelada	eth	wild	20594	13343	4574	pSGB	65.5956	3.44828	1477252	4187	398	k__Bacteria|p__Firmicutes|c__CFGB4574|o__OFGB4574|f__FGB4574|g__GGB13343|s__GGB13343_SGB20594|t__SGB20594
AmatoKR_2018	qiita_sid_11212:11212.JB32	AmatoKR_2018__qiita_sid_11212:11212.JB32__bin.17	theropithecus gelada	eth	wild	20269	13079	4451	pSGB	62.2857	2.46032	1208453	3413	383	k__Bacteria|p__Bacteroidetes|c__CFGB4451|o__OFGB4451|f__FGB4451|g__GGB13079|s__GGB13079_SGB20269|t__SGB20269
AmatoKR_2018	qiita_sid_11212:11212.JB32	AmatoKR_2018__qiita_sid_11212:11212.JB32__bin.18	theropithecus gelada	eth	wild	20567	13321	4563	pSGB	62.9576	3.33333	2039395	3083	692	k__Bacteria|p__Proteobacteria|c__CFGB4563|o__OFGB4563|f__FGB4563|g__GGB13321|s__GGB13321_SGB20567|t__SGB20567
AmatoKR_2018	qiita_sid_11212:11212.JB32	AmatoKR_2018__qiita_sid_11212:11212.JB32__bin.2	theropithecus gelada	eth	wild	19983	12856	4376	pSGB	63.7931	0	1654261	4425	417	k__Bacteria|p__Bacteroidetes|c__CFGB4376|o__OFGB4376|f__FGB4376|g__GGB12856|s__GGB12856_SGB19983|t__SGB19983
AmatoKR_2018	qiita_sid_11212:11212.JB32	AmatoKR_2018__qiita_sid_11212:11212.JB32__bin.6	theropithecus gelada	eth	wild	20270	13080	4451	pSGB	89.5238	4.63492	2074704	7230	390	k__Bacteria|p__Bacteroidetes|c__CFGB4451|o__OFGB4451|f__FGB4451|g__GGB13080|s__GGB13080_SGB20270|t__SGB20270
AmatoKR_2018	qiita_sid_11212:11212.JB32	AmatoKR_2018__qiita_sid_11212:11212.JB32__bin.7	theropithecus gelada	eth	wild	20557	13311	4554	pSGB	56.5987	0.35461	889236	2787	326	k__Bacteria|p__Firmicutes|c__CFGB4554|o__OFGB4554|f__FGB4554|g__GGB13311|s__GGB13311_SGB20557|t__SGB20557
AmatoKR_2018	qiita_sid_11212:11212.JB34	AmatoKR_2018__qiita_sid_11212:11212.JB34__bin.1	theropithecus gelada	eth	wild	21222	13840	4777	pSGB	60.5306	2.91583	1936900	3147	665	k__Bacteria|p__Spirochaetes|c__CFGB4777|o__OFGB4777|f__FGB4777|g__GGB13840|s__GGB13840_SGB21222|t__SGB21222
AmatoKR_2018	qiita_sid_11212:11212.JB34	AmatoKR_2018__qiita_sid_11212:11212.JB34__bin.12	theropithecus gelada	eth	wild	21116	13742	4736	pSGB	55.6722	2.94118	998007	2291	431	k__Bacteria|p__Spirochaetes|c__CFGB4736|o__OFGB4736|f__FGB4736|g__GGB13742|s__GGB13742_SGB21116|t__SGB21116
AmatoKR_2018	qiita_sid_11212:11212.JB34	AmatoKR_2018__qiita_sid_11212:11212.JB34__bin.15	theropithecus gelada	eth	wild	20271	13081	4452	pSGB	76.0847	4.20106	1349285	3582	405	k__Bacteria|p__Bacteroidetes|c__CFGB4452|o__OFGB4452|f__FGB4452|g__GGB13081|s__GGB13081_SGB20271|t__SGB20271
AmatoKR_2018	qiita_sid_11212:11212.JB34	AmatoKR_2018__qiita_sid_11212:11212.JB34__bin.6	theropithecus gelada	eth	wild	20126	12967	579	pSGB	73.9403	2.08333	1727176	3700	508	k__Bacteria|p__Bacteroidetes|c__Bacteroidia|o__Bacteroidales|f__Prevotellaceae|g__GGB12967|s__GGB12967_SGB20126|t__SGB20126
AmatoKR_2018	qiita_sid_11212:11212.JB34	AmatoKR_2018__qiita_sid_11212:11212.JB34__bin.7	theropithecus gelada	eth	wild	19940	12824	118	pSGB	57.0147	0.806452	590093	2574	234	k__Archaea|p__Euryarchaeota|c__Thermoplasmata|o__Methanomassiliicoccales|f__Methanomassiliicoccaceae|g__GGB12824|s__GGB12824_SGB19940|t__SGB19940
AmatoKR_2018	qiita_sid_11212:11212.JB34	AmatoKR_2018__qiita_sid_11212:11212.JB34__bin.9	theropithecus gelada	eth	wild	20441	13219	4517	pSGB	97.3848	1.38889	2134538	12631	270	k__Bacteria|p__Firmicutes|c__CFGB4517|o__OFGB4517|f__FGB4517|g__GGB13219|s__GGB13219_SGB20441|t__SGB20441
AmatoKR_2018	qiita_sid_11212:11212.LabEllis3	AmatoKR_2018__qiita_sid_11212:11212.LabEllis3__bin.11	lagothrix lagotricha	ecu	wild	20080	12932	4399	pSGB	80.2716	2.22016	2123237	7481	367	k__Bacteria|p__Bacteroidetes|c__CFGB4399|o__OFGB4399|f__FGB4399|g__GGB12932|s__GGB12932_SGB20080|t__SGB20080
AmatoKR_2018	qiita_sid_11212:11212.LabEllis3	AmatoKR_2018__qiita_sid_11212:11212.LabEllis3__bin.13	lagothrix lagotricha	ecu	wild	20097	12946	4400	pSGB	71.1586	2.40741	1943986	3531	603	k__Bacteria|p__Bacteroidetes|c__CFGB4400|o__OFGB4400|f__FGB4400|g__GGB12946|s__GGB12946_SGB20097|t__SGB20097
AmatoKR_2018	qiita_sid_11212:11212.LabEllis3	AmatoKR_2018__qiita_sid_11212:11212.LabEllis3__bin.3	lagothrix lagotricha	ecu	wild	20078	12932	4399	pSGB	80.7647	3.50309	2299572	7238	395	k__Bacteria|p__Bacteroidetes|c__CFGB4399|o__OFGB4399|f__FGB4399|g__GGB12932|s__GGB12932_SGB20078|t__SGB20078
AmatoKR_2018	qiita_sid_11212:11212.LabEllis3	AmatoKR_2018__qiita_sid_11212:11212.LabEllis3__bin.5	lagothrix lagotricha	ecu	wild	20049	12907	4394	pSGB	76.4865	3.25949	2681227	4181	729	k__Bacteria|p__Bacteroidetes|c__CFGB4394|o__OFGB4394|f__FGB4394|g__GGB12907|s__GGB12907_SGB20049|t__SGB20049
AmatoKR_2018	qiita_sid_11212:11212.LabEllis3	AmatoKR_2018__qiita_sid_11212:11212.LabEllis3__bin.8	lagothrix lagotricha	ecu	wild	20160	12991	4409	pSGB	78.0321	4.48892	2942722	3806	844	k__Bacteria|p__Bacteroidetes|c__CFGB4409|o__OFGB4409|f__FGB4409|g__GGB12991|s__GGB12991_SGB20160|t__SGB20160
AmatoKR_2018	qiita_sid_11212:11212.LabEllis3	AmatoKR_2018__qiita_sid_11212:11212.LabEllis3__bin.9	lagothrix lagotricha	ecu	wild	19996	12865	4380	pSGB	92.8996	2.49897	2769925	12295	338	k__Bacteria|p__Bacteroidetes|c__CFGB4380|o__OFGB4380|f__FGB4380|g__GGB12865|s__GGB12865_SGB19996|t__SGB19996
AmatoKR_2018	qiita_sid_11212:11212.LagAb2	AmatoKR_2018__qiita_sid_11212:11212.LagAb2__bin.12	lagothrix lagotricha	ecu	wild	19995	12865	4380	pSGB	84.4517	2.10037	1891134	6510	364	k__Bacteria|p__Bacteroidetes|c__CFGB4380|o__OFGB4380|f__FGB4380|g__GGB12865|s__GGB12865_SGB19995|t__SGB19995
AmatoKR_2018	qiita_sid_11212:11212.LagAb2	AmatoKR_2018__qiita_sid_11212:11212.LagAb2__bin.13	lagothrix lagotricha	ecu	wild	20078	12932	4399	pSGB	82.2544	1.01155	2042712	5982	411	k__Bacteria|p__Bacteroidetes|c__CFGB4399|o__OFGB4399|f__FGB4399|g__GGB12932|s__GGB12932_SGB20078|t__SGB20078
AmatoKR_2018	qiita_sid_11212:11212.LagAb2	AmatoKR_2018__qiita_sid_11212:11212.LagAb2__bin.2	lagothrix lagotricha	ecu	wild	20160	12991	4409	pSGB	88.9508	0.987654	2481429	8292	397	k__Bacteria|p__Bacteroidetes|c__CFGB4409|o__OFGB4409|f__FGB4409|g__GGB12991|s__GGB12991_SGB20160|t__SGB20160
AmatoKR_2018	qiita_sid_11212:11212.LagAb2	AmatoKR_2018__qiita_sid_11212:11212.LagAb2__bin.3	lagothrix lagotricha	ecu	wild	20089	12940	4399	pSGB	50.0372	3.22016	1789630	3203	589	k__Bacteria|p__Bacteroidetes|c__CFGB4399|o__OFGB4399|f__FGB4399|g__GGB12940|s__GGB12940_SGB20089|t__SGB20089
AmatoKR_2018	qiita_sid_11212:11212.LagAb2	AmatoKR_2018__qiita_sid_11212:11212.LagAb2__bin.7	lagothrix lagotricha	ecu	wild	20049	12907	4394	pSGB	88.9282	2.20679	2617669	7419	459	k__Bacteria|p__Bacteroidetes|c__CFGB4394|o__OFGB4394|f__FGB4394|g__GGB12907|s__GGB12907_SGB20049|t__SGB20049
AmatoKR_2018	qiita_sid_11212:11212.LagAb2	AmatoKR_2018__qiita_sid_11212:11212.LagAb2__bin.8	lagothrix lagotricha	ecu	wild	20020	12881	4385	pSGB	79.8554	1.34758	2062075	6687	371	k__Bacteria|p__Bacteroidetes|c__CFGB4385|o__OFGB4385|f__FGB4385|g__GGB12881|s__GGB12881_SGB20020|t__SGB20020
AmatoKR_2018	qiita_sid_11212:11212.LagEllis1	AmatoKR_2018__qiita_sid_11212:11212.LagEllis1__bin.13	lagothrix lagotricha	ecu	wild	20160	12991	4409	pSGB	63.2217	3.14815	1674614	3693	490	k__Bacteria|p__Bacteroidetes|c__CFGB4409|o__OFGB4409|f__FGB4409|g__GGB12991|s__GGB12991_SGB20160|t__SGB20160
AmatoKR_2018	qiita_sid_11212:11212.LagEllis1	AmatoKR_2018__qiita_sid_11212:11212.LagEllis1__bin.3	lagothrix lagotricha	ecu	wild	20956	13612	4675	pSGB	83.2825	0.671141	2252581	5426	518	k__Bacteria|p__Firmicutes|c__CFGB4675|o__OFGB4675|f__FGB4675|g__GGB13612|s__GGB13612_SGB20956|t__SGB20956
AmatoKR_2018	qiita_sid_11212:11212.LagEllis1	AmatoKR_2018__qiita_sid_11212:11212.LagEllis1__bin.5	lagothrix lagotricha	ecu	wild	19995	12865	4380	pSGB	73.0845	2.27385	1683921	4441	434	k__Bacteria|p__Bacteroidetes|c__CFGB4380|o__OFGB4380|f__FGB4380|g__GGB12865|s__GGB12865_SGB19995|t__SGB19995
AmatoKR_2018	qiita_sid_11212:11212.LagEllis1	AmatoKR_2018__qiita_sid_11212:11212.LagEllis1__bin.6	lagothrix lagotricha	ecu	wild	20824	13510	3035	pSGB	76.4751	3.13708	1834766	4161	496	k__Bacteria|p__Firmicutes|c__Firmicutes_unclassified|o__Firmicutes_unclassified|f__Firmicutes_unclassified|g__GGB13510|s__GGB13510_SGB20824|t__SGB20824
AmatoKR_2018	qiita_sid_11212:11212.LagEllis1	AmatoKR_2018__qiita_sid_11212:11212.LagEllis1__bin.7	lagothrix lagotricha	ecu	wild	20958	13614	4677	pSGB	77.4653	0.675039	969997	3956	274	k__Bacteria|p__Proteobacteria|c__CFGB4677|o__OFGB4677|f__FGB4677|g__GGB13614|s__GGB13614_SGB20958|t__SGB20958
AmatoKR_2018	qiita_sid_11212:11212.LagEllis1	AmatoKR_2018__qiita_sid_11212:11212.LagEllis1__bin.9	lagothrix lagotricha	ecu	wild	20050	12908	4394	pSGB	75.4378	4.62598	1611551	3960	453	k__Bacteria|p__Bacteroidetes|c__CFGB4394|o__OFGB4394|f__FGB4394|g__GGB12908|s__GGB12908_SGB20050|t__SGB20050
AmatoKR_2018	qiita_sid_11212:11212.LagEllis4	AmatoKR_2018__qiita_sid_11212:11212.LagEllis4__bin.12	lagothrix lagotricha	ecu	wild	20020	12881	4385	pSGB	77.7984	0.929368	2038199	6691	387	k__Bacteria|p__Bacteroidetes|c__CFGB4385|o__OFGB4385|f__FGB4385|g__GGB12881|s__GGB12881_SGB20020|t__SGB20020
AmatoKR_2018	qiita_sid_11212:11212.LagEllis4	AmatoKR_2018__qiita_sid_11212:11212.LagEllis4__bin.16	lagothrix lagotricha	ecu	wild	20956	13612	4675	pSGB	64.5597	3.25402	1461788	2625	564	k__Bacteria|p__Firmicutes|c__CFGB4675|o__OFGB4675|f__FGB4675|g__GGB13612|s__GGB13612_SGB20956|t__SGB20956
AmatoKR_2018	qiita_sid_11212:11212.LagEllis4	AmatoKR_2018__qiita_sid_11212:11212.LagEllis4__bin.17	lagothrix lagotricha	ecu	wild	20078	12932	4399	pSGB	90.0556	0.649808	2353701	11235	280	k__Bacteria|p__Bacteroidetes|c__CFGB4399|o__OFGB4399|f__FGB4399|g__GGB12932|s__GGB12932_SGB20078|t__SGB20078
AmatoKR_2018	qiita_sid_11212:11212.LagEllis4	AmatoKR_2018__qiita_sid_11212:11212.LagEllis4__bin.3	lagothrix lagotricha	ecu	wild	20048	12906	4394	pSGB	83.2451	3.56282	2986360	5683	644	k__Bacteria|p__Bacteroidetes|c__CFGB4394|o__OFGB4394|f__FGB4394|g__GGB12906|s__GGB12906_SGB20048|t__SGB20048
AmatoKR_2018	qiita_sid_11212:11212.LagEllis4	AmatoKR_2018__qiita_sid_11212:11212.LagEllis4__bin.6	lagothrix lagotricha	ecu	wild	19995	12865	4380	pSGB	83.2621	1.05019	1982387	6326	396	k__Bacteria|p__Bacteroidetes|c__CFGB4380|o__OFGB4380|f__FGB4380|g__GGB12865|s__GGB12865_SGB19995|t__SGB19995
AmatoKR_2018	qiita_sid_11212:11212.LagEllis4	AmatoKR_2018__qiita_sid_11212:11212.LagEllis4__bin.7	lagothrix lagotricha	ecu	wild	20049	12907	4394	pSGB	73.6317	3.47222	2326480	4339	607	k__Bacteria|p__Bacteroidetes|c__CFGB4394|o__OFGB4394|f__FGB4394|g__GGB12907|s__GGB12907_SGB20049|t__SGB20049
AmatoKR_2018	qiita_sid_11212:11212.LagEllis4	AmatoKR_2018__qiita_sid_11212:11212.LagEllis4__bin.8	lagothrix lagotricha	ecu	wild	20044	12903	4394	pSGB	52.1721	0.740741	1127966	3225	367	k__Bacteria|p__Bacteroidetes|c__CFGB4394|o__OFGB4394|f__FGB4394|g__GGB12903|s__GGB12903_SGB20044|t__SGB20044
AmatoKR_2018	qiita_sid_11212:11212.LagEllis5	AmatoKR_2018__qiita_sid_11212:11212.LagEllis5__bin.16	lagothrix lagotricha	ecu	wild	20082	12934	4399	pSGB	74.6827	2.34568	1945999	5233	447	k__Bacteria|p__Bacteroidetes|c__CFGB4399|o__OFGB4399|f__FGB4399|g__GGB12934|s__GGB12934_SGB20082|t__SGB20082
AmatoKR_2018	qiita_sid_11212:11212.LagEllis5	AmatoKR_2018__qiita_sid_11212:11212.LagEllis5__bin.17	lagothrix lagotricha	ecu	wild	20018	12879	4385	pSGB	92.4566	0.570012	2452869	9976	337	k__Bacteria|p__Bacteroidetes|c__CFGB4385|o__OFGB4385|f__FGB4385|g__GGB12879|s__GGB12879_SGB20018|t__SGB20018
AmatoKR_2018	qiita_sid_11212:11212.LagEllis5	AmatoKR_2018__qiita_sid_11212:11212.LagEllis5__bin.18	lagothrix lagotricha	ecu	wild	20045	12903	4394	pSGB	62.9202	0.864198	1992844	8878	329	k__Bacteria|p__Bacteroidetes|c__CFGB4394|o__OFGB4394|f__FGB4394|g__GGB12903|s__GGB12903_SGB20045|t__SGB20045
AmatoKR_2018	qiita_sid_11212:11212.LagEllis5	AmatoKR_2018__qiita_sid_11212:11212.LagEllis5__bin.2	lagothrix lagotricha	ecu	wild	20738	13458	3058	pSGB	85.9932	3.91156	2073298	5197	478	k__Bacteria|p__Firmicutes|c__Clostridia|o__Clostridiales|f__Ruminococcaceae|g__GGB13458|s__GGB13458_SGB20738|t__SGB20738
AmatoKR_2018	qiita_sid_11212:11212.LagEllis5	AmatoKR_2018__qiita_sid_11212:11212.LagEllis5__bin.3	lagothrix lagotricha	ecu	wild	20023	12884	4386	pSGB	93.9952	1.70591	2457212	17410	208	k__Bacteria|p__Bacteroidetes|c__CFGB4386|o__OFGB4386|f__FGB4386|g__GGB12884|s__GGB12884_SGB20023|t__SGB20023
AmatoKR_2018	qiita_sid_11212:11212.LagEllis5	AmatoKR_2018__qiita_sid_11212:11212.LagEllis5__bin.6	lagothrix lagotricha	ecu	wild	20079	12932	4399	pSGB	93.0169	0.918957	2340227	14030	236	k__Bacteria|p__Bacteroidetes|c__CFGB4399|o__OFGB4399|f__FGB4399|g__GGB12932|s__GGB12932_SGB20079|t__SGB20079
AmatoKR_2018	qiita_sid_11212:11212.LagEllis5	AmatoKR_2018__qiita_sid_11212:11212.LagEllis5__bin.8	lagothrix lagotricha	ecu	wild	20081	12933	4399	pSGB	90.6468	2.03395	2677775	12867	325	k__Bacteria|p__Bacteroidetes|c__CFGB4399|o__OFGB4399|f__FGB4399|g__GGB12933|s__GGB12933_SGB20081|t__SGB20081
AmatoKR_2018	qiita_sid_11212:11212.Lc259	AmatoKR_2018__qiita_sid_11212:11212.Lc259__bin.13	lemur catta	mdg	wild	20201	13029	4428	pSGB	51.5314	1.70384	1414292	3263	474	k__Bacteria|p__Bacteroidetes|c__CFGB4428|o__OFGB4428|f__FGB4428|g__GGB13029|s__GGB13029_SGB20201|t__SGB20201
AmatoKR_2018	qiita_sid_11212:11212.Lc259	AmatoKR_2018__qiita_sid_11212:11212.Lc259__bin.17	lemur catta	mdg	wild	21221	13839	4777	pSGB	73.6107	1.82595	1821695	3782	524	k__Bacteria|p__Spirochaetes|c__CFGB4777|o__OFGB4777|f__FGB4777|g__GGB13839|s__GGB13839_SGB21221|t__SGB21221
AmatoKR_2018	qiita_sid_11212:11212.Lc259	AmatoKR_2018__qiita_sid_11212:11212.Lc259__bin.19	lemur catta	mdg	wild	20200	13028	4427	pSGB	50.7012	2.51446	1131393	2854	404	k__Bacteria|p__Bacteroidetes|c__CFGB4427|o__OFGB4427|f__FGB4427|g__GGB13028|s__GGB13028_SGB20200|t__SGB20200
AmatoKR_2018	qiita_sid_11212:11212.Lc259	AmatoKR_2018__qiita_sid_11212:11212.Lc259__bin.21	lemur catta	mdg	wild	20063	12918	4395	pSGB	56.0345	4.31034	1529754	4347	405	k__Bacteria|p__Bacteroidetes|c__CFGB4395|o__OFGB4395|f__FGB4395|g__GGB12918|s__GGB12918_SGB20063|t__SGB20063
AmatoKR_2018	qiita_sid_11212:11212.Lc259	AmatoKR_2018__qiita_sid_11212:11212.Lc259__bin.5	lemur catta	mdg	wild	20493	13262	1451	pSGB	92.2917	2.22222	2757421	7964	453	k__Bacteria|p__Firmicutes|c__Firmicutes_unclassified|o__Firmicutes_unclassified|f__Firmicutes_unclassified|g__GGB13262|s__GGB13262_SGB20493|t__SGB20493
AmatoKR_2018	qiita_sid_11212:11212.Lc259	AmatoKR_2018__qiita_sid_11212:11212.Lc259__bin.7	lemur catta	mdg	wild	20761	13475	4638	pSGB	57.4139	0.838926	1093116	3056	381	k__Bacteria|p__Firmicutes|c__CFGB4638|o__OFGB4638|f__FGB4638|g__GGB13475|s__GGB13475_SGB20761|t__SGB20761
AmatoKR_2018	qiita_sid_11212:11212.Lc259	AmatoKR_2018__qiita_sid_11212:11212.Lc259__bin.8	lemur catta	mdg	wild	20437	13215	4514	pSGB	64.0165	0	2032089	3592	589	k__Bacteria|p__Firmicutes|c__CFGB4514|o__OFGB4514|f__FGB4514|g__GGB13215|s__GGB13215_SGB20437|t__SGB20437
AmatoKR_2018	qiita_sid_11212:11212.Lc259	AmatoKR_2018__qiita_sid_11212:11212.Lc259__bin.9	lemur catta	mdg	wild	21125	13749	4741	pSGB	60.6858	2.63158	808760	2938	273	k__Bacteria|p__Proteobacteria|c__CFGB4741|o__OFGB4741|f__FGB4741|g__GGB13749|s__GGB13749_SGB21125|t__SGB21125
AmatoKR_2018	qiita_sid_11212:11212.Lc301	AmatoKR_2018__qiita_sid_11212:11212.Lc301__bin.10	lemur catta	mdg	wild	20268	13078	4450	pSGB	69.873	2.14286	1033929	3922	286	k__Bacteria|p__Bacteroidetes|c__CFGB4450|o__OFGB4450|f__FGB4450|g__GGB13078|s__GGB13078_SGB20268|t__SGB20268
AmatoKR_2018	qiita_sid_11212:11212.Lc301	AmatoKR_2018__qiita_sid_11212:11212.Lc301__bin.13	lemur catta	mdg	wild	20063	12918	4395	pSGB	54.3103	0	1280076	3560	387	k__Bacteria|p__Bacteroidetes|c__CFGB4395|o__OFGB4395|f__FGB4395|g__GGB12918|s__GGB12918_SGB20063|t__SGB20063
AmatoKR_2018	qiita_sid_11212:11212.Lc301	AmatoKR_2018__qiita_sid_11212:11212.Lc301__bin.17	lemur catta	mdg	wild	20761	13475	4638	pSGB	80.5928	2.87472	1446888	4126	395	k__Bacteria|p__Firmicutes|c__CFGB4638|o__OFGB4638|f__FGB4638|g__GGB13475|s__GGB13475_SGB20761|t__SGB20761
AmatoKR_2018	qiita_sid_11212:11212.Lc301	AmatoKR_2018__qiita_sid_11212:11212.Lc301__bin.19	lemur catta	mdg	wild	21124	13748	4741	pSGB	78.8471	2.92135	1350293	5106	327	k__Bacteria|p__Firmicutes|c__CFGB4741|o__OFGB4741|f__FGB4741|g__GGB13748|s__GGB13748_SGB21124|t__SGB21124
AmatoKR_2018	qiita_sid_11212:11212.Lc301	AmatoKR_2018__qiita_sid_11212:11212.Lc301__bin.20	lemur catta	mdg	wild	20066	12921	4396	pSGB	61.8712	2.79038	1493420	4716	372	k__Bacteria|p__Bacteroidetes|c__CFGB4396|o__OFGB4396|f__FGB4396|g__GGB12921|s__GGB12921_SGB20066|t__SGB20066
AmatoKR_2018	qiita_sid_11212:11212.Lc301	AmatoKR_2018__qiita_sid_11212:11212.Lc301__bin.23	lemur catta	mdg	wild	20021	12882	4385	pSGB	87.7024	1.42503	1947364	8030	313	k__Bacteria|p__Bacteroidetes|c__CFGB4385|o__OFGB4385|f__FGB4385|g__GGB12882|s__GGB12882_SGB20021|t__SGB20021
AmatoKR_2018	qiita_sid_11212:11212.Lc301	AmatoKR_2018__qiita_sid_11212:11212.Lc301__bin.24	lemur catta	mdg	wild	21221	13839	4777	pSGB	94.1558	2.4087	2071798	12158	255	k__Bacteria|p__Spirochaetes|c__CFGB4777|o__OFGB4777|f__FGB4777|g__GGB13839|s__GGB13839_SGB21221|t__SGB21221
AmatoKR_2018	qiita_sid_11212:11212.Lc301	AmatoKR_2018__qiita_sid_11212:11212.Lc301__bin.25	lemur catta	mdg	wild	20166	12996	4411	pSGB	64.0013	1.45161	1101622	3713	331	k__Bacteria|p__Bacteroidetes|c__CFGB4411|o__OFGB4411|f__FGB4411|g__GGB12996|s__GGB12996_SGB20166|t__SGB20166
AmatoKR_2018	qiita_sid_11212:11212.Lc301	AmatoKR_2018__qiita_sid_11212:11212.Lc301__bin.26	lemur catta	mdg	wild	21129	13753	4743	pSGB	76.5051	3.55556	1196491	3541	375	k__Bacteria|p__Firmicutes|c__CFGB4743|o__OFGB4743|f__FGB4743|g__GGB13753|s__GGB13753_SGB21129|t__SGB21129
AmatoKR_2018	qiita_sid_11212:11212.Lc301	AmatoKR_2018__qiita_sid_11212:11212.Lc301__bin.42	lemur catta	mdg	wild	20436	13215	4514	pSGB	64.2743	2.68456	1627911	3686	463	k__Bacteria|p__Firmicutes|c__CFGB4514|o__OFGB4514|f__FGB4514|g__GGB13215|s__GGB13215_SGB20436|t__SGB20436
AmatoKR_2018	qiita_sid_11212:11212.Lc301	AmatoKR_2018__qiita_sid_11212:11212.Lc301__bin.5	lemur catta	mdg	wild	20848	13531	4644	pSGB	96.1409	1.51007	1591049	25694	104	k__Bacteria|p__Firmicutes|c__CFGB4644|o__OFGB4644|f__FGB4644|g__GGB13531|s__GGB13531_SGB20848|t__SGB20848
AmatoKR_2018	qiita_sid_11212:11212.Lc307	AmatoKR_2018__qiita_sid_11212:11212.Lc307__bin.10	lemur catta	mdg	wild	20244	13057	658	pSGB	94.8413	0.714286	2459373	33261	122	k__Bacteria|p__Bacteroidetes|c__Bacteroidia|o__Bacteroidales|f__Bacteroidaceae|g__GGB13057|s__GGB13057_SGB20244|t__SGB20244
AmatoKR_2018	qiita_sid_11212:11212.Lc307	AmatoKR_2018__qiita_sid_11212:11212.Lc307__bin.11	lemur catta	mdg	wild	20065	12920	4395	pSGB	92.3336	3.19444	3243895	12333	384	k__Bacteria|p__Bacteroidetes|c__CFGB4395|o__OFGB4395|f__FGB4395|g__GGB12920|s__GGB12920_SGB20065|t__SGB20065
AmatoKR_2018	qiita_sid_11212:11212.Lc307	AmatoKR_2018__qiita_sid_11212:11212.Lc307__bin.13	lemur catta	mdg	wild	20021	12882	4385	pSGB	67.754	1.7658	1533911	3395	486	k__Bacteria|p__Bacteroidetes|c__CFGB4385|o__OFGB4385|f__FGB4385|g__GGB12882|s__GGB12882_SGB20021|t__SGB20021
AmatoKR_2018	qiita_sid_11212:11212.Lc307	AmatoKR_2018__qiita_sid_11212:11212.Lc307__bin.2	lemur catta	mdg	wild	20166	12996	4411	pSGB	89.6057	0.537634	1790807	9280	261	k__Bacteria|p__Bacteroidetes|c__CFGB4411|o__OFGB4411|f__FGB4411|g__GGB12996|s__GGB12996_SGB20166|t__SGB20166
AmatoKR_2018	qiita_sid_11212:11212.Lc307	AmatoKR_2018__qiita_sid_11212:11212.Lc307__bin.21	lemur catta	mdg	wild	20512	13274	1450	pSGB	92.2348	2.58621	3364010	20324	259	k__Bacteria|p__Firmicutes|c__CFGB1450|o__OFGB1450|f__FGB1450|g__GGB13274|s__GGB13274_SGB20512|t__SGB20512
AmatoKR_2018	qiita_sid_11212:11212.Lc307	AmatoKR_2018__qiita_sid_11212:11212.Lc307__bin.4	lemur catta	mdg	wild	20990	13640	4691	pSGB	77.8438	3.70054	1504437	6248	314	k__Bacteria|p__Proteobacteria|c__CFGB4691|o__OFGB4691|f__FGB4691|g__GGB13640|s__GGB13640_SGB20990|t__SGB20990
AmatoKR_2018	qiita_sid_11212:11212.Lc307	AmatoKR_2018__qiita_sid_11212:11212.Lc307__bin.5	lemur catta	mdg	wild	21209	13828	4771	pSGB	52.7275	1.23967	1569449	2838	572	k__Bacteria|p__Proteobacteria|c__CFGB4771|o__OFGB4771|f__FGB4771|g__GGB13828|s__GGB13828_SGB21209|t__SGB21209
AmatoKR_2018	qiita_sid_11212:11212.Lc307	AmatoKR_2018__qiita_sid_11212:11212.Lc307__bin.6	lemur catta	mdg	wild	21010	13656	4699	pSGB	61.7978	1.1236	608440	105163	9	k__Bacteria|p__Firmicutes|c__CFGB4699|o__OFGB4699|f__FGB4699|g__GGB13656|s__GGB13656_SGB21010|t__SGB21010
AmatoKR_2018	qiita_sid_11212:11212.Lc307	AmatoKR_2018__qiita_sid_11212:11212.Lc307__bin.7	lemur catta	mdg	wild	20064	12919	4395	pSGB	74.2233	0.447531	2022230	4308	529	k__Bacteria|p__Bacteroidetes|c__CFGB4395|o__OFGB4395|f__FGB4395|g__GGB12919|s__GGB12919_SGB20064|t__SGB20064
AmatoKR_2018	qiita_sid_11212:11212.Lc308	AmatoKR_2018__qiita_sid_11212:11212.Lc308__bin.10	lemur catta	mdg	wild	20166	12996	4411	pSGB	85.2151	1.97133	1610709	7022	286	k__Bacteria|p__Bacteroidetes|c__CFGB4411|o__OFGB4411|f__FGB4411|g__GGB12996|s__GGB12996_SGB20166|t__SGB20166
AmatoKR_2018	qiita_sid_11212:11212.Lc308	AmatoKR_2018__qiita_sid_11212:11212.Lc308__bin.17	lemur catta	mdg	wild	21209	13828	4771	pSGB	84.7472	2.90775	2440035	6560	469	k__Bacteria|p__Proteobacteria|c__CFGB4771|o__OFGB4771|f__FGB4771|g__GGB13828|s__GGB13828_SGB21209|t__SGB21209
AmatoKR_2018	qiita_sid_11212:11212.Lc308	AmatoKR_2018__qiita_sid_11212:11212.Lc308__bin.2	lemur catta	mdg	wild	20989	13640	4691	pSGB	54.8963	4.38596	1046659	4733	264	k__Bacteria|p__Actinobacteria|c__CFGB4691|o__OFGB4691|f__FGB4691|g__GGB13640|s__GGB13640_SGB20989|t__SGB20989
AmatoKR_2018	qiita_sid_11212:11212.Lc308	AmatoKR_2018__qiita_sid_11212:11212.Lc308__bin.22	lemur catta	mdg	wild	21025	13670	4707	pSGB	70.0818	1.1236	1269266	2913	445	k__Bacteria|p__Firmicutes|c__CFGB4707|o__OFGB4707|f__FGB4707|g__GGB13670|s__GGB13670_SGB21025|t__SGB21025
AmatoKR_2018	qiita_sid_11212:11212.Lc308	AmatoKR_2018__qiita_sid_11212:11212.Lc308__bin.3	lemur catta	mdg	wild	20768	13481	4639	pSGB	79.3484	1.96258	2221935	4578	566	k__Bacteria|p__Firmicutes|c__CFGB4639|o__OFGB4639|f__FGB4639|g__GGB13481|s__GGB13481_SGB20768|t__SGB20768
AmatoKR_2018	qiita_sid_11212:11212.Lc310	AmatoKR_2018__qiita_sid_11212:11212.Lc310__bin.1	lemur catta	mdg	wild	20206	13034	4432	pSGB	87.6703	2.06093	2153257	8796	313	k__Bacteria|p__Bacteroidetes|c__CFGB4432|o__OFGB4432|f__FGB4432|g__GGB13034|s__GGB13034_SGB20206|t__SGB20206
AmatoKR_2018	qiita_sid_11212:11212.Lc310	AmatoKR_2018__qiita_sid_11212:11212.Lc310__bin.2	lemur catta	mdg	wild	20445	13223	4519	pSGB	50.6026	0.0603865	912509	2653	342	k__Bacteria|p__Firmicutes|c__CFGB4519|o__OFGB4519|f__FGB4519|g__GGB13223|s__GGB13223_SGB20445|t__SGB20445
AmatoKR_2018	qiita_sid_11212:11212.Lc310	AmatoKR_2018__qiita_sid_11212:11212.Lc310__bin.7	lemur catta	mdg	wild	20061	12916	4394	pSGB	66.0245	1.00514	2063912	4029	570	k__Bacteria|p__Bacteroidetes|c__CFGB4394|o__OFGB4394|f__FGB4394|g__GGB12916|s__GGB12916_SGB20061|t__SGB20061
AmatoKR_2018	qiita_sid_11212:11212.Ptr1	AmatoKR_2018__qiita_sid_11212:11212.Ptr1__bin.1	pan troglodytes	uga	wild	19951	12832	118	pSGB	80.858	1.6129	1215166	3802	351	k__Archaea|p__Euryarchaeota|c__Thermoplasmata|o__Methanomassiliicoccales|f__Methanomassiliicoccaceae|g__GGB12832|s__GGB12832_SGB19951|t__SGB19951
AmatoKR_2018	qiita_sid_11212:11212.Ptr1	AmatoKR_2018__qiita_sid_11212:11212.Ptr1__bin.14	pan troglodytes	uga	wild	21127	13751	4742	pSGB	89.8876	3.98144	1512128	4976	373	k__Bacteria|p__Firmicutes|c__CFGB4742|o__OFGB4742|f__FGB4742|g__GGB13751|s__GGB13751_SGB21127|t__SGB21127
AmatoKR_2018	qiita_sid_11212:11212.Ptr1	AmatoKR_2018__qiita_sid_11212:11212.Ptr1__bin.19	pan troglodytes	uga	wild	21201	13821	4768	pSGB	72.2418	2.80899	941169	5841	197	k__Bacteria|p__Firmicutes|c__CFGB4768|o__OFGB4768|f__FGB4768|g__GGB13821|s__GGB13821_SGB21201|t__SGB21201
AmatoKR_2018	qiita_sid_11212:11212.Ptr1	AmatoKR_2018__qiita_sid_11212:11212.Ptr1__bin.20	pan troglodytes	uga	wild	21126	13750	4742	pSGB	81.7778	2	1880429	4615	476	k__Bacteria|p__Firmicutes|c__CFGB4742|o__OFGB4742|f__FGB4742|g__GGB13750|s__GGB13750_SGB21126|t__SGB21126
AmatoKR_2018	qiita_sid_11212:11212.Ptr1	AmatoKR_2018__qiita_sid_11212:11212.Ptr1__bin.23	pan troglodytes	uga	wild	20890	13558	1355	pSGB	62.7405	0	1252480	3004	426	k__Bacteria|p__Firmicutes|c__Clostridia|o__Clostridiales|f__Ruminococcaceae|g__GGB13558|s__GGB13558_SGB20890|t__SGB20890
AmatoKR_2018	qiita_sid_11212:11212.Ptr1	AmatoKR_2018__qiita_sid_11212:11212.Ptr1__bin.25	pan troglodytes	uga	wild	20110	12957	579	pSGB	77.8356	4.23048	2285117	5042	527	k__Bacteria|p__Bacteroidetes|c__Bacteroidia|o__Bacteroidales|f__Prevotellaceae|g__GGB12957|s__GGB12957_SGB20110|t__SGB20110
AmatoKR_2018	qiita_sid_11212:11212.Ptr1	AmatoKR_2018__qiita_sid_11212:11212.Ptr1__bin.31	pan troglodytes	uga	wild	20543	13302	4547	pSGB	94.23	4.09357	2821788	12530	376	k__Bacteria|p__Firmicutes|c__CFGB4547|o__OFGB4547|f__FGB4547|g__GGB13302|s__GGB13302_SGB20543|t__SGB20543
AmatoKR_2018	qiita_sid_11212:11212.Ptr1	AmatoKR_2018__qiita_sid_11212:11212.Ptr1__bin.4	pan troglodytes	uga	wild	20781	13488	3056	pSGB	71.6676	3.74021	1101645	3909	314	k__Bacteria|p__Firmicutes|c__Clostridia|o__Clostridiales|f__Clostridiales_unclassified|g__GGB13488|s__GGB13488_SGB20781|t__SGB20781
AmatoKR_2018	qiita_sid_11212:11212.Ptr1	AmatoKR_2018__qiita_sid_11212:11212.Ptr1__bin.9	pan troglodytes	uga	wild	21212	13831	4774	pSGB	77.0661	1.23967	1756988	4157	472	k__Bacteria|p__Firmicutes|c__CFGB4774|o__OFGB4774|f__FGB4774|g__GGB13831|s__GGB13831_SGB21212|t__SGB21212
AmatoKR_2018	qiita_sid_11212:11212.Ptr10	AmatoKR_2018__qiita_sid_11212:11212.Ptr10__bin.10	pan troglodytes	uga	wild	20254	13066	653	pSGB	72.2698	2.43386	1359180	4571	343	k__Bacteria|p__Bacteroidetes|c__CFGB653|o__OFGB653|f__FGB653|g__GGB13066|s__GGB13066_SGB20254|t__SGB20254
AmatoKR_2018	qiita_sid_11212:11212.Ptr10	AmatoKR_2018__qiita_sid_11212:11212.Ptr10__bin.11	pan troglodytes	uga	wild	19951	12832	118	pSGB	54.8311	3.3107	865149	2769	325	k__Archaea|p__Euryarchaeota|c__Thermoplasmata|o__Methanomassiliicoccales|f__Methanomassiliicoccaceae|g__GGB12832|s__GGB12832_SGB19951|t__SGB19951
AmatoKR_2018	qiita_sid_11212:11212.Ptr10	AmatoKR_2018__qiita_sid_11212:11212.Ptr10__bin.12	pan troglodytes	uga	wild	20542	13301	4547	pSGB	66.4014	2.43828	1775251	3465	552	k__Bacteria|p__Firmicutes|c__CFGB4547|o__OFGB4547|f__FGB4547|g__GGB13301|s__GGB13301_SGB20542|t__SGB20542
AmatoKR_2018	qiita_sid_11212:11212.Ptr10	AmatoKR_2018__qiita_sid_11212:11212.Ptr10__bin.19	pan troglodytes	uga	wild	20718	13445	3068	pSGB	62.2899	1.16935	1412991	3245	468	k__Bacteria|p__Firmicutes|c__Clostridia|o__Clostridiales|f__Ruminococcaceae|g__GGB13445|s__GGB13445_SGB20718|t__SGB20718
AmatoKR_2018	qiita_sid_11212:11212.Ptr10	AmatoKR_2018__qiita_sid_11212:11212.Ptr10__bin.21	pan troglodytes	uga	wild	20752	9677	3054	pSGB	79.3542	0.915828	1521945	4126	408	k__Bacteria|p__Firmicutes|c__Firmicutes_unclassified|o__Firmicutes_unclassified|f__Firmicutes_unclassified|g__Firmicutes_unclassified|s__Firmicutes_unclassified_SGB20752|t__SGB20752
AmatoKR_2018	qiita_sid_11212:11212.Ptr10	AmatoKR_2018__qiita_sid_11212:11212.Ptr10__bin.22	pan troglodytes	uga	wild	20330	13127	4471	pSGB	75.2419	2.85714	1366564	3758	404	k__Bacteria|p__Actinobacteria|c__CFGB4471|o__OFGB4471|f__FGB4471|g__GGB13127|s__GGB13127_SGB20330|t__SGB20330
AmatoKR_2018	qiita_sid_11212:11212.Ptr10	AmatoKR_2018__qiita_sid_11212:11212.Ptr10__bin.6	pan troglodytes	uga	wild	10068	6985	2483	kSGB	99.6123	0.756448	4594708	62900	128	k__Bacteria|p__Proteobacteria|c__Gammaproteobacteria|o__Enterobacterales|f__Enterobacteriaceae|g__Escherichia|s__Escherichia_coli|t__SGB10068
AmatoKR_2018	qiita_sid_11212:11212.Ptr10	AmatoKR_2018__qiita_sid_11212:11212.Ptr10__bin.7	pan troglodytes	uga	wild	20422	13201	4506	pSGB	90.3496	3.55095	2035951	7864	342	k__Bacteria|p__Firmicutes|c__CFGB4506|o__OFGB4506|f__FGB4506|g__GGB13201|s__GGB13201_SGB20422|t__SGB20422
AmatoKR_2018	qiita_sid_11212:11212.Ptr11	AmatoKR_2018__qiita_sid_11212:11212.Ptr11__bin.1	pan troglodytes	uga	wild	20131	12972	579	pSGB	67.4138	0	2168295	4408	557	k__Bacteria|p__Bacteroidetes|c__Bacteroidia|o__Bacteroidales|f__Prevotellaceae|g__GGB12972|s__GGB12972_SGB20131|t__SGB20131
AmatoKR_2018	qiita_sid_11212:11212.Ptr11	AmatoKR_2018__qiita_sid_11212:11212.Ptr11__bin.10	pan troglodytes	uga	wild	21002	13648	337	pSGB	62.345	4.49438	1031453	2785	382	k__Bacteria|p__Firmicutes|c__CFGB337|o__OFGB337|f__FGB337|g__GGB13648|s__GGB13648_SGB21002|t__SGB21002
AmatoKR_2018	qiita_sid_11212:11212.Ptr11	AmatoKR_2018__qiita_sid_11212:11212.Ptr11__bin.2	pan troglodytes	uga	wild	20110	12957	579	pSGB	63.7931	1.72414	2133981	5671	452	k__Bacteria|p__Bacteroidetes|c__Bacteroidia|o__Bacteroidales|f__Prevotellaceae|g__GGB12957|s__GGB12957_SGB20110|t__SGB20110
AmatoKR_2018	qiita_sid_11212:11212.Ptr11	AmatoKR_2018__qiita_sid_11212:11212.Ptr11__bin.3	pan troglodytes	uga	wild	7839	5562	1970	kSGB	85.5005	1.74954	2219218	7041	402	k__Bacteria|p__Firmicutes|c__Bacilli|o__Bacillales|f__Staphylococcaceae|g__Staphylococcus|s__Staphylococcus_nepalensis|t__SGB7839
AmatoKR_2018	qiita_sid_11212:11212.Ptr11	AmatoKR_2018__qiita_sid_11212:11212.Ptr11__bin.4	pan troglodytes	uga	wild	20135	12974	579	pSGB	94.0172	1.98386	2750809	15035	301	k__Bacteria|p__Bacteroidetes|c__Bacteroidia|o__Bacteroidales|f__Prevotellaceae|g__GGB12974|s__GGB12974_SGB20135|t__SGB20135
AmatoKR_2018	qiita_sid_11212:11212.Ptr11	AmatoKR_2018__qiita_sid_11212:11212.Ptr11__bin.8	pan troglodytes	uga	wild	20444	13222	4518	pSGB	89.0382	2.70531	1994451	5883	415	k__Bacteria|p__Firmicutes|c__CFGB4518|o__OFGB4518|f__FGB4518|g__GGB13222|s__GGB13222_SGB20444|t__SGB20444
AmatoKR_2018	qiita_sid_11212:11212.Ptr11	AmatoKR_2018__qiita_sid_11212:11212.Ptr11__bin.9	pan troglodytes	uga	wild	20199	13027	4426	pSGB	50	0.862069	1884128	6683	360	k__Bacteria|p__Bacteroidetes|c__CFGB4426|o__OFGB4426|f__FGB4426|g__GGB13027|s__GGB13027_SGB20199|t__SGB20199
AmatoKR_2018	qiita_sid_11212:11212.Ptr13	AmatoKR_2018__qiita_sid_11212:11212.Ptr13__bin.5	pan troglodytes	uga	wild	20949	13605	4671	pSGB	55.3579	0.671141	1320948	3702	393	k__Bacteria|p__Firmicutes|c__CFGB4671|o__OFGB4671|f__FGB4671|g__GGB13605|s__GGB13605_SGB20949|t__SGB20949
AmatoKR_2018	qiita_sid_11212:11212.Ptr13	AmatoKR_2018__qiita_sid_11212:11212.Ptr13__bin.7	pan troglodytes	uga	wild	21212	13831	4774	pSGB	71.1564	1.70455	1376395	3434	430	k__Bacteria|p__Firmicutes|c__CFGB4774|o__OFGB4774|f__FGB4774|g__GGB13831|s__GGB13831_SGB21212|t__SGB21212
AmatoKR_2018	qiita_sid_11212:11212.PTr14	AmatoKR_2018__qiita_sid_11212:11212.PTr14__bin.1	pan troglodytes	uga	wild	20713	9568	3052	pSGB	92.946	1.06772	2345398	16979	214	k__Bacteria|p__Firmicutes|c__Clostridia|o__Clostridiales|f__Clostridiaceae|g__GGB9568|s__GGB9568_SGB20713|t__SGB20713
AmatoKR_2018	qiita_sid_11212:11212.PTr14	AmatoKR_2018__qiita_sid_11212:11212.PTr14__bin.10	pan troglodytes	uga	wild	20110	12957	579	pSGB	82.0762	2.47024	2316024	6712	411	k__Bacteria|p__Bacteroidetes|c__Bacteroidia|o__Bacteroidales|f__Prevotellaceae|g__GGB12957|s__GGB12957_SGB20110|t__SGB20110
AmatoKR_2018	qiita_sid_11212:11212.PTr14	AmatoKR_2018__qiita_sid_11212:11212.PTr14__bin.11	pan troglodytes	uga	wild	20253	13066	653	pSGB	61.9524	2.61905	1013664	3766	303	k__Bacteria|p__Bacteroidetes|c__CFGB653|o__OFGB653|f__FGB653|g__GGB13066|s__GGB13066_SGB20253|t__SGB20253
AmatoKR_2018	qiita_sid_11212:11212.PTr14	AmatoKR_2018__qiita_sid_11212:11212.PTr14__bin.14	pan troglodytes	uga	wild	20564	13318	4560	pSGB	80.2822	0.70922	982091	5982	192	k__Bacteria|p__Firmicutes|c__CFGB4560|o__OFGB4560|f__FGB4560|g__GGB13318|s__GGB13318_SGB20564|t__SGB20564
AmatoKR_2018	qiita_sid_11212:11212.PTr14	AmatoKR_2018__qiita_sid_11212:11212.PTr14__bin.8	pan troglodytes	uga	wild	20131	12972	579	pSGB	72.0219	1.72414	2632531	5939	543	k__Bacteria|p__Bacteroidetes|c__Bacteroidia|o__Bacteroidales|f__Prevotellaceae|g__GGB12972|s__GGB12972_SGB20131|t__SGB20131
AmatoKR_2018	qiita_sid_11212:11212.PVAbb	AmatoKR_2018__qiita_sid_11212:11212.PVAbb__bin.1	propithecus verreauxi	mdg	wild	20042	12901	4393	pSGB	93.7329	0.37037	2048087	19376	163	k__Bacteria|p__Bacteroidetes|c__CFGB4393|o__OFGB4393|f__FGB4393|g__GGB12901|s__GGB12901_SGB20042|t__SGB20042
AmatoKR_2018	qiita_sid_11212:11212.PVAbb	AmatoKR_2018__qiita_sid_11212:11212.PVAbb__bin.14	propithecus verreauxi	mdg	wild	20067	12922	4397	pSGB	97.0062	0.464622	2002882	13411	219	k__Bacteria|p__Bacteroidetes|c__CFGB4397|o__OFGB4397|f__FGB4397|g__GGB12922|s__GGB12922_SGB20067|t__SGB20067
AmatoKR_2018	qiita_sid_11212:11212.PVAbb	AmatoKR_2018__qiita_sid_11212:11212.PVAbb__bin.15	propithecus verreauxi	mdg	wild	20438	13216	4515	pSGB	69.2276	3.77517	1509443	3458	473	k__Bacteria|p__Firmicutes|c__CFGB4515|o__OFGB4515|f__FGB4515|g__GGB13216|s__GGB13216_SGB20438|t__SGB20438
AmatoKR_2018	qiita_sid_11212:11212.PVAbb	AmatoKR_2018__qiita_sid_11212:11212.PVAbb__bin.16	propithecus verreauxi	mdg	wild	20070	12925	4397	pSGB	90.2912	0.495663	2052669	7779	355	k__Bacteria|p__Bacteroidetes|c__CFGB4397|o__OFGB4397|f__FGB4397|g__GGB12925|s__GGB12925_SGB20070|t__SGB20070
AmatoKR_2018	qiita_sid_11212:11212.PVAbb	AmatoKR_2018__qiita_sid_11212:11212.PVAbb__bin.17	propithecus verreauxi	mdg	wild	20221	13047	4441	pSGB	86.9683	1.71429	1968529	12487	234	k__Bacteria|p__Bacteroidetes|c__CFGB4441|o__OFGB4441|f__FGB4441|g__GGB13047|s__GGB13047_SGB20221|t__SGB20221
AmatoKR_2018	qiita_sid_11212:11212.PVAbb	AmatoKR_2018__qiita_sid_11212:11212.PVAbb__bin.19	propithecus verreauxi	mdg	wild	20034	12894	4389	pSGB	50.4833	0.384139	1190032	17540	103	k__Bacteria|p__Bacteroidetes|c__CFGB4389|o__OFGB4389|f__FGB4389|g__GGB12894|s__GGB12894_SGB20034|t__SGB20034
AmatoKR_2018	qiita_sid_11212:11212.PVAbb	AmatoKR_2018__qiita_sid_11212:11212.PVAbb__bin.2	propithecus verreauxi	mdg	wild	20349	13144	4477	pSGB	90.4762	1.26344	2153034	6316	428	k__Bacteria|p__Fibrobacteres|c__CFGB4477|o__OFGB4477|f__FGB4477|g__GGB13144|s__GGB13144_SGB20349|t__SGB20349
AmatoKR_2018	qiita_sid_11212:11212.PVAbb	AmatoKR_2018__qiita_sid_11212:11212.PVAbb__bin.21	propithecus verreauxi	mdg	wild	21210	13829	4772	pSGB	52.2444	0	1596784	2973	562	k__Bacteria|p__Actinobacteria|c__CFGB4772|o__OFGB4772|f__FGB4772|g__GGB13829|s__GGB13829_SGB21210|t__SGB21210
AmatoKR_2018	qiita_sid_11212:11212.PVAbb	AmatoKR_2018__qiita_sid_11212:11212.PVAbb__bin.22	propithecus verreauxi	mdg	wild	20009	12873	4383	pSGB	93.6183	0.681537	2035446	11758	228	k__Bacteria|p__Bacteroidetes|c__CFGB4383|o__OFGB4383|f__FGB4383|g__GGB12873|s__GGB12873_SGB20009|t__SGB20009
AmatoKR_2018	qiita_sid_11212:11212.PVAbb	AmatoKR_2018__qiita_sid_11212:11212.PVAbb__bin.23	propithecus verreauxi	mdg	wild	21122	13746	4740	pSGB	58.3521	0	1019185	2650	389	k__Bacteria|p__Firmicutes|c__CFGB4740|o__OFGB4740|f__FGB4740|g__GGB13746|s__GGB13746_SGB21122|t__SGB21122
AmatoKR_2018	qiita_sid_11212:11212.PVAbb	AmatoKR_2018__qiita_sid_11212:11212.PVAbb__bin.6	propithecus verreauxi	mdg	wild	20068	12923	4397	pSGB	88.4364	0.308642	1812261	6369	365	k__Bacteria|p__Bacteroidetes|c__CFGB4397|o__OFGB4397|f__FGB4397|g__GGB12923|s__GGB12923_SGB20068|t__SGB20068
AmatoKR_2018	qiita_sid_11212:11212.PVAbb	AmatoKR_2018__qiita_sid_11212:11212.PVAbb__bin.7	propithecus verreauxi	mdg	wild	19993	12863	4380	pSGB	53.8724	1.21231	1225567	2700	461	k__Bacteria|p__Bacteroidetes|c__CFGB4380|o__OFGB4380|f__FGB4380|g__GGB12863|s__GGB12863_SGB19993|t__SGB19993
AmatoKR_2018	qiita_sid_11212:11212.PVAbb	AmatoKR_2018__qiita_sid_11212:11212.PVAbb__bin.9	propithecus verreauxi	mdg	wild	20062	12917	4395	pSGB	76.2815	2.36626	1856759	4637	472	k__Bacteria|p__Bacteroidetes|c__CFGB4395|o__OFGB4395|f__FGB4395|g__GGB12917|s__GGB12917_SGB20062|t__SGB20062
AmatoKR_2018	qiita_sid_11212:11212.PVLou	AmatoKR_2018__qiita_sid_11212:11212.PVLou__bin.10	propithecus verreauxi	mdg	wild	20191	13019	4421	pSGB	97.9652	1.19497	2330802	25896	167	k__Bacteria|p__Bacteroidetes|c__CFGB4421|o__OFGB4421|f__FGB4421|g__GGB13019|s__GGB13019_SGB20191|t__SGB20191
AmatoKR_2018	qiita_sid_11212:11212.PVLou	AmatoKR_2018__qiita_sid_11212:11212.PVLou__bin.11	propithecus verreauxi	mdg	wild	20034	12894	4389	pSGB	50.6753	0.0123916	1110962	32653	42	k__Bacteria|p__Bacteroidetes|c__CFGB4389|o__OFGB4389|f__FGB4389|g__GGB12894|s__GGB12894_SGB20034|t__SGB20034
AmatoKR_2018	qiita_sid_11212:11212.PVLou	AmatoKR_2018__qiita_sid_11212:11212.PVLou__bin.12	propithecus verreauxi	mdg	wild	10068	6985	2483	kSGB	50.0784	1.72414	2206303	2673	844	k__Bacteria|p__Proteobacteria|c__Gammaproteobacteria|o__Enterobacterales|f__Enterobacteriaceae|g__Escherichia|s__Escherichia_coli|t__SGB10068
AmatoKR_2018	qiita_sid_11212:11212.PVLou	AmatoKR_2018__qiita_sid_11212:11212.PVLou__bin.17	propithecus verreauxi	mdg	wild	21122	13746	4740	pSGB	59.5011	0.325901	979357	2558	389	k__Bacteria|p__Firmicutes|c__CFGB4740|o__OFGB4740|f__FGB4740|g__GGB13746|s__GGB13746_SGB21122|t__SGB21122
AmatoKR_2018	qiita_sid_11212:11212.PVLou	AmatoKR_2018__qiita_sid_11212:11212.PVLou__bin.2	propithecus verreauxi	mdg	wild	20062	12917	4395	pSGB	51.7798	1.22428	1243539	2905	446	k__Bacteria|p__Bacteroidetes|c__CFGB4395|o__OFGB4395|f__FGB4395|g__GGB12917|s__GGB12917_SGB20062|t__SGB20062
AmatoKR_2018	qiita_sid_11212:11212.PVLou	AmatoKR_2018__qiita_sid_11212:11212.PVLou__bin.22	propithecus verreauxi	mdg	wild	20043	12902	4393	pSGB	91.3992	1.95679	1929001	33220	123	k__Bacteria|p__Bacteroidetes|c__CFGB4393|o__OFGB4393|f__FGB4393|g__GGB12902|s__GGB12902_SGB20043|t__SGB20043
AmatoKR_2018	qiita_sid_11212:11212.PVLou	AmatoKR_2018__qiita_sid_11212:11212.PVLou__bin.24	propithecus verreauxi	mdg	wild	20385	13171	4487	pSGB	88.2883	2.19595	1767214	10523	243	k__Bacteria|p__Firmicutes|c__CFGB4487|o__OFGB4487|f__FGB4487|g__GGB13171|s__GGB13171_SGB20385|t__SGB20385
AmatoKR_2018	qiita_sid_11212:11212.PVLou	AmatoKR_2018__qiita_sid_11212:11212.PVLou__bin.25	propithecus verreauxi	mdg	wild	20069	12924	4397	pSGB	90.823	1.04938	1961298	11069	248	k__Bacteria|p__Bacteroidetes|c__CFGB4397|o__OFGB4397|f__FGB4397|g__GGB12924|s__GGB12924_SGB20069|t__SGB20069
AmatoKR_2018	qiita_sid_11212:11212.PVLou	AmatoKR_2018__qiita_sid_11212:11212.PVLou__bin.26	propithecus verreauxi	mdg	wild	20221	13047	4441	pSGB	63.3995	1.28571	1409110	2918	490	k__Bacteria|p__Bacteroidetes|c__CFGB4441|o__OFGB4441|f__FGB4441|g__GGB13047|s__GGB13047_SGB20221|t__SGB20221
AmatoKR_2018	qiita_sid_11212:11212.PVLou	AmatoKR_2018__qiita_sid_11212:11212.PVLou__bin.7	propithecus verreauxi	mdg	wild	20042	12901	4393	pSGB	84.5971	1.67861	1743751	6079	373	k__Bacteria|p__Bacteroidetes|c__CFGB4393|o__OFGB4393|f__FGB4393|g__GGB12901|s__GGB12901_SGB20042|t__SGB20042
AmatoKR_2018	qiita_sid_11212:11212.PVLou	AmatoKR_2018__qiita_sid_11212:11212.PVLou__bin.9	propithecus verreauxi	mdg	wild	20349	13144	4477	pSGB	96.7033	2.74725	2309878	8200	387	k__Bacteria|p__Fibrobacteres|c__CFGB4477|o__OFGB4477|f__FGB4477|g__GGB13144|s__GGB13144_SGB20349|t__SGB20349
AmatoKR_2018	qiita_sid_11212:11212.PVPam	AmatoKR_2018__qiita_sid_11212:11212.PVPam__bin.1	propithecus verreauxi	mdg	wild	20724	13451	4635	pSGB	50.2713	1.34228	1153084	2739	424	k__Bacteria|p__Firmicutes|c__CFGB4635|o__OFGB4635|f__FGB4635|g__GGB13451|s__GGB13451_SGB20724|t__SGB20724
AmatoKR_2018	qiita_sid_11212:11212.PVPam	AmatoKR_2018__qiita_sid_11212:11212.PVPam__bin.11	propithecus verreauxi	mdg	wild	20042	12901	4393	pSGB	93.1979	0.0238949	2036026	19415	172	k__Bacteria|p__Bacteroidetes|c__CFGB4393|o__OFGB4393|f__FGB4393|g__GGB12901|s__GGB12901_SGB20042|t__SGB20042
AmatoKR_2018	qiita_sid_11212:11212.PVPam	AmatoKR_2018__qiita_sid_11212:11212.PVPam__bin.12	propithecus verreauxi	mdg	wild	20385	13171	4487	pSGB	77.7703	2.7027	1646168	5495	353	k__Bacteria|p__Firmicutes|c__CFGB4487|o__OFGB4487|f__FGB4487|g__GGB13171|s__GGB13171_SGB20385|t__SGB20385
AmatoKR_2018	qiita_sid_11212:11212.PVPam	AmatoKR_2018__qiita_sid_11212:11212.PVPam__bin.15	propithecus verreauxi	mdg	wild	21122	13746	4740	pSGB	78.0189	0.943396	1409607	3652	420	k__Bacteria|p__Firmicutes|c__CFGB4740|o__OFGB4740|f__FGB4740|g__GGB13746|s__GGB13746_SGB21122|t__SGB21122
AmatoKR_2018	qiita_sid_11212:11212.PVPam	AmatoKR_2018__qiita_sid_11212:11212.PVPam__bin.18	propithecus verreauxi	mdg	wild	20439	13217	4516	pSGB	92.953	2.68965	1852171	23695	122	k__Bacteria|p__Firmicutes|c__CFGB4516|o__OFGB4516|f__FGB4516|g__GGB13217|s__GGB13217_SGB20439|t__SGB20439
AmatoKR_2018	qiita_sid_11212:11212.PVPam	AmatoKR_2018__qiita_sid_11212:11212.PVPam__bin.21	propithecus verreauxi	mdg	wild	20221	13047	4441	pSGB	90.0265	1.40741	2150089	9789	309	k__Bacteria|p__Bacteroidetes|c__CFGB4441|o__OFGB4441|f__FGB4441|g__GGB13047|s__GGB13047_SGB20221|t__SGB20221
AmatoKR_2018	qiita_sid_11212:11212.PVPam	AmatoKR_2018__qiita_sid_11212:11212.PVPam__bin.5	propithecus verreauxi	mdg	wild	20349	13144	4477	pSGB	78.8212	2.1978	2032534	4763	493	k__Bacteria|p__Fibrobacteres|c__CFGB4477|o__OFGB4477|f__FGB4477|g__GGB13144|s__GGB13144_SGB20349|t__SGB20349
AmatoKR_2018	qiita_sid_11212:11212.PVPet	AmatoKR_2018__qiita_sid_11212:11212.PVPet__bin.1	propithecus verreauxi	mdg	wild	20439	13217	4516	pSGB	91.2752	0.167785	1700641	20494	121	k__Bacteria|p__Firmicutes|c__CFGB4516|o__OFGB4516|f__FGB4516|g__GGB13217|s__GGB13217_SGB20439|t__SGB20439
AmatoKR_2018	qiita_sid_11212:11212.PVPet	AmatoKR_2018__qiita_sid_11212:11212.PVPet__bin.10	propithecus verreauxi	mdg	wild	20062	12917	4395	pSGB	89.1872	0.37037	2253218	9160	334	k__Bacteria|p__Bacteroidetes|c__CFGB4395|o__OFGB4395|f__FGB4395|g__GGB12917|s__GGB12917_SGB20062|t__SGB20062
AmatoKR_2018	qiita_sid_11212:11212.PVPet	AmatoKR_2018__qiita_sid_11212:11212.PVPet__bin.12	propithecus verreauxi	mdg	wild	20009	12873	4383	pSGB	93.3912	0.929368	1986654	13115	210	k__Bacteria|p__Bacteroidetes|c__CFGB4383|o__OFGB4383|f__FGB4383|g__GGB12873|s__GGB12873_SGB20009|t__SGB20009
AmatoKR_2018	qiita_sid_11212:11212.PVPet	AmatoKR_2018__qiita_sid_11212:11212.PVPet__bin.16	propithecus verreauxi	mdg	wild	20205	13033	4431	pSGB	51.2903	0.107527	1270038	4595	321	k__Bacteria|p__Firmicutes|c__CFGB4431|o__OFGB4431|f__FGB4431|g__GGB13033|s__GGB13033_SGB20205|t__SGB20205
AmatoKR_2018	qiita_sid_11212:11212.PVPet	AmatoKR_2018__qiita_sid_11212:11212.PVPet__bin.19	propithecus verreauxi	mdg	wild	20221	13047	4441	pSGB	92.8836	0.015873	2218705	19970	176	k__Bacteria|p__Bacteroidetes|c__CFGB4441|o__OFGB4441|f__FGB4441|g__GGB13047|s__GGB13047_SGB20221|t__SGB20221
AmatoKR_2018	qiita_sid_11212:11212.PVPet	AmatoKR_2018__qiita_sid_11212:11212.PVPet__bin.2	propithecus verreauxi	mdg	wild	20385	13171	4487	pSGB	85.4975	1.46022	1635408	5711	362	k__Bacteria|p__Firmicutes|c__CFGB4487|o__OFGB4487|f__FGB4487|g__GGB13171|s__GGB13171_SGB20385|t__SGB20385
AmatoKR_2018	qiita_sid_11212:11212.PVPet	AmatoKR_2018__qiita_sid_11212:11212.PVPet__bin.20	propithecus verreauxi	mdg	wild	21169	13790	1777	pSGB	84.2697	2.80899	1093025	6703	205	k__Bacteria|p__Firmicutes|c__Clostridia|o__Clostridiales|f__Clostridiaceae|g__GGB13790|s__GGB13790_SGB21169|t__SGB21169
AmatoKR_2018	qiita_sid_11212:11212.PVPet	AmatoKR_2018__qiita_sid_11212:11212.PVPet__bin.22	propithecus verreauxi	mdg	wild	20349	13144	4477	pSGB	93.4066	2.5641	2320733	12493	267	k__Bacteria|p__Fibrobacteres|c__CFGB4477|o__OFGB4477|f__FGB4477|g__GGB13144|s__GGB13144_SGB20349|t__SGB20349
AmatoKR_2018	qiita_sid_11212:11212.PVPet	AmatoKR_2018__qiita_sid_11212:11212.PVPet__bin.3	propithecus verreauxi	mdg	wild	20042	12901	4393	pSGB	88.2391	0.416667	1967895	15778	194	k__Bacteria|p__Bacteroidetes|c__CFGB4393|o__OFGB4393|f__FGB4393|g__GGB12901|s__GGB12901_SGB20042|t__SGB20042
AmatoKR_2018	qiita_sid_11212:11212.PVPet	AmatoKR_2018__qiita_sid_11212:11212.PVPet__bin.6	propithecus verreauxi	mdg	wild	19992	12862	4380	pSGB	77.5558	2.44011	1906270	4811	468	k__Bacteria|p__Bacteroidetes|c__CFGB4380|o__OFGB4380|f__FGB4380|g__GGB12862|s__GGB12862_SGB19992|t__SGB19992
AmatoKR_2018	qiita_sid_11212:11212.PVQui	AmatoKR_2018__qiita_sid_11212:11212.PVQui__bin.11	propithecus verreauxi	mdg	wild	20034	12894	4389	pSGB	69.9566	0	1405341	16545	118	k__Bacteria|p__Bacteroidetes|c__CFGB4389|o__OFGB4389|f__FGB4389|g__GGB12894|s__GGB12894_SGB20034|t__SGB20034
AmatoKR_2018	qiita_sid_11212:11212.PVQui	AmatoKR_2018__qiita_sid_11212:11212.PVQui__bin.12	propithecus verreauxi	mdg	wild	20067	12922	4397	pSGB	82.3535	2.31481	1691246	4385	447	k__Bacteria|p__Bacteroidetes|c__CFGB4397|o__OFGB4397|f__FGB4397|g__GGB12922|s__GGB12922_SGB20067|t__SGB20067
AmatoKR_2018	qiita_sid_11212:11212.PVQui	AmatoKR_2018__qiita_sid_11212:11212.PVQui__bin.14	propithecus verreauxi	mdg	wild	19992	12862	4380	pSGB	55.2623	1.34655	1387454	3379	440	k__Bacteria|p__Bacteroidetes|c__CFGB4380|o__OFGB4380|f__FGB4380|g__GGB12862|s__GGB12862_SGB19992|t__SGB19992
AmatoKR_2018	qiita_sid_11212:11212.PVQui	AmatoKR_2018__qiita_sid_11212:11212.PVQui__bin.15	propithecus verreauxi	mdg	wild	20221	13047	4441	pSGB	87.873	0.412698	2098380	17417	179	k__Bacteria|p__Bacteroidetes|c__CFGB4441|o__OFGB4441|f__FGB4441|g__GGB13047|s__GGB13047_SGB20221|t__SGB20221
AmatoKR_2018	qiita_sid_11212:11212.PVQui	AmatoKR_2018__qiita_sid_11212:11212.PVQui__bin.17	propithecus verreauxi	mdg	wild	20062	12917	4395	pSGB	89.5974	0.941358	2224758	12718	244	k__Bacteria|p__Bacteroidetes|c__CFGB4395|o__OFGB4395|f__FGB4395|g__GGB12917|s__GGB12917_SGB20062|t__SGB20062
AmatoKR_2018	qiita_sid_11212:11212.PVQui	AmatoKR_2018__qiita_sid_11212:11212.PVQui__bin.18	propithecus verreauxi	mdg	wild	20385	13171	4487	pSGB	65.4352	0.715421	1189372	3081	411	k__Bacteria|p__Firmicutes|c__CFGB4487|o__OFGB4487|f__FGB4487|g__GGB13171|s__GGB13171_SGB20385|t__SGB20385
AmatoKR_2018	qiita_sid_11212:11212.PVQui	AmatoKR_2018__qiita_sid_11212:11212.PVQui__bin.21	propithecus verreauxi	mdg	wild	20009	12873	4383	pSGB	54.3598	0.0743494	1207487	17625	93	k__Bacteria|p__Bacteroidetes|c__CFGB4383|o__OFGB4383|f__FGB4383|g__GGB12873|s__GGB12873_SGB20009|t__SGB20009
AmatoKR_2018	qiita_sid_11212:11212.PVQui	AmatoKR_2018__qiita_sid_11212:11212.PVQui__bin.23	propithecus verreauxi	mdg	wild	21108	13740	4734	pSGB	70.4274	3.49003	1444857	3270	472	k__Bacteria|p__Candidatus_Melainabacteria|c__CFGB4734|o__OFGB4734|f__FGB4734|g__GGB13740|s__GGB13740_SGB21108|t__SGB21108
AmatoKR_2018	qiita_sid_11212:11212.PVQui	AmatoKR_2018__qiita_sid_11212:11212.PVQui__bin.6	propithecus verreauxi	mdg	wild	20068	12923	4397	pSGB	82.6785	0.714855	1790167	5795	386	k__Bacteria|p__Bacteroidetes|c__CFGB4397|o__OFGB4397|f__FGB4397|g__GGB12923|s__GGB12923_SGB20068|t__SGB20068
AmatoKR_2018	qiita_sid_11212:11212.PVQui	AmatoKR_2018__qiita_sid_11212:11212.PVQui__bin.7	propithecus verreauxi	mdg	wild	20042	12901	4393	pSGB	87.9115	1.01852	1851077	11929	230	k__Bacteria|p__Bacteroidetes|c__CFGB4393|o__OFGB4393|f__FGB4393|g__GGB12901|s__GGB12901_SGB20042|t__SGB20042
AmatoKR_2018	qiita_sid_11212:11212.PVQui	AmatoKR_2018__qiita_sid_11212:11212.PVQui__bin.8	propithecus verreauxi	mdg	wild	20349	13144	4477	pSGB	93.956	0	2320392	10731	310	k__Bacteria|p__Fibrobacteres|c__CFGB4477|o__OFGB4477|f__FGB4477|g__GGB13144|s__GGB13144_SGB20349|t__SGB20349
AmatoKR_2018	qiita_sid_11212:11212.RC2036	AmatoKR_2018__qiita_sid_11212:11212.RC2036__bin.14	piliocolobus badius	uga	wild	5074	3739	1476	uSGB	86.1367	3.86618	2073706	3903	572	k__Bacteria|p__Firmicutes|c__Clostridia|o__Clostridiales|f__Eubacteriaceae|g__GGB3739|s__GGB3739_SGB5074|t__SGB5074
AmatoKR_2018	qiita_sid_11212:11212.RC2036	AmatoKR_2018__qiita_sid_11212:11212.RC2036__bin.15	piliocolobus badius	uga	wild	8596	5978	2105	uSGB	78.4348	3.4188	1843494	8442	283	k__Bacteria|p__Candidatus_Melainabacteria|c__CFGB2105|o__OFGB2105|f__FGB2105|g__GGB5978|s__GGB5978_SGB8596|t__SGB8596
AmatoKR_2018	qiita_sid_11212:11212.RC2036	AmatoKR_2018__qiita_sid_11212:11212.RC2036__bin.18	piliocolobus badius	uga	wild	20137	12974	579	pSGB	84.1324	3.02365	2640833	7319	454	k__Bacteria|p__Bacteroidetes|c__Bacteroidia|o__Bacteroidales|f__Prevotellaceae|g__GGB12974|s__GGB12974_SGB20137|t__SGB20137
AmatoKR_2018	qiita_sid_11212:11212.RC2036	AmatoKR_2018__qiita_sid_11212:11212.RC2036__bin.19	piliocolobus badius	uga	wild	20489	13258	1476	pSGB	85.4474	2.01342	2483448	9917	369	k__Bacteria|p__Firmicutes|c__Clostridia|o__Clostridiales|f__Eubacteriaceae|g__GGB13258|s__GGB13258_SGB20489|t__SGB20489
AmatoKR_2018	qiita_sid_11212:11212.RC2036	AmatoKR_2018__qiita_sid_11212:11212.RC2036__bin.4	piliocolobus badius	uga	wild	20384	13170	4487	pSGB	58.4158	2.25225	1021807	2996	365	k__Bacteria|p__Proteobacteria|c__CFGB4487|o__OFGB4487|f__FGB4487|g__GGB13170|s__GGB13170_SGB20384|t__SGB20384
AmatoKR_2018	qiita_sid_11212:11212.RC2036	AmatoKR_2018__qiita_sid_11212:11212.RC2036__bin.5	piliocolobus badius	uga	wild	20479	13250	4532	pSGB	88.0733	0.244687	1891176	7598	330	k__Bacteria|p__Firmicutes|c__CFGB4532|o__OFGB4532|f__FGB4532|g__GGB13250|s__GGB13250_SGB20479|t__SGB20479
AmatoKR_2018	qiita_sid_11212:11212.RC2068	AmatoKR_2018__qiita_sid_11212:11212.RC2068__bin.11	cercopithecus ascanius	uga	wild	8596	5978	2105	uSGB	82.1937	1.7094	1939779	15488	195	k__Bacteria|p__Candidatus_Melainabacteria|c__CFGB2105|o__OFGB2105|f__FGB2105|g__GGB5978|s__GGB5978_SGB8596|t__SGB8596
AmatoKR_2018	qiita_sid_11212:11212.RC2068	AmatoKR_2018__qiita_sid_11212:11212.RC2068__bin.12	cercopithecus ascanius	uga	wild	21087	5977	2105	pSGB	77.4208	3.67521	1687635	5285	365	k__Bacteria|p__Firmicutes|c__CFGB2105|o__OFGB2105|f__FGB2105|g__GGB5977|s__GGB5977_SGB21087|t__SGB21087
AmatoKR_2018	qiita_sid_11212:11212.RC2068	AmatoKR_2018__qiita_sid_11212:11212.RC2068__bin.15	cercopithecus ascanius	uga	wild	19977	12851	511	pSGB	76.5502	1.34409	1791084	6636	338	k__Bacteria|p__Bacteroidetes|c__CFGB511|o__OFGB511|f__FGB511|g__GGB12851|s__GGB12851_SGB19977|t__SGB19977
AmatoKR_2018	qiita_sid_11212:11212.RC2068	AmatoKR_2018__qiita_sid_11212:11212.RC2068__bin.16	cercopithecus ascanius	uga	wild	20927	3216	1332	pSGB	71.1399	1.566	2183916	3946	603	k__Bacteria|p__Firmicutes|c__Clostridia|o__Clostridiales|f__Ruminococcaceae|g__GGB3216|s__GGB3216_SGB20927|t__SGB20927
AmatoKR_2018	qiita_sid_11212:11212.RC2068	AmatoKR_2018__qiita_sid_11212:11212.RC2068__bin.20	cercopithecus ascanius	uga	wild	20137	12974	579	pSGB	84.4573	1.70045	2658479	11188	340	k__Bacteria|p__Bacteroidetes|c__Bacteroidia|o__Bacteroidales|f__Prevotellaceae|g__GGB12974|s__GGB12974_SGB20137|t__SGB20137
AmatoKR_2018	qiita_sid_11212:11212.RC2068	AmatoKR_2018__qiita_sid_11212:11212.RC2068__bin.25	cercopithecus ascanius	uga	wild	5074	3739	1476	uSGB	79.0702	3.02013	1998328	3660	588	k__Bacteria|p__Firmicutes|c__Clostridia|o__Clostridiales|f__Eubacteriaceae|g__GGB3739|s__GGB3739_SGB5074|t__SGB5074
AmatoKR_2018	qiita_sid_11212:11212.RC2068	AmatoKR_2018__qiita_sid_11212:11212.RC2068__bin.26	cercopithecus ascanius	uga	wild	20457	13235	1479	pSGB	62.8655	2.63158	2066697	4806	517	k__Bacteria|p__Firmicutes|c__Clostridia|o__Clostridiales|f__Clostridiaceae|g__GGB13235|s__GGB13235_SGB20457|t__SGB20457
AmatoKR_2018	qiita_sid_11212:11212.RC2068	AmatoKR_2018__qiita_sid_11212:11212.RC2068__bin.29	cercopithecus ascanius	uga	wild	20489	13258	1476	pSGB	95.9732	0	2353090	24657	149	k__Bacteria|p__Firmicutes|c__Clostridia|o__Clostridiales|f__Eubacteriaceae|g__GGB13258|s__GGB13258_SGB20489|t__SGB20489
AmatoKR_2018	qiita_sid_11212:11212.RC2068	AmatoKR_2018__qiita_sid_11212:11212.RC2068__bin.31	cercopithecus ascanius	uga	wild	20487	3742	1476	pSGB	77.306	1.78971	2357537	4365	617	k__Bacteria|p__Firmicutes|c__Clostridia|o__Clostridiales|f__Eubacteriaceae|g__Eubacterium|s__Eubacterium_SGB20487|t__SGB20487
AmatoKR_2018	qiita_sid_11212:11212.RC2068	AmatoKR_2018__qiita_sid_11212:11212.RC2068__bin.36	cercopithecus ascanius	uga	wild	20132	12972	579	pSGB	77.2259	4.04655	2143205	4537	544	k__Bacteria|p__Bacteroidetes|c__Bacteroidia|o__Bacteroidales|f__Prevotellaceae|g__GGB12972|s__GGB12972_SGB20132|t__SGB20132
AmatoKR_2018	qiita_sid_11212:11212.RC2068	AmatoKR_2018__qiita_sid_11212:11212.RC2068__bin.37	cercopithecus ascanius	uga	wild	20490	13259	1476	pSGB	96.2878	1.96258	3435017	15506	366	k__Bacteria|p__Firmicutes|c__Clostridia|o__Clostridiales|f__Eubacteriaceae|g__GGB13259|s__GGB13259_SGB20490|t__SGB20490
AmatoKR_2018	qiita_sid_11212:11212.RC2068	AmatoKR_2018__qiita_sid_11212:11212.RC2068__bin.43	cercopithecus ascanius	uga	wild	20479	13250	4532	pSGB	91.4023	3.91499	1954301	6596	378	k__Bacteria|p__Firmicutes|c__CFGB4532|o__OFGB4532|f__FGB4532|g__GGB13250|s__GGB13250_SGB20479|t__SGB20479
AmatoKR_2018	qiita_sid_11212:11212.RC2068	AmatoKR_2018__qiita_sid_11212:11212.RC2068__bin.44	cercopithecus ascanius	uga	wild	20332	13129	4473	pSGB	66.0444	3.09908	1237058	3002	427	k__Bacteria|p__Actinobacteria|c__CFGB4473|o__OFGB4473|f__FGB4473|g__GGB13129|s__GGB13129_SGB20332|t__SGB20332
AmatoKR_2018	qiita_sid_11212:11212.RC2071	AmatoKR_2018__qiita_sid_11212:11212.RC2071__bin.12	piliocolobus badius	uga	wild	20952	13608	4673	pSGB	55.7732	0	1996787	3230	650	k__Bacteria|p__Firmicutes|c__CFGB4673|o__OFGB4673|f__FGB4673|g__GGB13608|s__GGB13608_SGB20952|t__SGB20952
AmatoKR_2018	qiita_sid_11212:11212.RC2071	AmatoKR_2018__qiita_sid_11212:11212.RC2071__bin.15	piliocolobus badius	uga	wild	20762	13476	4638	pSGB	83.8087	1.8717	1497797	8094	249	k__Bacteria|p__Firmicutes|c__CFGB4638|o__OFGB4638|f__FGB4638|g__GGB13476|s__GGB13476_SGB20762|t__SGB20762
AmatoKR_2018	qiita_sid_11212:11212.RC2071	AmatoKR_2018__qiita_sid_11212:11212.RC2071__bin.18	piliocolobus badius	uga	wild	20419	13198	4504	pSGB	86.0081	1.34228	2071662	6159	430	k__Bacteria|p__Firmicutes|c__CFGB4504|o__OFGB4504|f__FGB4504|g__GGB13198|s__GGB13198_SGB20419|t__SGB20419
AmatoKR_2018	qiita_sid_11212:11212.RC2071	AmatoKR_2018__qiita_sid_11212:11212.RC2071__bin.19	piliocolobus badius	uga	wild	20473	13244	1480	pSGB	97.59	1.19547	2610545	19296	197	k__Bacteria|p__Firmicutes|c__Clostridia|o__Clostridiales|f__Lachnospiraceae|g__GGB13244|s__GGB13244_SGB20473|t__SGB20473
AmatoKR_2018	qiita_sid_11212:11212.RC2071	AmatoKR_2018__qiita_sid_11212:11212.RC2071__bin.23	piliocolobus badius	uga	wild	20195	13023	4424	pSGB	91.0263	1.44654	1934309	8064	310	k__Bacteria|p__Bacteroidetes|c__CFGB4424|o__OFGB4424|f__FGB4424|g__GGB13023|s__GGB13023_SGB20195|t__SGB20195
AmatoKR_2018	qiita_sid_11212:11212.RC2071	AmatoKR_2018__qiita_sid_11212:11212.RC2071__bin.4	piliocolobus badius	uga	wild	20687	13419	4614	pSGB	72.1145	2.60067	1531693	4284	410	k__Bacteria|p__Firmicutes|c__CFGB4614|o__OFGB4614|f__FGB4614|g__GGB13419|s__GGB13419_SGB20687|t__SGB20687
AmatoKR_2018	qiita_sid_11212:11212.RC2071	AmatoKR_2018__qiita_sid_11212:11212.RC2071__bin.5	piliocolobus badius	uga	wild	20836	13519	3035	pSGB	87.6748	3.82855	1606737	4481	419	k__Bacteria|p__Firmicutes|c__Firmicutes_unclassified|o__Firmicutes_unclassified|f__Firmicutes_unclassified|g__GGB13519|s__GGB13519_SGB20836|t__SGB20836
AmatoKR_2018	qiita_sid_11212:11212.RC2071	AmatoKR_2018__qiita_sid_11212:11212.RC2071__bin.9	piliocolobus badius	uga	wild	20947	13603	4669	pSGB	56.624	0	929866	3023	328	k__Bacteria|p__Firmicutes|c__CFGB4669|o__OFGB4669|f__FGB4669|g__GGB13603|s__GGB13603_SGB20947|t__SGB20947
AmatoKR_2018	qiita_sid_11212:11212.RC2096	AmatoKR_2018__qiita_sid_11212:11212.RC2096__bin.13	piliocolobus badius	uga	wild	20795	13498	3056	pSGB	76.0822	1.90157	1190114	3810	349	k__Bacteria|p__Firmicutes|c__Clostridia|o__Clostridiales|f__Clostridiales_unclassified|g__GGB13498|s__GGB13498_SGB20795|t__SGB20795
AmatoKR_2018	qiita_sid_11212:11212.RC2096	AmatoKR_2018__qiita_sid_11212:11212.RC2096__bin.6	piliocolobus badius	uga	wild	20196	13024	4425	pSGB	68.835	1.33219	1742677	3325	572	k__Bacteria|p__Bacteroidetes|c__CFGB4425|o__OFGB4425|f__FGB4425|g__GGB13024|s__GGB13024_SGB20196|t__SGB20196
AmatoKR_2018	qiita_sid_11212:11212.RC2096	AmatoKR_2018__qiita_sid_11212:11212.RC2096__bin.7	piliocolobus badius	uga	wild	20379	13165	4485	pSGB	89.527	0.844595	1759986	12478	189	k__Bacteria|p__Firmicutes|c__CFGB4485|o__OFGB4485|f__FGB4485|g__GGB13165|s__GGB13165_SGB20379|t__SGB20379
AmatoKR_2018	qiita_sid_11212:11212.RC2096	AmatoKR_2018__qiita_sid_11212:11212.RC2096__bin.8	piliocolobus badius	uga	wild	20420	13199	4504	pSGB	91.1149	1.34295	2263306	7901	393	k__Bacteria|p__Bacteroidetes|c__CFGB4504|o__OFGB4504|f__FGB4504|g__GGB13199|s__GGB13199_SGB20420|t__SGB20420
AmatoKR_2018	qiita_sid_11212:11212.RC2096	AmatoKR_2018__qiita_sid_11212:11212.RC2096__bin.9	piliocolobus badius	uga	wild	20520	13280	1450	pSGB	90.8878	2.14334	3090794	7788	511	k__Bacteria|p__Firmicutes|c__CFGB1450|o__OFGB1450|f__FGB1450|g__GGB13280|s__GGB13280_SGB20520|t__SGB20520
AmatoKR_2018	qiita_sid_11212:11212.RC2098	AmatoKR_2018__qiita_sid_11212:11212.RC2098__bin.1	piliocolobus badius	uga	wild	20839	13522	3035	pSGB	76.2528	1.69883	1394518	4410	358	k__Bacteria|p__Firmicutes|c__Firmicutes_unclassified|o__Firmicutes_unclassified|f__Firmicutes_unclassified|g__GGB13522|s__GGB13522_SGB20839|t__SGB20839
AmatoKR_2018	qiita_sid_11212:11212.RC2098	AmatoKR_2018__qiita_sid_11212:11212.RC2098__bin.10	piliocolobus badius	uga	wild	20951	13607	4673	pSGB	54.0318	3.07606	1145193	2701	424	k__Bacteria|p__Firmicutes|c__CFGB4673|o__OFGB4673|f__FGB4673|g__GGB13607|s__GGB13607_SGB20951|t__SGB20951
AmatoKR_2018	qiita_sid_11212:11212.RC2098	AmatoKR_2018__qiita_sid_11212:11212.RC2098__bin.12	piliocolobus badius	uga	wild	20193	13021	632	pSGB	97.2156	1.25786	1941082	19820	152	k__Bacteria|p__Bacteroidetes|c__CFGB632|o__OFGB632|f__FGB632|g__GGB13021|s__GGB13021_SGB20193|t__SGB20193
AmatoKR_2018	qiita_sid_11212:11212.RC2098	AmatoKR_2018__qiita_sid_11212:11212.RC2098__bin.14	piliocolobus badius	uga	wild	20795	13498	3056	pSGB	86.1689	1.90157	1463234	6371	295	k__Bacteria|p__Firmicutes|c__Clostridia|o__Clostridiales|f__Clostridiales_unclassified|g__GGB13498|s__GGB13498_SGB20795|t__SGB20795
AmatoKR_2018	qiita_sid_11212:11212.RC2098	AmatoKR_2018__qiita_sid_11212:11212.RC2098__bin.15	piliocolobus badius	uga	wild	20167	12997	4412	pSGB	84.7429	2.0033	1788471	7059	316	k__Bacteria|p__Bacteroidetes|c__CFGB4412|o__OFGB4412|f__FGB4412|g__GGB12997|s__GGB12997_SGB20167|t__SGB20167
AmatoKR_2018	qiita_sid_11212:11212.RC2098	AmatoKR_2018__qiita_sid_11212:11212.RC2098__bin.3	piliocolobus badius	uga	wild	20196	13024	4425	pSGB	76.6325	4.92786	1910555	3736	565	k__Bacteria|p__Bacteroidetes|c__CFGB4425|o__OFGB4425|f__FGB4425|g__GGB13024|s__GGB13024_SGB20196|t__SGB20196
AmatoKR_2018	qiita_sid_11212:11212.RC2098	AmatoKR_2018__qiita_sid_11212:11212.RC2098__bin.7	piliocolobus badius	uga	wild	20195	13023	4424	pSGB	72.0376	1.72414	1838215	5836	366	k__Bacteria|p__Bacteroidetes|c__CFGB4424|o__OFGB4424|f__FGB4424|g__GGB13023|s__GGB13023_SGB20195|t__SGB20195
AmatoKR_2018	qiita_sid_11212:11212.RC2098	AmatoKR_2018__qiita_sid_11212:11212.RC2098__bin.9	piliocolobus badius	uga	wild	20222	13048	4442	pSGB	65.6455	1.42857	1616132	4164	436	k__Bacteria|p__Bacteroidetes|c__CFGB4442|o__OFGB4442|f__FGB4442|g__GGB13048|s__GGB13048_SGB20222|t__SGB20222
AmatoKR_2018	qiita_sid_11212:11212.RT2013	AmatoKR_2018__qiita_sid_11212:11212.RT2013__bin.15	cercopithecus ascanius	uga	wild	5074	3739	1476	uSGB	96.7701	0.559284	2628032	16657	237	k__Bacteria|p__Firmicutes|c__Clostridia|o__Clostridiales|f__Eubacteriaceae|g__GGB3739|s__GGB3739_SGB5074|t__SGB5074
AmatoKR_2018	qiita_sid_11212:11212.RT2013	AmatoKR_2018__qiita_sid_11212:11212.RT2013__bin.16	cercopithecus ascanius	uga	wild	21229	13845	1002	pSGB	82.2275	0.917832	2022726	4050	552	k__Bacteria|p__Spirochaetes|c__Spirochaetia|o__Spirochaetales|f__Spirochaetaceae|g__GGB13845|s__GGB13845_SGB21229|t__SGB21229
AmatoKR_2018	qiita_sid_11212:11212.RT2013	AmatoKR_2018__qiita_sid_11212:11212.RT2013__bin.2	cercopithecus ascanius	uga	wild	20549	3479	1420	pSGB	96.4346	1.45922	3258464	14429	349	k__Bacteria|p__Firmicutes|c__Clostridia|o__Clostridiales|f__Clostridiaceae|g__Clostridium|s__Clostridium_SGB20549|t__SGB20549
AmatoKR_2018	qiita_sid_11212:11212.RT2013	AmatoKR_2018__qiita_sid_11212:11212.RT2013__bin.9	cercopithecus ascanius	uga	wild	20948	13604	4670	pSGB	73.2355	1.45414	1457871	4071	420	k__Bacteria|p__Firmicutes|c__CFGB4670|o__OFGB4670|f__FGB4670|g__GGB13604|s__GGB13604_SGB20948|t__SGB20948
AmatoKR_2018	qiita_sid_11212:11212.RT2017	AmatoKR_2018__qiita_sid_11212:11212.RT2017__bin.12	cercopithecus ascanius	uga	wild	20364	13155	3176	pSGB	60.9651	1.38073	2293187	3156	795	k__Bacteria|p__Proteobacteria|c__CFGB3176|o__OFGB3176|f__FGB3176|g__GGB13155|s__GGB13155_SGB20364|t__SGB20364
AmatoKR_2018	qiita_sid_11212:11212.RT2019	AmatoKR_2018__qiita_sid_11212:11212.RT2019__bin.3	cercopithecus ascanius	uga	wild	13959	9054	2832	kSGB	54.4131	0.682882	812826	2833	298	k__Bacteria|p__Firmicutes|c__Clostridia|o__Clostridiales|f__Ruminococcaceae|g__Faecalibacterium|s__Faecalibacterium_sp_CAG_1138|t__SGB13959
AmatoKR_2018	qiita_sid_11212:11212.RT2019	AmatoKR_2018__qiita_sid_11212:11212.RT2019__bin.8	cercopithecus ascanius	uga	wild	20748	9673	3054	pSGB	76.5898	1.62192	1517150	4779	372	k__Bacteria|p__Firmicutes|c__Firmicutes_unclassified|o__Firmicutes_unclassified|f__Firmicutes_unclassified|g__Firmicutes_unclassified|s__Firmicutes_unclassified_SGB20748|t__SGB20748
AmatoKR_2018	qiita_sid_11212:11212.RT2021	AmatoKR_2018__qiita_sid_11212:11212.RT2021__bin.1	cercopithecus ascanius	uga	wild	21117	13742	4736	pSGB	55.7239	0.853333	1199680	2342	517	k__Bacteria|p__Spirochaetes|c__CFGB4736|o__OFGB4736|f__FGB4736|g__GGB13742|s__GGB13742_SGB21117|t__SGB21117
AmatoKR_2018	qiita_sid_11212:11212.RT2021	AmatoKR_2018__qiita_sid_11212:11212.RT2021__bin.11	cercopithecus ascanius	uga	wild	20967	13620	4201	pSGB	92.5352	1.17371	2243083	6827	421	k__Bacteria|p__Proteobacteria|c__Epsilonproteobacteria|o__Campylobacterales|f__Helicobacteraceae|g__GGB13620|s__GGB13620_SGB20967|t__SGB20967
AmatoKR_2018	qiita_sid_11212:11212.RT2021	AmatoKR_2018__qiita_sid_11212:11212.RT2021__bin.4	cercopithecus ascanius	uga	wild	20516	3623	1450	pSGB	95.6924	2.79754	2908006	35517	124	k__Bacteria|p__Firmicutes|c__Clostridia|o__Clostridiales|f__Clostridiaceae|g__Clostridium|s__Clostridium_SGB20516|t__SGB20516
AmatoKR_2018	qiita_sid_11212:11212.RT2021	AmatoKR_2018__qiita_sid_11212:11212.RT2021__bin.5	cercopithecus ascanius	uga	wild	20540	13300	4546	pSGB	77.4889	1.82854	2690132	4060	768	k__Bacteria|p__Firmicutes|c__CFGB4546|o__OFGB4546|f__FGB4546|g__GGB13300|s__GGB13300_SGB20540|t__SGB20540
AmatoKR_2018	qiita_sid_11212:11212.RT2021	AmatoKR_2018__qiita_sid_11212:11212.RT2021__bin.7	cercopithecus ascanius	uga	wild	19949	12830	118	pSGB	60.2032	3.22581	982165	2939	352	k__Archaea|p__Euryarchaeota|c__Thermoplasmata|o__Methanomassiliicoccales|f__Methanomassiliicoccaceae|g__GGB12830|s__GGB12830_SGB19949|t__SGB19949
AmatoKR_2018	qiita_sid_11212:11212.RT2048	AmatoKR_2018__qiita_sid_11212:11212.RT2048__bin.1	cercopithecus ascanius	uga	wild	20887	3306	1355	pSGB	75.1028	0.671141	1732489	4226	463	k__Bacteria|p__Firmicutes|c__Clostridia|o__Clostridiales|f__Ruminococcaceae|g__Ruminococcus|s__Ruminococcus_SGB20887|t__SGB20887
AmatoKR_2018	qiita_sid_11212:11212.RT2048	AmatoKR_2018__qiita_sid_11212:11212.RT2048__bin.15	cercopithecus ascanius	uga	wild	19972	12850	511	pSGB	88.6201	0.286738	2276885	11277	278	k__Bacteria|p__Bacteroidetes|c__CFGB511|o__OFGB511|f__FGB511|g__GGB12850|s__GGB12850_SGB19972|t__SGB19972
AmatoKR_2018	qiita_sid_11212:11212.RT2048	AmatoKR_2018__qiita_sid_11212:11212.RT2048__bin.8	cercopithecus ascanius	uga	wild	21229	13845	1002	pSGB	52.0693	3.4965	1405859	2454	575	k__Bacteria|p__Spirochaetes|c__Spirochaetia|o__Spirochaetales|f__Spirochaetaceae|g__GGB13845|s__GGB13845_SGB21229|t__SGB21229
AmatoKR_2018	qiita_sid_11212:11212.RT2048	AmatoKR_2018__qiita_sid_11212:11212.RT2048__bin.9	cercopithecus ascanius	uga	wild	20973	13624	2131	pSGB	65.234	0.854701	1992633	4175	545	k__Bacteria|p__Firmicutes|c__CFGB2131|o__OFGB2131|f__FGB2131|g__GGB13624|s__GGB13624_SGB20973|t__SGB20973
HicksAL_2018	WDG_0002	HicksAL_2018__WDG_0002__bin.15	gorilla gorilla	cog	wild	21245	13856	4781	pSGB	59.5477	1.96237	1137789	3571	342	k__Bacteria|p__Actinobacteria|c__CFGB4781|o__OFGB4781|f__FGB4781|g__GGB13856|s__GGB13856_SGB21245|t__SGB21245
HicksAL_2018	WDG_0002	HicksAL_2018__WDG_0002__bin.2	gorilla gorilla	cog	wild	19690	12693	4311	uSGB	96.6292	0	1564635	15614	137	k__Bacteria|p__Elusimicrobia|c__Elusimicrobia|o__Elusimicrobiales|f__Elusimicrobiaceae|g__GGB12693|s__GGB12693_SGB19690|t__SGB19690
HicksAL_2018	WDG_0002	HicksAL_2018__WDG_0002__bin.20	gorilla gorilla	cog	wild	20340	13136	3150	pSGB	58.3732	0	1349927	25408	97	k__Bacteria|p__Actinobacteria|c__Actinobacteria|o__Bifidobacteriales|f__Bifidobacteriaceae|g__GGB13136|s__GGB13136_SGB20340|t__SGB20340
HicksAL_2018	WDG_0002	HicksAL_2018__WDG_0002__bin.21	gorilla gorilla	cog	wild	20920	13584	1330	pSGB	88.5906	0	2051838	10507	269	k__Bacteria|p__Firmicutes|c__Clostridia|o__Clostridiales|f__Ruminococcaceae|g__GGB13584|s__GGB13584_SGB20920|t__SGB20920
HicksAL_2018	WDG_0002	HicksAL_2018__WDG_0002__bin.23	gorilla gorilla	cog	wild	20242	13056	658	pSGB	91.3228	0.952381	2077045	17195	189	k__Bacteria|p__Bacteroidetes|c__Bacteroidia|o__Bacteroidales|f__Bacteroidaceae|g__GGB13056|s__GGB13056_SGB20242|t__SGB20242
HicksAL_2018	WDG_0002	HicksAL_2018__WDG_0002__bin.24	gorilla gorilla	cog	wild	20209	13037	4434	pSGB	96.3978	1.6129	1922537	28647	106	k__Bacteria|p__Bacteroidetes|c__CFGB4434|o__OFGB4434|f__FGB4434|g__GGB13037|s__GGB13037_SGB20209|t__SGB20209
HicksAL_2018	WDG_0002	HicksAL_2018__WDG_0002__bin.25	gorilla gorilla	cog	wild	19939	12823	117	pSGB	76.2097	2.82258	1140039	5244	278	k__Archaea|p__Euryarchaeota|c__CFGB117|o__OFGB117|f__FGB117|g__GGB12823|s__GGB12823_SGB19939|t__SGB19939
HicksAL_2018	WDG_0002	HicksAL_2018__WDG_0002__bin.26	gorilla gorilla	cog	wild	20331	13128	4472	pSGB	86.7005	2.68817	1706030	6644	344	k__Bacteria|p__Actinobacteria|c__CFGB4472|o__OFGB4472|f__FGB4472|g__GGB13128|s__GGB13128_SGB20331|t__SGB20331
HicksAL_2018	WDG_0002	HicksAL_2018__WDG_0002__bin.31	gorilla gorilla	cog	wild	20215	13043	4439	pSGB	83.6772	0.492063	1499489	5886	311	k__Bacteria|p__Bacteroidetes|c__CFGB4439|o__OFGB4439|f__FGB4439|g__GGB13043|s__GGB13043_SGB20215|t__SGB20215
HicksAL_2018	WDG_0002	HicksAL_2018__WDG_0002__bin.33	gorilla gorilla	cog	wild	20563	13317	4559	pSGB	67.0301	1.44208	1337060	3805	388	k__Bacteria|p__Firmicutes|c__CFGB4559|o__OFGB4559|f__FGB4559|g__GGB13317|s__GGB13317_SGB20563|t__SGB20563
HicksAL_2018	WDG_0002	HicksAL_2018__WDG_0002__bin.8	gorilla gorilla	cog	wild	19960	12840	4340	pSGB	59.5442	1.7094	697843	9114	106	k__Bacteria|p__Candidatus_Saccharibacteria|c__CFGB4340|o__OFGB4340|f__FGB4340|g__GGB12840|s__GGB12840_SGB19960|t__SGB19960
HicksAL_2018	WDG_0002	HicksAL_2018__WDG_0002__bin.9	gorilla gorilla	cog	wild	20746	9673	3054	pSGB	83.9332	1.00671	1600659	7842	278	k__Bacteria|p__Firmicutes|c__Firmicutes_unclassified|o__Firmicutes_unclassified|f__Firmicutes_unclassified|g__Firmicutes_unclassified|s__Firmicutes_unclassified_SGB20746|t__SGB20746
HicksAL_2018	WDG_0004	HicksAL_2018__WDG_0004__bin.14	gorilla gorilla	cog	wild	20992	13642	4693	pSGB	76.7255	0	824919	4411	217	k__Bacteria|p__Firmicutes|c__CFGB4693|o__OFGB4693|f__FGB4693|g__GGB13642|s__GGB13642_SGB20992|t__SGB20992
HicksAL_2018	WDG_0004	HicksAL_2018__WDG_0004__bin.2	gorilla gorilla	cog	wild	21219	13837	4777	pSGB	61.8182	0	2007541	3088	674	k__Bacteria|p__Spirochaetes|c__CFGB4777|o__OFGB4777|f__FGB4777|g__GGB13837|s__GGB13837_SGB21219|t__SGB21219
HicksAL_2018	WDG_0004	HicksAL_2018__WDG_0004__bin.5	gorilla gorilla	cog	wild	20165	12995	4410	pSGB	64.5251	2.95699	1407654	2746	524	k__Bacteria|p__Bacteroidetes|c__CFGB4410|o__OFGB4410|f__FGB4410|g__GGB12995|s__GGB12995_SGB20165|t__SGB20165
HicksAL_2018	WDG_0018	HicksAL_2018__WDG_0018__bin.10	gorilla gorilla	cog	wild	20566	13320	4562	pSGB	80.2419	4.10557	2767911	5122	660	k__Bacteria|p__Firmicutes|c__CFGB4562|o__OFGB4562|f__FGB4562|g__GGB13320|s__GGB13320_SGB20566|t__SGB20566
HicksAL_2018	WDG_0018	HicksAL_2018__WDG_0018__bin.12	gorilla gorilla	cog	wild	20204	13032	4430	pSGB	63.6927	1.26394	1498789	3281	474	k__Bacteria|p__Bacteroidetes|c__CFGB4430|o__OFGB4430|f__FGB4430|g__GGB13032|s__GGB13032_SGB20204|t__SGB20204
HicksAL_2018	WDG_0018	HicksAL_2018__WDG_0018__bin.23	gorilla gorilla	cog	wild	20992	13642	4693	pSGB	78.6517	1.39717	966796	5350	210	k__Bacteria|p__Firmicutes|c__CFGB4693|o__OFGB4693|f__FGB4693|g__GGB13642|s__GGB13642_SGB20992|t__SGB20992
HicksAL_2018	WDG_0018	HicksAL_2018__WDG_0018__bin.28	gorilla gorilla	cog	wild	20343	13139	848	pSGB	96.6387	1.0989	2322362	11328	286	k__Bacteria|p__Fibrobacteres|c__Fibrobacteria|o__Fibrobacterales|f__Fibrobacteraceae|g__GGB13139|s__GGB13139_SGB20343|t__SGB20343
HicksAL_2018	WDG_0018	HicksAL_2018__WDG_0018__bin.3	gorilla gorilla	cog	wild	19942	12825	118	pSGB	68.8003	1.88172	1068318	3886	299	k__Archaea|p__Euryarchaeota|c__Thermoplasmata|o__Methanomassiliicoccales|f__Methanomassiliicoccaceae|g__GGB12825|s__GGB12825_SGB19942|t__SGB19942
HicksAL_2018	WDG_0018	HicksAL_2018__WDG_0018__bin.32	gorilla gorilla	cog	wild	20203	13031	4430	pSGB	69.9371	1.94969	1745642	5807	367	k__Bacteria|p__Bacteroidetes|c__CFGB4430|o__OFGB4430|f__FGB4430|g__GGB13031|s__GGB13031_SGB20203|t__SGB20203
HicksAL_2018	WDG_0018	HicksAL_2018__WDG_0018__bin.34	gorilla gorilla	cog	wild	21219	13837	4777	pSGB	60.6061	2.72727	1587298	2824	564	k__Bacteria|p__Spirochaetes|c__CFGB4777|o__OFGB4777|f__FGB4777|g__GGB13837|s__GGB13837_SGB21219|t__SGB21219
HicksAL_2018	WDG_0018	HicksAL_2018__WDG_0018__bin.36	gorilla gorilla	cog	wild	20663	13398	2932	pSGB	67.8054	1.00671	1200217	5285	270	k__Bacteria|p__Firmicutes|c__Clostridia|o__Clostridiales|f__Clostridiaceae|g__GGB13398|s__GGB13398_SGB20663|t__SGB20663
HicksAL_2018	WDG_0018	HicksAL_2018__WDG_0018__bin.5	gorilla gorilla	cog	wild	19960	12840	4340	pSGB	57.5235	0	503907	4050	137	k__Bacteria|p__Candidatus_Saccharibacteria|c__CFGB4340|o__OFGB4340|f__FGB4340|g__GGB12840|s__GGB12840_SGB19960|t__SGB19960
HicksAL_2018	WDG_0027	HicksAL_2018__WDG_0027__bin.11	gorilla gorilla	cog	wild	19988	12860	4379	pSGB	58.4457	0.842294	1119981	2922	397	k__Bacteria|p__Bacteroidetes|c__CFGB4379|o__OFGB4379|f__FGB4379|g__GGB12860|s__GGB12860_SGB19988|t__SGB19988
HicksAL_2018	WDG_0027	HicksAL_2018__WDG_0027__bin.17	gorilla gorilla	cog	wild	20746	9673	3054	pSGB	88.999	2.68456	1797746	13222	193	k__Bacteria|p__Firmicutes|c__Firmicutes_unclassified|o__Firmicutes_unclassified|f__Firmicutes_unclassified|g__Firmicutes_unclassified|s__Firmicutes_unclassified_SGB20746|t__SGB20746
HicksAL_2018	WDG_0027	HicksAL_2018__WDG_0027__bin.18	gorilla gorilla	cog	wild	20443	13221	4518	pSGB	68.5759	1.0628	1605559	7081	299	k__Bacteria|p__Firmicutes|c__CFGB4518|o__OFGB4518|f__FGB4518|g__GGB13221|s__GGB13221_SGB20443|t__SGB20443
HicksAL_2018	WDG_0027	HicksAL_2018__WDG_0027__bin.23	gorilla gorilla	cog	wild	20223	13049	658	pSGB	69.4656	3.4127	2059916	4652	527	k__Bacteria|p__Bacteroidetes|c__Bacteroidia|o__Bacteroidales|f__Bacteroidaceae|g__GGB13049|s__GGB13049_SGB20223|t__SGB20223
HicksAL_2018	WDG_0027	HicksAL_2018__WDG_0027__bin.28	gorilla gorilla	cog	wild	20215	13043	4439	pSGB	86.9048	2.26984	1520120	6027	310	k__Bacteria|p__Bacteroidetes|c__CFGB4439|o__OFGB4439|f__FGB4439|g__GGB13043|s__GGB13043_SGB20215|t__SGB20215
HicksAL_2018	WDG_0027	HicksAL_2018__WDG_0027__bin.30	gorilla gorilla	cog	wild	20209	13037	4434	pSGB	96.9355	0.913978	1985510	21204	146	k__Bacteria|p__Bacteroidetes|c__CFGB4434|o__OFGB4434|f__FGB4434|g__GGB13037|s__GGB13037_SGB20209|t__SGB20209
HicksAL_2018	WDG_0027	HicksAL_2018__WDG_0027__bin.36	gorilla gorilla	cog	wild	20134	12974	579	pSGB	88.7564	1.41892	2462587	14945	222	k__Bacteria|p__Bacteroidetes|c__Bacteroidia|o__Bacteroidales|f__Prevotellaceae|g__GGB12974|s__GGB12974_SGB20134|t__SGB20134
HicksAL_2018	WDG_0027	HicksAL_2018__WDG_0027__bin.37	gorilla gorilla	cog	wild	19962	12842	355	pSGB	76.8817	2.29391	2700461	16977	238	k__Bacteria|p__Proteobacteria|c__CFGB355|o__OFGB355|f__FGB355|g__GGB12842|s__GGB12842_SGB19962|t__SGB19962
HicksAL_2018	WDG_0027	HicksAL_2018__WDG_0027__bin.38	gorilla gorilla	cog	wild	20400	13183	1703	pSGB	80.9168	2.23553	1599161	4200	419	k__Bacteria|p__Firmicutes|c__Negativicutes|o__Acidaminococcales|f__Acidaminococcaceae|g__GGB13183|s__GGB13183_SGB20400|t__SGB20400
HicksAL_2018	WDG_0027	HicksAL_2018__WDG_0027__bin.40	gorilla gorilla	cog	wild	20243	13056	658	pSGB	67.0132	4.7037	1668129	4992	416	k__Bacteria|p__Bacteroidetes|c__Bacteroidia|o__Bacteroidales|f__Bacteroidaceae|g__GGB13056|s__GGB13056_SGB20243|t__SGB20243
HicksAL_2018	WDG_0027	HicksAL_2018__WDG_0027__bin.41	gorilla gorilla	cog	wild	20900	13565	1352	pSGB	57.0582	0	1169606	2829	428	k__Bacteria|p__Firmicutes|c__CFGB1352|o__OFGB1352|f__FGB1352|g__GGB13565|s__GGB13565_SGB20900|t__SGB20900
HicksAL_2018	WDG_0027	HicksAL_2018__WDG_0027__bin.43	gorilla gorilla	cog	wild	19939	12823	117	pSGB	61.9892	1.6129	762302	3085	257	k__Archaea|p__Euryarchaeota|c__CFGB117|o__OFGB117|f__FGB117|g__GGB12823|s__GGB12823_SGB19939|t__SGB19939
HicksAL_2018	WDG_0027	HicksAL_2018__WDG_0027__bin.47	gorilla gorilla	cog	wild	20663	13398	2932	pSGB	80.0895	0	1540165	9186	226	k__Bacteria|p__Firmicutes|c__Clostridia|o__Clostridiales|f__Clostridiaceae|g__GGB13398|s__GGB13398_SGB20663|t__SGB20663
HicksAL_2018	WDG_0027	HicksAL_2018__WDG_0027__bin.48	gorilla gorilla	cog	wild	20203	13031	4430	pSGB	50.3448	1.72414	2087400	5951	444	k__Bacteria|p__Bacteroidetes|c__CFGB4430|o__OFGB4430|f__FGB4430|g__GGB13031|s__GGB13031_SGB20203|t__SGB20203
HicksAL_2018	WDG_0028	HicksAL_2018__WDG_0028__bin.13	gorilla gorilla	cog	wild	20243	13056	658	pSGB	63.8095	4	1625245	4552	415	k__Bacteria|p__Bacteroidetes|c__Bacteroidia|o__Bacteroidales|f__Bacteroidaceae|g__GGB13056|s__GGB13056_SGB20243|t__SGB20243
HicksAL_2018	WDG_0028	HicksAL_2018__WDG_0028__bin.15	gorilla gorilla	cog	wild	20134	12974	579	pSGB	91.426	1.8018	2549038	14919	235	k__Bacteria|p__Bacteroidetes|c__Bacteroidia|o__Bacteroidales|f__Prevotellaceae|g__GGB12974|s__GGB12974_SGB20134|t__SGB20134
HicksAL_2018	WDG_0028	HicksAL_2018__WDG_0028__bin.19	gorilla gorilla	cog	wild	20900	13565	1352	pSGB	52.2108	0.279642	1175093	2687	446	k__Bacteria|p__Firmicutes|c__CFGB1352|o__OFGB1352|f__FGB1352|g__GGB13565|s__GGB13565_SGB20900|t__SGB20900
HicksAL_2018	WDG_0028	HicksAL_2018__WDG_0028__bin.2	gorilla gorilla	cog	wild	19988	12860	4379	pSGB	56.4516	2.00717	969217	2893	346	k__Bacteria|p__Bacteroidetes|c__CFGB4379|o__OFGB4379|f__FGB4379|g__GGB12860|s__GGB12860_SGB19988|t__SGB19988
HicksAL_2018	WDG_0028	HicksAL_2018__WDG_0028__bin.21	gorilla gorilla	cog	wild	20535	13295	4544	pSGB	65.9649	0	2631431	13702	304	k__Bacteria|p__Firmicutes|c__CFGB4544|o__OFGB4544|f__FGB4544|g__GGB13295|s__GGB13295_SGB20535|t__SGB20535
HicksAL_2018	WDG_0028	HicksAL_2018__WDG_0028__bin.22	gorilla gorilla	cog	wild	20223	13049	658	pSGB	73.9841	2.95238	2135052	4676	535	k__Bacteria|p__Bacteroidetes|c__Bacteroidia|o__Bacteroidales|f__Bacteroidaceae|g__GGB13049|s__GGB13049_SGB20223|t__SGB20223
HicksAL_2018	WDG_0028	HicksAL_2018__WDG_0028__bin.23	gorilla gorilla	cog	wild	20203	13031	4430	pSGB	77.7479	2.01258	2167379	6246	423	k__Bacteria|p__Bacteroidetes|c__CFGB4430|o__OFGB4430|f__FGB4430|g__GGB13031|s__GGB13031_SGB20203|t__SGB20203
HicksAL_2018	WDG_0028	HicksAL_2018__WDG_0028__bin.24	gorilla gorilla	cog	wild	19962	12842	355	pSGB	75.7937	2.29391	2697117	18629	211	k__Bacteria|p__Proteobacteria|c__CFGB355|o__OFGB355|f__FGB355|g__GGB12842|s__GGB12842_SGB19962|t__SGB19962
HicksAL_2018	WDG_0028	HicksAL_2018__WDG_0028__bin.25	gorilla gorilla	cog	wild	20209	13037	4434	pSGB	96.3978	0.537634	1891363	21332	132	k__Bacteria|p__Bacteroidetes|c__CFGB4434|o__OFGB4434|f__FGB4434|g__GGB13037|s__GGB13037_SGB20209|t__SGB20209
HicksAL_2018	WDG_0028	HicksAL_2018__WDG_0028__bin.27	gorilla gorilla	cog	wild	20754	13468	3054	pSGB	52.4263	2.01342	1003741	2923	349	k__Bacteria|p__Firmicutes|c__CFGB3054|o__OFGB3054|f__FGB3054|g__GGB13468|s__GGB13468_SGB20754|t__SGB20754
HicksAL_2018	WDG_0028	HicksAL_2018__WDG_0028__bin.28	gorilla gorilla	cog	wild	20400	13183	1703	pSGB	91.505	2.24551	1816583	6684	358	k__Bacteria|p__Firmicutes|c__Negativicutes|o__Acidaminococcales|f__Acidaminococcaceae|g__GGB13183|s__GGB13183_SGB20400|t__SGB20400
HicksAL_2018	WDG_0028	HicksAL_2018__WDG_0028__bin.32	gorilla gorilla	cog	wild	20663	13398	2932	pSGB	94.519	1.566	1853998	12637	210	k__Bacteria|p__Firmicutes|c__Clostridia|o__Clostridiales|f__Clostridiaceae|g__GGB13398|s__GGB13398_SGB20663|t__SGB20663
HicksAL_2018	WDG_0028	HicksAL_2018__WDG_0028__bin.35	gorilla gorilla	cog	wild	20443	13221	4518	pSGB	63.0918	0.966184	1410739	6206	292	k__Bacteria|p__Firmicutes|c__CFGB4518|o__OFGB4518|f__FGB4518|g__GGB13221|s__GGB13221_SGB20443|t__SGB20443
HicksAL_2018	WDG_0028	HicksAL_2018__WDG_0028__bin.42	gorilla gorilla	cog	wild	20215	13043	4439	pSGB	84.3095	1.92063	1494079	6098	319	k__Bacteria|p__Bacteroidetes|c__CFGB4439|o__OFGB4439|f__FGB4439|g__GGB13043|s__GGB13043_SGB20215|t__SGB20215
HicksAL_2018	WDG_0028	HicksAL_2018__WDG_0028__bin.6	gorilla gorilla	cog	wild	19939	12823	117	pSGB	54.0801	0.967742	584638	2732	216	k__Archaea|p__Euryarchaeota|c__CFGB117|o__OFGB117|f__FGB117|g__GGB12823|s__GGB12823_SGB19939|t__SGB19939
HicksAL_2018	WDG_0029	HicksAL_2018__WDG_0029__bin.11	gorilla gorilla	cog	wild	20343	13139	848	pSGB	96.6387	2.94705	2327827	15429	218	k__Bacteria|p__Fibrobacteres|c__Fibrobacteria|o__Fibrobacterales|f__Fibrobacteraceae|g__GGB13139|s__GGB13139_SGB20343|t__SGB20343
HicksAL_2018	WDG_0029	HicksAL_2018__WDG_0029__bin.13	gorilla gorilla	cog	wild	20537	13297	1449	pSGB	86.601	2.23497	2909635	6678	578	k__Bacteria|p__Firmicutes|c__Clostridia|o__Clostridiales|f__Lachnospiraceae|g__GGB13297|s__GGB13297_SGB20537|t__SGB20537
HicksAL_2018	WDG_0029	HicksAL_2018__WDG_0029__bin.14	gorilla gorilla	cog	wild	20209	13037	4434	pSGB	94.4803	1.63082	1846941	10445	242	k__Bacteria|p__Bacteroidetes|c__CFGB4434|o__OFGB4434|f__FGB4434|g__GGB13037|s__GGB13037_SGB20209|t__SGB20209
HicksAL_2018	WDG_0029	HicksAL_2018__WDG_0029__bin.19	gorilla gorilla	cog	wild	19960	12840	4340	pSGB	60.8262	0.854701	698164	15721	74	k__Bacteria|p__Candidatus_Saccharibacteria|c__CFGB4340|o__OFGB4340|f__FGB4340|g__GGB12840|s__GGB12840_SGB19960|t__SGB19960
HicksAL_2018	WDG_0029	HicksAL_2018__WDG_0029__bin.21	gorilla gorilla	cog	wild	20853	13536	1359	pSGB	91.2752	1.67785	2335040	7683	424	k__Bacteria|p__Firmicutes|c__CFGB1359|o__OFGB1359|f__FGB1359|g__GGB13536|s__GGB13536_SGB20853|t__SGB20853
HicksAL_2018	WDG_0029	HicksAL_2018__WDG_0029__bin.22	gorilla gorilla	cog	wild	20241	13055	658	pSGB	54.9577	3.4127	1277634	3917	360	k__Bacteria|p__Bacteroidetes|c__Bacteroidia|o__Bacteroidales|f__Bacteroidaceae|g__GGB13055|s__GGB13055_SGB20241|t__SGB20241
HicksAL_2018	WDG_0029	HicksAL_2018__WDG_0029__bin.29	gorilla gorilla	cog	wild	20060	12915	4394	pSGB	85.5192	1.97531	2156612	6586	427	k__Bacteria|p__Bacteroidetes|c__CFGB4394|o__OFGB4394|f__FGB4394|g__GGB12915|s__GGB12915_SGB20060|t__SGB20060
HicksAL_2018	WDG_0029	HicksAL_2018__WDG_0029__bin.31	gorilla gorilla	cog	wild	19944	12826	118	pSGB	77.7861	4.03226	1078618	3572	331	k__Archaea|p__Euryarchaeota|c__Thermoplasmata|o__Methanomassiliicoccales|f__Methanomassiliicoccaceae|g__GGB12826|s__GGB12826_SGB19944|t__SGB19944
HicksAL_2018	WDG_0029	HicksAL_2018__WDG_0029__bin.4	gorilla gorilla	cog	wild	17235	10622	3150	kSGB	91.3151	3.42803	2108641	7936	370	k__Bacteria|p__Actinobacteria|c__Actinobacteria|o__Bifidobacteriales|f__Bifidobacteriaceae|g__Bifidobacterium|s__Bifidobacterium_moukalabense|t__SGB17235
HicksAL_2018	WDG_0029	HicksAL_2018__WDG_0029__bin.7	gorilla gorilla	cog	wild	19939	12823	117	pSGB	77.2953	1.80935	859470	3180	279	k__Archaea|p__Euryarchaeota|c__CFGB117|o__OFGB117|f__FGB117|g__GGB12823|s__GGB12823_SGB19939|t__SGB19939
HicksAL_2018	WDG_0033	HicksAL_2018__WDG_0033__bin.11	gorilla gorilla	cog	wild	20209	13037	4434	pSGB	94.6774	0.537634	1857905	20729	139	k__Bacteria|p__Bacteroidetes|c__CFGB4434|o__OFGB4434|f__FGB4434|g__GGB13037|s__GGB13037_SGB20209|t__SGB20209
HicksAL_2018	WDG_0033	HicksAL_2018__WDG_0033__bin.12	gorilla gorilla	cog	wild	20372	13160	3173	pSGB	88.4738	1.35135	1986421	8376	300	k__Bacteria|p__Firmicutes|c__CFGB3173|o__OFGB3173|f__FGB3173|g__GGB13160|s__GGB13160_SGB20372|t__SGB20372
HicksAL_2018	WDG_0033	HicksAL_2018__WDG_0033__bin.16	gorilla gorilla	cog	wild	19942	12825	118	pSGB	68.1043	2.30051	1045739	3442	325	k__Archaea|p__Euryarchaeota|c__Thermoplasmata|o__Methanomassiliicoccales|f__Methanomassiliicoccaceae|g__GGB12825|s__GGB12825_SGB19942|t__SGB19942
HicksAL_2018	WDG_0033	HicksAL_2018__WDG_0033__bin.17	gorilla gorilla	cog	wild	20400	13183	1703	pSGB	92.9335	0.95264	1775430	7028	324	k__Bacteria|p__Firmicutes|c__Negativicutes|o__Acidaminococcales|f__Acidaminococcaceae|g__GGB13183|s__GGB13183_SGB20400|t__SGB20400
HicksAL_2018	WDG_0033	HicksAL_2018__WDG_0033__bin.19	gorilla gorilla	cog	wild	20215	13043	4439	pSGB	87.2381	0.978836	1538179	6571	288	k__Bacteria|p__Bacteroidetes|c__CFGB4439|o__OFGB4439|f__FGB4439|g__GGB13043|s__GGB13043_SGB20215|t__SGB20215
HicksAL_2018	WDG_0033	HicksAL_2018__WDG_0033__bin.20	gorilla gorilla	cog	wild	20343	13139	848	pSGB	98.8365	0.549451	2381540	16652	202	k__Bacteria|p__Fibrobacteres|c__Fibrobacteria|o__Fibrobacterales|f__Fibrobacteraceae|g__GGB13139|s__GGB13139_SGB20343|t__SGB20343
HicksAL_2018	WDG_0033	HicksAL_2018__WDG_0033__bin.22	gorilla gorilla	cog	wild	20243	13056	658	pSGB	65.2593	4.92063	1679176	4297	447	k__Bacteria|p__Bacteroidetes|c__Bacteroidia|o__Bacteroidales|f__Bacteroidaceae|g__GGB13056|s__GGB13056_SGB20243|t__SGB20243
HicksAL_2018	WDG_0033	HicksAL_2018__WDG_0033__bin.23	gorilla gorilla	cog	wild	20447	13225	4521	pSGB	52.7187	0.821256	1070706	3080	366	k__Bacteria|p__Firmicutes|c__CFGB4521|o__OFGB4521|f__FGB4521|g__GGB13225|s__GGB13225_SGB20447|t__SGB20447
HicksAL_2018	WDG_0033	HicksAL_2018__WDG_0033__bin.26	gorilla gorilla	cog	wild	20396	13180	4493	pSGB	62.5299	0.632911	811386	3143	262	k__Bacteria|p__Firmicutes|c__CFGB4493|o__OFGB4493|f__FGB4493|g__GGB13180|s__GGB13180_SGB20396|t__SGB20396
HicksAL_2018	WDG_0033	HicksAL_2018__WDG_0033__bin.3	gorilla gorilla	cog	wild	20203	13031	4430	pSGB	61.1285	0	2046028	5047	476	k__Bacteria|p__Bacteroidetes|c__CFGB4430|o__OFGB4430|f__FGB4430|g__GGB13031|s__GGB13031_SGB20203|t__SGB20203
HicksAL_2018	WDG_0033	HicksAL_2018__WDG_0033__bin.5	gorilla gorilla	cog	wild	20746	9673	3054	pSGB	82.2357	0.805369	1621809	8413	273	k__Bacteria|p__Firmicutes|c__Firmicutes_unclassified|o__Firmicutes_unclassified|f__Firmicutes_unclassified|g__Firmicutes_unclassified|s__Firmicutes_unclassified_SGB20746|t__SGB20746
HicksAL_2018	WDG_0033	HicksAL_2018__WDG_0033__bin.8	gorilla gorilla	cog	wild	20694	13426	2984	pSGB	91.8011	0	1703287	9423	249	k__Bacteria|p__Firmicutes|c__Clostridia|o__Clostridiales|f__Clostridiaceae|g__GGB13426|s__GGB13426_SGB20694|t__SGB20694
HicksAL_2018	WDG_0040	HicksAL_2018__WDG_0040__bin.11	gorilla gorilla	cog	wild	20694	13426	2984	pSGB	54.2217	0	986376	2978	354	k__Bacteria|p__Firmicutes|c__Clostridia|o__Clostridiales|f__Clostridiaceae|g__GGB13426|s__GGB13426_SGB20694|t__SGB20694
HicksAL_2018	WDG_0040	HicksAL_2018__WDG_0040__bin.14	gorilla gorilla	cog	wild	20209	13037	4434	pSGB	95.8602	0.537634	1960933	29467	101	k__Bacteria|p__Bacteroidetes|c__CFGB4434|o__OFGB4434|f__FGB4434|g__GGB13037|s__GGB13037_SGB20209|t__SGB20209
HicksAL_2018	WDG_0040	HicksAL_2018__WDG_0040__bin.16	gorilla gorilla	cog	wild	20315	13114	4469	pSGB	75.8424	2.08333	1610249	4598	412	k__Bacteria|p__Actinobacteria|c__CFGB4469|o__OFGB4469|f__FGB4469|g__GGB13114|s__GGB13114_SGB20315|t__SGB20315
HicksAL_2018	WDG_0040	HicksAL_2018__WDG_0040__bin.17	gorilla gorilla	cog	wild	20243	13056	658	pSGB	60.037	1.34921	1373212	5795	302	k__Bacteria|p__Bacteroidetes|c__Bacteroidia|o__Bacteroidales|f__Bacteroidaceae|g__GGB13056|s__GGB13056_SGB20243|t__SGB20243
HicksAL_2018	WDG_0040	HicksAL_2018__WDG_0040__bin.19	gorilla gorilla	cog	wild	20242	13056	658	pSGB	65.6825	1.19048	1375991	8440	237	k__Bacteria|p__Bacteroidetes|c__Bacteroidia|o__Bacteroidales|f__Bacteroidaceae|g__GGB13056|s__GGB13056_SGB20242|t__SGB20242
HicksAL_2018	WDG_0040	HicksAL_2018__WDG_0040__bin.20	gorilla gorilla	cog	wild	20847	13530	4644	pSGB	80.2964	1.45414	1154200	4551	294	k__Bacteria|p__Firmicutes|c__CFGB4644|o__OFGB4644|f__FGB4644|g__GGB13530|s__GGB13530_SGB20847|t__SGB20847
HicksAL_2018	WDG_0040	HicksAL_2018__WDG_0040__bin.21	gorilla gorilla	cog	wild	20722	13449	4634	pSGB	61.9906	2.58621	1330225	2953	471	k__Bacteria|p__Firmicutes|c__CFGB4634|o__OFGB4634|f__FGB4634|g__GGB13449|s__GGB13449_SGB20722|t__SGB20722
HicksAL_2018	WDG_0040	HicksAL_2018__WDG_0040__bin.23	gorilla gorilla	cog	wild	20746	9673	3054	pSGB	52.4662	2.34899	1186051	3498	363	k__Bacteria|p__Firmicutes|c__Firmicutes_unclassified|o__Firmicutes_unclassified|f__Firmicutes_unclassified|g__Firmicutes_unclassified|s__Firmicutes_unclassified_SGB20746|t__SGB20746
HicksAL_2018	WDG_0040	HicksAL_2018__WDG_0040__bin.28	gorilla gorilla	cog	wild	20202	13030	4429	pSGB	51.1755	3.44828	1967673	3006	695	k__Bacteria|p__Proteobacteria|c__CFGB4429|o__OFGB4429|f__FGB4429|g__GGB13030|s__GGB13030_SGB20202|t__SGB20202
HicksAL_2018	WDG_0040	HicksAL_2018__WDG_0040__bin.31	gorilla gorilla	cog	wild	19943	12825	118	pSGB	81.05	2.07816	1047837	3494	328	k__Archaea|p__Euryarchaeota|c__Thermoplasmata|o__Methanomassiliicoccales|f__Methanomassiliicoccaceae|g__GGB12825|s__GGB12825_SGB19943|t__SGB19943
HicksAL_2018	WDG_0040	HicksAL_2018__WDG_0040__bin.35	gorilla gorilla	cog	wild	19990	12860	4379	pSGB	54.4265	0.0179211	1081092	3039	375	k__Bacteria|p__Bacteroidetes|c__CFGB4379|o__OFGB4379|f__FGB4379|g__GGB12860|s__GGB12860_SGB19990|t__SGB19990
HicksAL_2018	WDG_0048	HicksAL_2018__WDG_0048__bin.21	gorilla gorilla	cog	wild	21218	13836	4777	pSGB	91.3724	0.699301	2270099	8836	363	k__Bacteria|p__Spirochaetes|c__CFGB4777|o__OFGB4777|f__FGB4777|g__GGB13836|s__GGB13836_SGB21218|t__SGB21218
HicksAL_2018	WDG_0048	HicksAL_2018__WDG_0048__bin.6	gorilla gorilla	cog	wild	21219	13837	4777	pSGB	88.2867	2.47086	2556513	5464	580	k__Bacteria|p__Spirochaetes|c__CFGB4777|o__OFGB4777|f__FGB4777|g__GGB13837|s__GGB13837_SGB21219|t__SGB21219
HicksAL_2018	WDG_0058	HicksAL_2018__WDG_0058__bin.11	gorilla gorilla	cog	wild	20663	13398	2932	pSGB	96.1969	1.34228	1908436	21259	153	k__Bacteria|p__Firmicutes|c__Clostridia|o__Clostridiales|f__Clostridiaceae|g__GGB13398|s__GGB13398_SGB20663|t__SGB20663
HicksAL_2018	WDG_0058	HicksAL_2018__WDG_0058__bin.12	gorilla gorilla	cog	wild	20215	13043	4439	pSGB	93.4233	1.42857	1642250	15085	161	k__Bacteria|p__Bacteroidetes|c__CFGB4439|o__OFGB4439|f__FGB4439|g__GGB13043|s__GGB13043_SGB20215|t__SGB20215
HicksAL_2018	WDG_0058	HicksAL_2018__WDG_0058__bin.20	gorilla gorilla	cog	wild	20242	13056	658	pSGB	65.5132	3.98413	1550784	5139	372	k__Bacteria|p__Bacteroidetes|c__Bacteroidia|o__Bacteroidales|f__Bacteroidaceae|g__GGB13056|s__GGB13056_SGB20242|t__SGB20242
HicksAL_2018	WDG_0058	HicksAL_2018__WDG_0058__bin.24	gorilla gorilla	cog	wild	21218	13836	4777	pSGB	55.0579	4.24242	1123223	2749	419	k__Bacteria|p__Spirochaetes|c__CFGB4777|o__OFGB4777|f__FGB4777|g__GGB13836|s__GGB13836_SGB21218|t__SGB21218
HicksAL_2018	WDG_0058	HicksAL_2018__WDG_0058__bin.30	gorilla gorilla	cog	wild	19939	12823	117	pSGB	56.5447	1.6129	614168	2937	220	k__Archaea|p__Euryarchaeota|c__CFGB117|o__OFGB117|f__FGB117|g__GGB12823|s__GGB12823_SGB19939|t__SGB19939
HicksAL_2018	WDG_0058	HicksAL_2018__WDG_0058__bin.4	gorilla gorilla	cog	wild	21220	13838	4777	pSGB	57.2727	0	1448375	2738	550	k__Bacteria|p__Spirochaetes|c__CFGB4777|o__OFGB4777|f__FGB4777|g__GGB13838|s__GGB13838_SGB21220|t__SGB21220
HicksAL_2018	WDG_0065	HicksAL_2018__WDG_0065__bin.11	gorilla gorilla	cog	wild	20895	3294	1349	pSGB	92.2514	0.894855	1647615	8681	260	k__Bacteria|p__Firmicutes|c__Clostridia|o__Clostridiales|f__Eubacteriaceae|g__GGB3294|s__GGB3294_SGB20895|t__SGB20895
HicksAL_2018	WDG_0065	HicksAL_2018__WDG_0065__bin.18	gorilla gorilla	cog	wild	20100	12949	4401	pSGB	84.2214	2.55576	2692881	5571	578	k__Bacteria|p__Bacteroidetes|c__CFGB4401|o__OFGB4401|f__FGB4401|g__GGB12949|s__GGB12949_SGB20100|t__SGB20100
HicksAL_2018	WDG_0065	HicksAL_2018__WDG_0065__bin.22	gorilla gorilla	cog	wild	20147	12981	579	pSGB	64.8276	0	2438451	7006	450	k__Bacteria|p__Bacteroidetes|c__Bacteroidia|o__Bacteroidales|f__Prevotellaceae|g__GGB12981|s__GGB12981_SGB20147|t__SGB20147
HicksAL_2018	WDG_0087	HicksAL_2018__WDG_0087__bin.1	gorilla gorilla	cog	wild	7479	5333	1948	kSGB	55.4226	0	2775005	5506	601	k__Bacteria|p__Firmicutes|c__Bacilli|o__Bacillales|f__Planococcaceae|g__Caryophanon|s__Caryophanon_tenue|t__SGB7479
HicksAL_2018	WDG_0087	HicksAL_2018__WDG_0087__bin.19	gorilla gorilla	cog	wild	21028	13673	1970	pSGB	56.8966	0	949324	283484	7	k__Bacteria|p__Firmicutes|c__Bacilli|o__Bacillales|f__Staphylococcaceae|g__GGB13673|s__GGB13673_SGB21028|t__SGB21028
HicksAL_2018	WDG_0087	HicksAL_2018__WDG_0087__bin.21	gorilla gorilla	cog	wild	20746	9673	3054	pSGB	74.2947	0	1442184	5024	351	k__Bacteria|p__Firmicutes|c__Firmicutes_unclassified|o__Firmicutes_unclassified|f__Firmicutes_unclassified|g__Firmicutes_unclassified|s__Firmicutes_unclassified_SGB20746|t__SGB20746
HicksAL_2018	WDG_0087	HicksAL_2018__WDG_0087__bin.26	gorilla gorilla	cog	wild	20242	13056	658	pSGB	89.6534	1.19048	2083091	13789	232	k__Bacteria|p__Bacteroidetes|c__Bacteroidia|o__Bacteroidales|f__Bacteroidaceae|g__GGB13056|s__GGB13056_SGB20242|t__SGB20242
HicksAL_2018	WDG_0087	HicksAL_2018__WDG_0087__bin.28	gorilla gorilla	cog	wild	20329	13126	4471	pSGB	78.1531	3.62903	1553537	8080	260	k__Bacteria|p__Actinobacteria|c__CFGB4471|o__OFGB4471|f__FGB4471|g__GGB13126|s__GGB13126_SGB20329|t__SGB20329
HicksAL_2018	WDG_0087	HicksAL_2018__WDG_0087__bin.5	gorilla gorilla	cog	wild	20209	13037	4434	pSGB	94.6057	0.896057	1913235	13297	207	k__Bacteria|p__Bacteroidetes|c__CFGB4434|o__OFGB4434|f__FGB4434|g__GGB13037|s__GGB13037_SGB20209|t__SGB20209
HicksAL_2018	WDG_0087	HicksAL_2018__WDG_0087__bin.9	gorilla gorilla	cog	wild	20396	13180	4493	pSGB	56.7646	0.0575374	656966	2749	245	k__Bacteria|p__Firmicutes|c__CFGB4493|o__OFGB4493|f__FGB4493|g__GGB13180|s__GGB13180_SGB20396|t__SGB20396
HicksAL_2018	WDG_0092	HicksAL_2018__WDG_0092__bin.12	gorilla gorilla	cog	wild	20746	9673	3054	pSGB	87.2064	0.33557	1810662	11719	223	k__Bacteria|p__Firmicutes|c__Firmicutes_unclassified|o__Firmicutes_unclassified|f__Firmicutes_unclassified|g__Firmicutes_unclassified|s__Firmicutes_unclassified_SGB20746|t__SGB20746
HicksAL_2018	WDG_0092	HicksAL_2018__WDG_0092__bin.13	gorilla gorilla	cog	wild	20663	13398	2932	pSGB	71.1689	1.06772	1421524	3557	447	k__Bacteria|p__Firmicutes|c__Clostridia|o__Clostridiales|f__Clostridiaceae|g__GGB13398|s__GGB13398_SGB20663|t__SGB20663
HicksAL_2018	WDG_0092	HicksAL_2018__WDG_0092__bin.14	gorilla gorilla	cog	wild	20263	13075	654	pSGB	55.6349	1.5873	1052802	2794	388	k__Bacteria|p__Bacteroidetes|c__Bacteroidia|o__Bacteroidales|f__Bacteroidaceae|g__GGB13075|s__GGB13075_SGB20263|t__SGB20263
HicksAL_2018	WDG_0127	HicksAL_2018__WDG_0127__bin.10	gorilla gorilla	cog	wild	20847	13530	4644	pSGB	94.1936	0	1574638	32548	96	k__Bacteria|p__Firmicutes|c__CFGB4644|o__OFGB4644|f__FGB4644|g__GGB13530|s__GGB13530_SGB20847|t__SGB20847
HicksAL_2018	WDG_0127	HicksAL_2018__WDG_0127__bin.11	gorilla gorilla	cog	wild	20242	13056	658	pSGB	92.8571	0.238095	2273355	35420	117	k__Bacteria|p__Bacteroidetes|c__Bacteroidia|o__Bacteroidales|f__Bacteroidaceae|g__GGB13056|s__GGB13056_SGB20242|t__SGB20242
HicksAL_2018	WDG_0127	HicksAL_2018__WDG_0127__bin.13	gorilla gorilla	cog	wild	20432	13211	1528	pSGB	95.8621	0.689655	2612878	20313	181	k__Bacteria|p__Firmicutes|c__Firmicutes_unclassified|o__Firmicutes_unclassified|f__Firmicutes_unclassified|g__GGB13211|s__GGB13211_SGB20432|t__SGB20432
HicksAL_2018	WDG_0127	HicksAL_2018__WDG_0127__bin.14	gorilla gorilla	cog	wild	19944	12826	118	pSGB	68.3753	0.806452	1088730	3798	330	k__Archaea|p__Euryarchaeota|c__Thermoplasmata|o__Methanomassiliicoccales|f__Methanomassiliicoccaceae|g__GGB12826|s__GGB12826_SGB19944|t__SGB19944
HicksAL_2018	WDG_0127	HicksAL_2018__WDG_0127__bin.17	gorilla gorilla	cog	wild	19958	12838	4369	pSGB	65.5691	0	647131	21097	38	k__Bacteria|p__Candidatus_Roizmanbacteria|c__CFGB4369|o__OFGB4369|f__FGB4369|g__GGB12838|s__GGB12838_SGB19958|t__SGB19958
HicksAL_2018	WDG_0127	HicksAL_2018__WDG_0127__bin.2	gorilla gorilla	cog	wild	21246	13857	4782	pSGB	87.2965	0.268817	1398208	4844	343	k__Bacteria|p__Actinobacteria|c__CFGB4782|o__OFGB4782|f__FGB4782|g__GGB13857|s__GGB13857_SGB21246|t__SGB21246
HicksAL_2018	WDG_0127	HicksAL_2018__WDG_0127__bin.20	gorilla gorilla	cog	wild	20216	13044	4439	pSGB	69.4339	0.714286	1405508	5148	329	k__Bacteria|p__Bacteroidetes|c__CFGB4439|o__OFGB4439|f__FGB4439|g__GGB13044|s__GGB13044_SGB20216|t__SGB20216
HicksAL_2018	WDG_0127	HicksAL_2018__WDG_0127__bin.21	gorilla gorilla	cog	wild	20263	13075	654	pSGB	83.9735	3.96825	1813685	6643	354	k__Bacteria|p__Bacteroidetes|c__Bacteroidia|o__Bacteroidales|f__Bacteroidaceae|g__GGB13075|s__GGB13075_SGB20263|t__SGB20263
HicksAL_2018	WDG_0127	HicksAL_2018__WDG_0127__bin.22	gorilla gorilla	cog	wild	20563	13317	4559	pSGB	72.3966	1.53664	1454614	5803	310	k__Bacteria|p__Firmicutes|c__CFGB4559|o__OFGB4559|f__FGB4559|g__GGB13317|s__GGB13317_SGB20563|t__SGB20563
HicksAL_2018	WDG_0127	HicksAL_2018__WDG_0127__bin.23	gorilla gorilla	cog	wild	20723	13450	4634	pSGB	67.7116	3.44828	2151778	3128	745	k__Bacteria|p__Firmicutes|c__CFGB4634|o__OFGB4634|f__FGB4634|g__GGB13450|s__GGB13450_SGB20723|t__SGB20723
HicksAL_2018	WDG_0127	HicksAL_2018__WDG_0127__bin.3	gorilla gorilla	cog	wild	20209	13037	4434	pSGB	91.129	1.72043	1741555	8856	261	k__Bacteria|p__Bacteroidetes|c__CFGB4434|o__OFGB4434|f__FGB4434|g__GGB13037|s__GGB13037_SGB20209|t__SGB20209
HicksAL_2018	WDG_0127	HicksAL_2018__WDG_0127__bin.8	gorilla gorilla	cog	wild	20396	13180	4493	pSGB	85.0691	0.158228	1190518	6291	237	k__Bacteria|p__Firmicutes|c__CFGB4493|o__OFGB4493|f__FGB4493|g__GGB13180|s__GGB13180_SGB20396|t__SGB20396
HicksAL_2018	WDG_0132	HicksAL_2018__WDG_0132__bin.1	gorilla gorilla	cog	wild	20343	13139	848	pSGB	63.0105	2.1978	1258127	2823	457	k__Bacteria|p__Fibrobacteres|c__Fibrobacteria|o__Fibrobacterales|f__Fibrobacteraceae|g__GGB13139|s__GGB13139_SGB20343|t__SGB20343
HicksAL_2018	WDG_0132	HicksAL_2018__WDG_0132__bin.10	gorilla gorilla	cog	wild	20663	13398	2932	pSGB	86.6051	0.0610128	1657478	6772	332	k__Bacteria|p__Firmicutes|c__Clostridia|o__Clostridiales|f__Clostridiaceae|g__GGB13398|s__GGB13398_SGB20663|t__SGB20663
HicksAL_2018	WDG_0132	HicksAL_2018__WDG_0132__bin.15	gorilla gorilla	cog	wild	19989	12860	4379	pSGB	85.5735	1.34409	1713302	6822	332	k__Bacteria|p__Bacteroidetes|c__CFGB4379|o__OFGB4379|f__FGB4379|g__GGB12860|s__GGB12860_SGB19989|t__SGB19989
HicksAL_2018	WDG_0132	HicksAL_2018__WDG_0132__bin.16	gorilla gorilla	cog	wild	20369	13157	3176	pSGB	57.1321	2.09615	2130717	2791	776	k__Bacteria|p__Actinobacteria|c__CFGB3176|o__OFGB3176|f__FGB3176|g__GGB13157|s__GGB13157_SGB20369|t__SGB20369
HicksAL_2018	WDG_0132	HicksAL_2018__WDG_0132__bin.21	gorilla gorilla	cog	wild	20243	13056	658	pSGB	86.7989	1.66667	1996282	6210	405	k__Bacteria|p__Bacteroidetes|c__Bacteroidia|o__Bacteroidales|f__Bacteroidaceae|g__GGB13056|s__GGB13056_SGB20243|t__SGB20243
HicksAL_2018	WDG_0132	HicksAL_2018__WDG_0132__bin.23	gorilla gorilla	cog	wild	20331	13128	4472	pSGB	69.3746	0.672043	1270541	3656	370	k__Bacteria|p__Actinobacteria|c__CFGB4472|o__OFGB4472|f__FGB4472|g__GGB13128|s__GGB13128_SGB20331|t__SGB20331
HicksAL_2018	WDG_0132	HicksAL_2018__WDG_0132__bin.24	gorilla gorilla	cog	wild	19942	12825	118	pSGB	66.593	1.20968	741399	2910	260	k__Archaea|p__Euryarchaeota|c__Thermoplasmata|o__Methanomassiliicoccales|f__Methanomassiliicoccaceae|g__GGB12825|s__GGB12825_SGB19942|t__SGB19942
HicksAL_2018	WDG_0132	HicksAL_2018__WDG_0132__bin.8	gorilla gorilla	cog	wild	17235	10622	3150	kSGB	79.0783	2.35985	1946388	24417	141	k__Bacteria|p__Actinobacteria|c__Actinobacteria|o__Bifidobacteriales|f__Bifidobacteriaceae|g__Bifidobacterium|s__Bifidobacterium_moukalabense|t__SGB17235
HicksAL_2018	WDG_0140	HicksAL_2018__WDG_0140__bin.10	gorilla gorilla	cog	wild	20741	13461	3058	pSGB	75.5669	1.70068	2317377	4304	604	k__Bacteria|p__Firmicutes|c__Clostridia|o__Clostridiales|f__Ruminococcaceae|g__GGB13461|s__GGB13461_SGB20741|t__SGB20741
HicksAL_2018	WDG_0140	HicksAL_2018__WDG_0140__bin.11	gorilla gorilla	cog	wild	19957	12837	4369	pSGB	59.8903	0	373190	6387	73	k__Bacteria|p__Candidatus_Saccharibacteria|c__CFGB4369|o__OFGB4369|f__FGB4369|g__GGB12837|s__GGB12837_SGB19957|t__SGB19957
HicksAL_2018	WDG_0140	HicksAL_2018__WDG_0140__bin.15	gorilla gorilla	cog	wild	20694	13426	2984	pSGB	67.8655	0.806452	1337496	4525	349	k__Bacteria|p__Firmicutes|c__Clostridia|o__Clostridiales|f__Clostridiaceae|g__GGB13426|s__GGB13426_SGB20694|t__SGB20694
HicksAL_2018	WDG_0140	HicksAL_2018__WDG_0140__bin.16	gorilla gorilla	cog	wild	20331	13128	4472	pSGB	94.3593	0.47654	1750043	13371	211	k__Bacteria|p__Actinobacteria|c__CFGB4472|o__OFGB4472|f__FGB4472|g__GGB13128|s__GGB13128_SGB20331|t__SGB20331
HicksAL_2018	WDG_0140	HicksAL_2018__WDG_0140__bin.19	gorilla gorilla	cog	wild	19960	12840	4340	pSGB	52.6217	0.160514	602553	18600	52	k__Bacteria|p__Candidatus_Saccharibacteria|c__CFGB4340|o__OFGB4340|f__FGB4340|g__GGB12840|s__GGB12840_SGB19960|t__SGB19960
HicksAL_2018	WDG_0140	HicksAL_2018__WDG_0140__bin.20	gorilla gorilla	cog	wild	21245	13856	4781	pSGB	80.5492	0.806452	1340775	5680	300	k__Bacteria|p__Actinobacteria|c__CFGB4781|o__OFGB4781|f__FGB4781|g__GGB13856|s__GGB13856_SGB21245|t__SGB21245
HicksAL_2018	WDG_0145	HicksAL_2018__WDG_0145__bin.1	gorilla gorilla	cog	wild	19939	12823	117	pSGB	72.0533	0.806452	803578	3559	238	k__Archaea|p__Euryarchaeota|c__CFGB117|o__OFGB117|f__FGB117|g__GGB12823|s__GGB12823_SGB19939|t__SGB19939
HicksAL_2018	WDG_0145	HicksAL_2018__WDG_0145__bin.12	gorilla gorilla	cog	wild	20022	12883	4385	pSGB	90.0919	1.23606	2096156	7116	375	k__Bacteria|p__Bacteroidetes|c__CFGB4385|o__OFGB4385|f__FGB4385|g__GGB12883|s__GGB12883_SGB20022|t__SGB20022
HicksAL_2018	WDG_0145	HicksAL_2018__WDG_0145__bin.14	gorilla gorilla	cog	wild	20717	13444	4631	pSGB	79.6149	3.3557	1537294	5177	371	k__Bacteria|p__Firmicutes|c__CFGB4631|o__OFGB4631|f__FGB4631|g__GGB13444|s__GGB13444_SGB20717|t__SGB20717
HicksAL_2018	WDG_0145	HicksAL_2018__WDG_0145__bin.15	gorilla gorilla	cog	wild	20694	13426	2984	pSGB	79.2339	1.88783	1465507	5445	334	k__Bacteria|p__Firmicutes|c__Clostridia|o__Clostridiales|f__Clostridiaceae|g__GGB13426|s__GGB13426_SGB20694|t__SGB20694
HicksAL_2018	WDG_0145	HicksAL_2018__WDG_0145__bin.16	gorilla gorilla	cog	wild	20563	13317	4559	pSGB	85.5718	0.35461	1729170	9429	245	k__Bacteria|p__Firmicutes|c__CFGB4559|o__OFGB4559|f__FGB4559|g__GGB13317|s__GGB13317_SGB20563|t__SGB20563
HicksAL_2018	WDG_0145	HicksAL_2018__WDG_0145__bin.18	gorilla gorilla	cog	wild	20764	13478	4639	pSGB	73.4283	2.9698	1674315	4579	415	k__Bacteria|p__Firmicutes|c__CFGB4639|o__OFGB4639|f__FGB4639|g__GGB13478|s__GGB13478_SGB20764|t__SGB20764
HicksAL_2018	WDG_0145	HicksAL_2018__WDG_0145__bin.19	gorilla gorilla	cog	wild	20400	13183	1703	pSGB	94.3307	1.16766	1867104	12506	230	k__Bacteria|p__Firmicutes|c__Negativicutes|o__Acidaminococcales|f__Acidaminococcaceae|g__GGB13183|s__GGB13183_SGB20400|t__SGB20400
HicksAL_2018	WDG_0145	HicksAL_2018__WDG_0145__bin.22	gorilla gorilla	cog	wild	20329	13126	4471	pSGB	75.6628	1.6129	1473731	7056	284	k__Bacteria|p__Actinobacteria|c__CFGB4471|o__OFGB4471|f__FGB4471|g__GGB13126|s__GGB13126_SGB20329|t__SGB20329
HicksAL_2018	WDG_0145	HicksAL_2018__WDG_0145__bin.23	gorilla gorilla	cog	wild	20322	13120	2993	pSGB	78.8612	4.86431	1741474	4772	443	k__Bacteria|p__Actinobacteria|c__Coriobacteriia|o__Eggerthellales|f__Eggerthellaceae|g__GGB13120|s__GGB13120_SGB20322|t__SGB20322
HicksAL_2018	WDG_0145	HicksAL_2018__WDG_0145__bin.3	gorilla gorilla	cog	wild	20315	13114	4469	pSGB	59.6273	1.90092	1386424	3157	465	k__Bacteria|p__Actinobacteria|c__CFGB4469|o__OFGB4469|f__FGB4469|g__GGB13114|s__GGB13114_SGB20315|t__SGB20315
HicksAL_2018	WDG_0145	HicksAL_2018__WDG_0145__bin.31	gorilla gorilla	cog	wild	20331	13128	4472	pSGB	91.129	0.537634	1861247	12872	238	k__Bacteria|p__Actinobacteria|c__CFGB4472|o__OFGB4472|f__FGB4472|g__GGB13128|s__GGB13128_SGB20331|t__SGB20331
HicksAL_2018	WDG_0145	HicksAL_2018__WDG_0145__bin.38	gorilla gorilla	cog	wild	20071	12926	4398	pSGB	56.0345	1.72414	1523408	6338	298	k__Bacteria|p__Bacteroidetes|c__CFGB4398|o__OFGB4398|f__FGB4398|g__GGB12926|s__GGB12926_SGB20071|t__SGB20071
HicksAL_2018	WDG_0145	HicksAL_2018__WDG_0145__bin.39	gorilla gorilla	cog	wild	20209	13037	4434	pSGB	96.9355	0.537634	1962612	30074	103	k__Bacteria|p__Bacteroidetes|c__CFGB4434|o__OFGB4434|f__FGB4434|g__GGB13037|s__GGB13037_SGB20209|t__SGB20209
HicksAL_2018	WDG_0145	HicksAL_2018__WDG_0145__bin.6	gorilla gorilla	cog	wild	20716	13443	4630	pSGB	90.6555	0	1273795	9389	174	k__Bacteria|p__Firmicutes|c__CFGB4630|o__OFGB4630|f__FGB4630|g__GGB13443|s__GGB13443_SGB20716|t__SGB20716
HicksAL_2018	WDG_0145	HicksAL_2018__WDG_0145__bin.7	gorilla gorilla	cog	wild	19942	12825	118	pSGB	75.6677	2.18591	1126205	3482	350	k__Archaea|p__Euryarchaeota|c__Thermoplasmata|o__Methanomassiliicoccales|f__Methanomassiliicoccaceae|g__GGB12825|s__GGB12825_SGB19942|t__SGB19942
HicksAL_2018	WDG_0146	HicksAL_2018__WDG_0146__bin.1	gorilla gorilla	cog	wild	20212	13040	4437	pSGB	91.5771	1.34409	1889340	7849	321	k__Bacteria|p__Bacteroidetes|c__CFGB4437|o__OFGB4437|f__FGB4437|g__GGB13040|s__GGB13040_SGB20212|t__SGB20212
HicksAL_2018	WDG_0146	HicksAL_2018__WDG_0146__bin.13	gorilla gorilla	cog	wild	20252	13065	658	pSGB	82.0106	2.06349	2416469	4877	598	k__Bacteria|p__Bacteroidetes|c__Bacteroidia|o__Bacteroidales|f__Bacteroidaceae|g__GGB13065|s__GGB13065_SGB20252|t__SGB20252
HicksAL_2018	WDG_0146	HicksAL_2018__WDG_0146__bin.19	gorilla gorilla	cog	wild	20565	13319	4561	pSGB	83.6694	1.00806	1126464	21709	94	k__Bacteria|p__Proteobacteria|c__CFGB4561|o__OFGB4561|f__FGB4561|g__GGB13319|s__GGB13319_SGB20565|t__SGB20565
HicksAL_2018	WDG_0146	HicksAL_2018__WDG_0146__bin.24	gorilla gorilla	cog	wild	19957	12837	4369	pSGB	59.2802	0	464711	3895	136	k__Bacteria|p__Candidatus_Saccharibacteria|c__CFGB4369|o__OFGB4369|f__FGB4369|g__GGB12837|s__GGB12837_SGB19957|t__SGB19957
HicksAL_2018	WDG_0146	HicksAL_2018__WDG_0146__bin.26	gorilla gorilla	cog	wild	20423	13202	4506	pSGB	54.3059	0.671141	1203689	3080	412	k__Bacteria|p__Firmicutes|c__CFGB4506|o__OFGB4506|f__FGB4506|g__GGB13202|s__GGB13202_SGB20423|t__SGB20423
HicksAL_2018	WDG_0146	HicksAL_2018__WDG_0146__bin.28	gorilla gorilla	cog	wild	7840	5562	1970	kSGB	98.443	0.276243	2841829	72963	87	k__Bacteria|p__Firmicutes|c__Bacilli|o__Bacillales|f__Staphylococcaceae|g__Staphylococcus|s__Staphylococcus_cohnii|t__SGB7840
HicksAL_2018	WDG_0146	HicksAL_2018__WDG_0146__bin.29	gorilla gorilla	cog	wild	20036	12896	529	pSGB	77.0188	3.25279	1728393	5733	376	k__Bacteria|p__Bacteroidetes|c__CFGB529|o__OFGB529|f__FGB529|g__GGB12896|s__GGB12896_SGB20036|t__SGB20036
HicksAL_2018	WDG_0146	HicksAL_2018__WDG_0146__bin.3	gorilla gorilla	cog	wild	20862	13541	4648	pSGB	51.4793	0.915828	933747	2678	357	k__Bacteria|p__Firmicutes|c__CFGB4648|o__OFGB4648|f__FGB4648|g__GGB13541|s__GGB13541_SGB20862|t__SGB20862
HicksAL_2018	WDG_0146	HicksAL_2018__WDG_0146__bin.31	gorilla gorilla	cog	wild	20563	13317	4559	pSGB	95.0355	0	1970758	37472	82	k__Bacteria|p__Firmicutes|c__CFGB4559|o__OFGB4559|f__FGB4559|g__GGB13317|s__GGB13317_SGB20563|t__SGB20563
HicksAL_2018	WDG_0146	HicksAL_2018__WDG_0146__bin.32	gorilla gorilla	cog	wild	20741	13461	3058	pSGB	63.7768	2.38095	2156678	4118	588	k__Bacteria|p__Firmicutes|c__Clostridia|o__Clostridiales|f__Ruminococcaceae|g__GGB13461|s__GGB13461_SGB20741|t__SGB20741
HicksAL_2018	WDG_0154	HicksAL_2018__WDG_0154__bin.13	gorilla gorilla	cog	wild	20400	13183	1703	pSGB	96.3857	1.1976	1968689	12171	241	k__Bacteria|p__Firmicutes|c__Negativicutes|o__Acidaminococcales|f__Acidaminococcaceae|g__GGB13183|s__GGB13183_SGB20400|t__SGB20400
HicksAL_2018	WDG_0154	HicksAL_2018__WDG_0154__bin.16	gorilla gorilla	cog	wild	20663	13398	2932	pSGB	93.5892	0.165879	1852253	8518	295	k__Bacteria|p__Firmicutes|c__Clostridia|o__Clostridiales|f__Clostridiaceae|g__GGB13398|s__GGB13398_SGB20663|t__SGB20663
HicksAL_2018	WDG_0154	HicksAL_2018__WDG_0154__bin.18	gorilla gorilla	cog	wild	20263	13075	654	pSGB	60.3386	1.46032	1270548	3979	370	k__Bacteria|p__Bacteroidetes|c__Bacteroidia|o__Bacteroidales|f__Bacteroidaceae|g__GGB13075|s__GGB13075_SGB20263|t__SGB20263
HicksAL_2018	WDG_0154	HicksAL_2018__WDG_0154__bin.2	gorilla gorilla	cog	wild	20243	13056	658	pSGB	80.6402	3.52381	1965237	7477	369	k__Bacteria|p__Bacteroidetes|c__Bacteroidia|o__Bacteroidales|f__Bacteroidaceae|g__GGB13056|s__GGB13056_SGB20243|t__SGB20243
HicksAL_2018	WDG_0154	HicksAL_2018__WDG_0154__bin.21	gorilla gorilla	cog	wild	20241	13055	658	pSGB	62.9312	1.86772	1374673	8025	256	k__Bacteria|p__Bacteroidetes|c__Bacteroidia|o__Bacteroidales|f__Bacteroidaceae|g__GGB13055|s__GGB13055_SGB20241|t__SGB20241
HicksAL_2018	WDG_0154	HicksAL_2018__WDG_0154__bin.22	gorilla gorilla	cog	wild	20652	13387	3078	pSGB	60.8437	0.361604	1337241	3024	473	k__Bacteria|p__Proteobacteria|c__Deltaproteobacteria|o__Desulfovibrionales|f__Desulfovibrionaceae|g__GGB13387|s__GGB13387_SGB20652|t__SGB20652
HicksAL_2018	WDG_0154	HicksAL_2018__WDG_0154__bin.25	gorilla gorilla	cog	wild	20036	12896	529	pSGB	57.5862	0	1793083	8838	283	k__Bacteria|p__Bacteroidetes|c__CFGB529|o__OFGB529|f__FGB529|g__GGB12896|s__GGB12896_SGB20036|t__SGB20036
HicksAL_2018	WDG_0154	HicksAL_2018__WDG_0154__bin.26	gorilla gorilla	cog	wild	21192	13812	4762	pSGB	94.6629	1.17245	1309155	10584	178	k__Bacteria|p__Firmicutes|c__CFGB4762|o__OFGB4762|f__FGB4762|g__GGB13812|s__GGB13812_SGB21192|t__SGB21192
HicksAL_2018	WDG_0154	HicksAL_2018__WDG_0154__bin.29	gorilla gorilla	cog	wild	20900	13565	1352	pSGB	75.1566	1.34228	1819715	4474	477	k__Bacteria|p__Firmicutes|c__CFGB1352|o__OFGB1352|f__FGB1352|g__GGB13565|s__GGB13565_SGB20900|t__SGB20900
HicksAL_2018	WDG_0154	HicksAL_2018__WDG_0154__bin.32	gorilla gorilla	cog	wild	20895	3294	1349	pSGB	79.2925	1.34228	1217764	5555	263	k__Bacteria|p__Firmicutes|c__Clostridia|o__Clostridiales|f__Eubacteriaceae|g__GGB3294|s__GGB3294_SGB20895|t__SGB20895
HicksAL_2018	WDG_0154	HicksAL_2018__WDG_0154__bin.35	gorilla gorilla	cog	wild	20545	13304	4549	pSGB	88.5081	0	2554450	9073	373	k__Bacteria|p__Firmicutes|c__CFGB4549|o__OFGB4549|f__FGB4549|g__GGB13304|s__GGB13304_SGB20545|t__SGB20545
HicksAL_2018	WDG_0154	HicksAL_2018__WDG_0154__bin.37	gorilla gorilla	cog	wild	20993	13642	4693	pSGB	52.3221	0	338023	3479	102	k__Bacteria|p__Firmicutes|c__CFGB4693|o__OFGB4693|f__FGB4693|g__GGB13642|s__GGB13642_SGB20993|t__SGB20993
HicksAL_2018	WDG_0154	HicksAL_2018__WDG_0154__bin.38	gorilla gorilla	cog	wild	20147	12981	579	pSGB	51.2069	3.44828	1847807	3507	563	k__Bacteria|p__Bacteroidetes|c__Bacteroidia|o__Bacteroidales|f__Prevotellaceae|g__GGB12981|s__GGB12981_SGB20147|t__SGB20147
HicksAL_2018	WDG_0154	HicksAL_2018__WDG_0154__bin.45	gorilla gorilla	cog	wild	20216	13044	4439	pSGB	88.8624	2.08995	1698717	9198	246	k__Bacteria|p__Bacteroidetes|c__CFGB4439|o__OFGB4439|f__FGB4439|g__GGB13044|s__GGB13044_SGB20216|t__SGB20216
HicksAL_2018	WDG_0154	HicksAL_2018__WDG_0154__bin.46	gorilla gorilla	cog	wild	20255	13067	653	pSGB	69	2.14286	1428065	5197	329	k__Bacteria|p__Bacteroidetes|c__CFGB653|o__OFGB653|f__FGB653|g__GGB13067|s__GGB13067_SGB20255|t__SGB20255
HicksAL_2018	WDG_0154	HicksAL_2018__WDG_0154__bin.48	gorilla gorilla	cog	wild	20282	13089	4459	pSGB	55.7577	1.81075	922038	3835	270	k__Bacteria|p__Proteobacteria|c__CFGB4459|o__OFGB4459|f__FGB4459|g__GGB13089|s__GGB13089_SGB20282|t__SGB20282
HicksAL_2018	WDG_0154	HicksAL_2018__WDG_0154__bin.49	gorilla gorilla	cog	wild	20323	13120	2993	pSGB	66.5869	2.55183	1266370	3276	412	k__Bacteria|p__Actinobacteria|c__Coriobacteriia|o__Eggerthellales|f__Eggerthellaceae|g__GGB13120|s__GGB13120_SGB20323|t__SGB20323
HicksAL_2018	WDG_0154	HicksAL_2018__WDG_0154__bin.51	gorilla gorilla	cog	wild	20329	13126	4471	pSGB	55.0239	0	1049604	3337	344	k__Bacteria|p__Actinobacteria|c__CFGB4471|o__OFGB4471|f__FGB4471|g__GGB13126|s__GGB13126_SGB20329|t__SGB20329
HicksAL_2018	WDG_0154	HicksAL_2018__WDG_0154__bin.8	gorilla gorilla	cog	wild	20099	12948	4401	pSGB	81.8124	3.08642	2212865	7888	370	k__Bacteria|p__Bacteroidetes|c__CFGB4401|o__OFGB4401|f__FGB4401|g__GGB12948|s__GGB12948_SGB20099|t__SGB20099
LiX_2018	SAMEA104315420	LiX_2018__SAMEA104315420__bin.101	macaca fascicularis	chn	captive	14313	9347	2984	kSGB	95.1613	0	2023141	23072	130	k__Bacteria|p__Firmicutes|c__Clostridia|o__Clostridiales|f__Clostridiaceae|g__Clostridium|s__Clostridium_sp_CAG_226|t__SGB14313
LiX_2018	SAMEA104315420	LiX_2018__SAMEA104315420__bin.104	macaca fascicularis	chn	captive	20681	13413	2938	pSGB	91.4989	2.01342	2180537	14041	241	k__Bacteria|p__Firmicutes|c__CFGB2938|o__OFGB2938|f__FGB2938|g__GGB13413|s__GGB13413_SGB20681|t__SGB20681
LiX_2018	SAMEA104315420	LiX_2018__SAMEA104315420__bin.105	macaca fascicularis	chn	captive	15199	9692	3054	uSGB	51.7241	0	973325	26376	55	k__Bacteria|p__Firmicutes|c__Clostridia|o__Clostridiales|f__Clostridiales_unclassified|g__GGB9692|s__GGB9692_SGB15199|t__SGB15199
LiX_2018	SAMEA104315420	LiX_2018__SAMEA104315420__bin.107	macaca fascicularis	chn	captive	15054	9615	3056	uSGB	94.8546	3.08305	2070890	16339	201	k__Bacteria|p__Firmicutes|c__Clostridia|o__Clostridiales|f__Clostridiales_unclassified|g__GGB9615|s__GGB9615_SGB15054|t__SGB15054
LiX_2018	SAMEA104315420	LiX_2018__SAMEA104315420__bin.109	macaca fascicularis	chn	captive	17348	10693	3173	uSGB	51.119	0.810811	940240	2874	340	k__Bacteria|p__Firmicutes|c__CFGB3173|o__OFGB3173|f__FGB3173|g__GGB10693|s__GGB10693_SGB17348|t__SGB17348
LiX_2018	SAMEA104315420	LiX_2018__SAMEA104315420__bin.111	macaca fascicularis	chn	captive	20983	13634	342	pSGB	79.9224	0.048852	1644258	5272	373	k__Bacteria|p__Firmicutes|c__CFGB342|o__OFGB342|f__FGB342|g__GGB13634|s__GGB13634_SGB20983|t__SGB20983
LiX_2018	SAMEA104315420	LiX_2018__SAMEA104315420__bin.113	macaca fascicularis	chn	captive	13965	9056	2833	uSGB	84.0954	0	1540010	58715	42	k__Bacteria|p__Firmicutes|c__Clostridia|o__Clostridiales|f__Clostridiaceae|g__GGB9056|s__GGB9056_SGB13965|t__SGB13965
LiX_2018	SAMEA104315420	LiX_2018__SAMEA104315420__bin.114	macaca fascicularis	chn	captive	20882	13556	1355	pSGB	83.8926	0	1964736	117907	26	k__Bacteria|p__Firmicutes|c__Clostridia|o__Clostridiales|f__Ruminococcaceae|g__GGB13556|s__GGB13556_SGB20882|t__SGB20882
LiX_2018	SAMEA104315420	LiX_2018__SAMEA104315420__bin.115	macaca fascicularis	chn	captive	14306	9342	2982	kSGB	93.9388	1.34228	2029611	80520	33	k__Bacteria|p__Firmicutes|c__Clostridia|o__Clostridiales|f__Clostridiaceae|g__Clostridium|s__Clostridium_sp_CAG_138|t__SGB14306
LiX_2018	SAMEA104315420	LiX_2018__SAMEA104315420__bin.117	macaca fascicularis	chn	captive	15180	9677	3054	kSGB	90.9396	0.732154	2107372	56280	56	k__Bacteria|p__Firmicutes|c__Firmicutes_unclassified|o__Firmicutes_unclassified|f__Firmicutes_unclassified|g__Firmicutes_unclassified|s__Firmicutes_bacterium_CAG_240|t__SGB15180
LiX_2018	SAMEA104315420	LiX_2018__SAMEA104315420__bin.118	macaca fascicularis	chn	captive	5767	4252	1703	kSGB	71.8563	0.598802	1656733	117981	26	k__Bacteria|p__Firmicutes|c__Negativicutes|o__Acidaminococcales|f__Acidaminococcaceae|g__Phascolarctobacterium|s__Phascolarctobacterium_succinatutens|t__SGB5767
LiX_2018	SAMEA104315420	LiX_2018__SAMEA104315420__bin.119	macaca fascicularis	chn	captive	17364	10708	3176	uSGB	88.2353	1.51586	3412946	12527	404	k__Bacteria|p__Gemmatimonadetes|c__CFGB3176|o__OFGB3176|f__FGB3176|g__GGB10708|s__GGB10708_SGB17364|t__SGB17364
LiX_2018	SAMEA104315420	LiX_2018__SAMEA104315420__bin.12	macaca fascicularis	chn	captive	19976	12851	511	pSGB	89.2717	1.63082	2101864	14489	206	k__Bacteria|p__Bacteroidetes|c__CFGB511|o__OFGB511|f__FGB511|g__GGB12851|s__GGB12851_SGB19976|t__SGB19976
LiX_2018	SAMEA104315420	LiX_2018__SAMEA104315420__bin.122	macaca fascicularis	chn	captive	20144	12979	579	pSGB	54.3103	1.72414	2023466	16941	176	k__Bacteria|p__Bacteroidetes|c__Bacteroidia|o__Bacteroidales|f__Prevotellaceae|g__GGB12979|s__GGB12979_SGB20144|t__SGB20144
LiX_2018	SAMEA104315420	LiX_2018__SAMEA104315420__bin.123	macaca fascicularis	chn	captive	3940	2958	1201	uSGB	92.4202	2.12766	2135539	13373	232	k__Bacteria|p__Firmicutes|c__CFGB1201|o__OFGB1201|f__FGB1201|g__GGB2958|s__GGB2958_SGB3940|t__SGB3940
LiX_2018	SAMEA104315420	LiX_2018__SAMEA104315420__bin.124	macaca fascicularis	chn	captive	14311	9345	2984	uSGB	97.9839	2.08333	1680683	12653	179	k__Bacteria|p__Firmicutes|c__Clostridia|o__Clostridiales|f__Clostridiaceae|g__GGB9345|s__GGB9345_SGB14311|t__SGB14311
LiX_2018	SAMEA104315420	LiX_2018__SAMEA104315420__bin.125	macaca fascicularis	chn	captive	20560	13314	4556	pSGB	83.2979	2.89598	1728967	5247	391	k__Bacteria|p__Firmicutes|c__CFGB4556|o__OFGB4556|f__FGB4556|g__GGB13314|s__GGB13314_SGB20560|t__SGB20560
LiX_2018	SAMEA104315420	LiX_2018__SAMEA104315420__bin.126	macaca fascicularis	chn	captive	2229	1627	658	uSGB	52.7831	0.502646	1380389	7420	235	k__Bacteria|p__Bacteroidetes|c__Bacteroidia|o__Bacteroidales|f__Rikenellaceae|g__Alistipes|s__Alistipes_SGB2229|t__SGB2229
LiX_2018	SAMEA104315420	LiX_2018__SAMEA104315420__bin.127	macaca fascicularis	chn	captive	20141	12976	579	pSGB	65.8464	0	2049957	10224	268	k__Bacteria|p__Bacteroidetes|c__Bacteroidia|o__Bacteroidales|f__Prevotellaceae|g__GGB12976|s__GGB12976_SGB20141|t__SGB20141
LiX_2018	SAMEA104315420	LiX_2018__SAMEA104315420__bin.129	macaca fascicularis	chn	captive	21046	13690	222	pSGB	92.8	2.46154	1556822	8821	241	k__Archaea|p__Euryarchaeota|c__Methanobacteria|o__Methanobacteriales|f__Methanobacteriaceae|g__GGB13690|s__GGB13690_SGB21046|t__SGB21046
LiX_2018	SAMEA104315420	LiX_2018__SAMEA104315420__bin.13	macaca fascicularis	chn	captive	1037	794	355	uSGB	76.129	1.77419	3294666	31660	158	k__Bacteria|p__Proteobacteria|c__CFGB355|o__OFGB355|f__FGB355|g__GGB794|s__GGB794_SGB1037|t__SGB1037
LiX_2018	SAMEA104315420	LiX_2018__SAMEA104315420__bin.130	macaca fascicularis	chn	captive	15249	9713	3056	kSGB	88.0262	2.41191	1620624	7498	284	k__Bacteria|p__Firmicutes|c__Firmicutes_unclassified|o__Firmicutes_unclassified|f__Firmicutes_unclassified|g__Firmicutes_unclassified|s__Firmicutes_bacterium_CAG_129|t__SGB15249
LiX_2018	SAMEA104315420	LiX_2018__SAMEA104315420__bin.17	macaca fascicularis	chn	captive	15220	9702	3056	uSGB	88.2271	2.68456	1876482	15264	167	k__Bacteria|p__Firmicutes|c__Clostridia|o__Clostridiales|f__Clostridiales_unclassified|g__GGB9702|s__GGB9702_SGB15220|t__SGB15220
LiX_2018	SAMEA104315420	LiX_2018__SAMEA104315420__bin.18	macaca fascicularis	chn	captive	1303	1010	484	uSGB	52.4127	0.952381	1047566	2887	372	k__Bacteria|p__Bacteroidetes|c__CFGB484|o__OFGB484|f__FGB484|g__GGB1010|s__GGB1010_SGB1303|t__SGB1303
LiX_2018	SAMEA104315420	LiX_2018__SAMEA104315420__bin.20	macaca fascicularis	chn	captive	4367	3304	1354	kSGB	54.698	0	1161565	59685	27	k__Bacteria|p__Firmicutes|c__Clostridia|o__Clostridiales|f__Ruminococcaceae|g__Ruminococcus|s__Ruminococcus_sp_CAG_177|t__SGB4367
LiX_2018	SAMEA104315420	LiX_2018__SAMEA104315420__bin.23	macaca fascicularis	chn	captive	5234	3859	1527	uSGB	88.6076	0.690449	2206065	12175	233	k__Bacteria|p__Firmicutes|c__Clostridia|o__Clostridiales|f__Lachnospiraceae|g__GGB3859|s__GGB3859_SGB5234|t__SGB5234
LiX_2018	SAMEA104315420	LiX_2018__SAMEA104315420__bin.24	macaca fascicularis	chn	captive	1437	1123	544	uSGB	53.4483	3.44828	1702022	3265	544	k__Bacteria|p__Bacteroidetes|c__CFGB544|o__OFGB544|f__FGB544|g__GGB1123|s__GGB1123_SGB1437|t__SGB1437
LiX_2018	SAMEA104315420	LiX_2018__SAMEA104315420__bin.26	macaca fascicularis	chn	captive	13972	9057	2833	kSGB	61.4035	0	790721	48196	24	k__Bacteria|p__Firmicutes|c__Firmicutes_unclassified|o__Firmicutes_unclassified|f__Firmicutes_unclassified|g__Firmicutes_unclassified|s__Firmicutes_bacterium_CAG_475|t__SGB13972
LiX_2018	SAMEA104315420	LiX_2018__SAMEA104315420__bin.27	macaca fascicularis	chn	captive	1606	1231	579	kSGB	96.6667	0.308642	2673648	58766	69	k__Bacteria|p__Bacteroidetes|c__Bacteroidia|o__Bacteroidales|f__Prevotellaceae|g__Prevotella|s__Prevotella_sp_P5_126|t__SGB1606
LiX_2018	SAMEA104315420	LiX_2018__SAMEA104315420__bin.3	macaca fascicularis	chn	captive	15244	9712	3056	uSGB	87.8493	4.83221	2082307	9673	295	k__Bacteria|p__Firmicutes|c__Clostridia|o__Clostridiales|f__Clostridiales_unclassified|g__GGB9712|s__GGB9712_SGB15244|t__SGB15244
LiX_2018	SAMEA104315420	LiX_2018__SAMEA104315420__bin.33	macaca fascicularis	chn	captive	14237	9284	2947	kSGB	86.1298	0.0209732	1860748	19062	149	k__Bacteria|p__Firmicutes|c__Clostridia|o__Clostridiales|f__Ruminococcaceae|g__Ruminococcus|s__Ruminococcus_sp_CAG_724|t__SGB14237
LiX_2018	SAMEA104315420	LiX_2018__SAMEA104315420__bin.36	macaca fascicularis	chn	captive	1664	1244	579	uSGB	60.3448	0	2481161	27704	137	k__Bacteria|p__Bacteroidetes|c__Bacteroidia|o__Bacteroidales|f__Prevotellaceae|g__GGB1244|s__GGB1244_SGB1664|t__SGB1664
LiX_2018	SAMEA104315420	LiX_2018__SAMEA104315420__bin.37	macaca fascicularis	chn	captive	20632	9081	2837	pSGB	59.1108	2.62097	1681973	4063	466	k__Bacteria|p__Proteobacteria|c__Alphaproteobacteria|o__Rhodospirillales|f__Acetobacteraceae|g__GGB9081|s__GGB9081_SGB20632|t__SGB20632
LiX_2018	SAMEA104315420	LiX_2018__SAMEA104315420__bin.38	macaca fascicularis	chn	captive	6358	4596	1765	kSGB	66.8755	3.97092	1882745	7178	357	k__Bacteria|p__Firmicutes|c__Clostridia|o__Clostridiales|f__Clostridiaceae|g__Clostridium|s__Clostridium_sp_CAG_440|t__SGB6358
LiX_2018	SAMEA104315420	LiX_2018__SAMEA104315420__bin.4	macaca fascicularis	chn	captive	8640	6012	2104	kSGB	88.8889	0.854701	1846515	99098	35	k__Bacteria|p__Firmicutes|c__Clostridia|o__Clostridiales|f__Clostridiaceae|g__Clostridium|s__Clostridium_sp_CAG_715|t__SGB8640
LiX_2018	SAMEA104315420	LiX_2018__SAMEA104315420__bin.41	macaca fascicularis	chn	captive	2021	1458	619	uSGB	96.0377	0.251572	2985143	36121	121	k__Bacteria|p__Bacteroidetes|c__CFGB619|o__OFGB619|f__FGB619|g__GGB1458|s__GGB1458_SGB2021|t__SGB2021
LiX_2018	SAMEA104315420	LiX_2018__SAMEA104315420__bin.42	macaca fascicularis	chn	captive	15234	9708	3056	kSGB	85.4167	3.61196	2360290	12926	258	k__Bacteria|p__Firmicutes|c__Firmicutes_unclassified|o__Firmicutes_unclassified|f__Firmicutes_unclassified|g__Firmicutes_unclassified|s__Firmicutes_bacterium_CAG_124|t__SGB15234
LiX_2018	SAMEA104315420	LiX_2018__SAMEA104315420__bin.44	macaca fascicularis	chn	captive	17345	10690	3170	uSGB	94.3182	1.13636	2123098	121974	33	k__Bacteria|p__Firmicutes|c__CFGB3170|o__OFGB3170|f__FGB3170|g__GGB10690|s__GGB10690_SGB17345|t__SGB17345
LiX_2018	SAMEA104315420	LiX_2018__SAMEA104315420__bin.46	macaca fascicularis	chn	captive	4921	3632	1454	uSGB	95.6019	0.644122	2625436	77519	59	k__Bacteria|p__Firmicutes|c__Clostridia|o__Clostridiales|f__Lachnospiraceae|g__GGB3632|s__GGB3632_SGB4921|t__SGB4921
LiX_2018	SAMEA104315420	LiX_2018__SAMEA104315420__bin.47	macaca fascicularis	chn	captive	6579	4750	1787	kSGB	94.6667	4.25051	1475885	33510	75	k__Bacteria|p__Firmicutes|c__Firmicutes_unclassified|o__Firmicutes_unclassified|f__Firmicutes_unclassified|g__Firmicutes_unclassified|s__Firmicutes_bacterium_CAG_313|t__SGB6579
LiX_2018	SAMEA104315420	LiX_2018__SAMEA104315420__bin.5	macaca fascicularis	chn	captive	2212	1615	653	uSGB	91.5079	0	1767974	56706	44	k__Bacteria|p__Bacteroidetes|c__CFGB653|o__OFGB653|f__FGB653|g__GGB1615|s__GGB1615_SGB2212|t__SGB2212
LiX_2018	SAMEA104315420	LiX_2018__SAMEA104315420__bin.53	macaca fascicularis	chn	captive	14004	9080	2837	uSGB	63.7097	1.6129	1195664	46917	35	k__Bacteria|p__Proteobacteria|c__Alphaproteobacteria|o__Rhodospirillales|f__Acetobacteraceae|g__GGB9080|s__GGB9080_SGB14004|t__SGB14004
LiX_2018	SAMEA104315420	LiX_2018__SAMEA104315420__bin.54	macaca fascicularis	chn	captive	372	267	117	uSGB	93.5484	0	1425642	277577	12	k__Archaea|p__Euryarchaeota|c__CFGB117|o__OFGB117|f__FGB117|g__GGB267|s__GGB267_SGB372|t__SGB372
LiX_2018	SAMEA104315420	LiX_2018__SAMEA104315420__bin.55	macaca fascicularis	chn	captive	4891	3617	1462	kSGB	91.0628	3.21256	2500303	92463	42	k__Bacteria|p__Firmicutes|c__Firmicutes_unclassified|o__Firmicutes_unclassified|f__Firmicutes_unclassified|g__Firmicutes_unclassified|s__Firmicutes_bacterium_CAG_534|t__SGB4891
LiX_2018	SAMEA104315420	LiX_2018__SAMEA104315420__bin.59	macaca fascicularis	chn	captive	15329	9741	3058	uSGB	79.0333	3.78543	1815275	4731	453	k__Bacteria|p__Firmicutes|c__Clostridia|o__Clostridiales|f__Ruminococcaceae|g__Faecalibacterium|s__Faecalibacterium_SGB15329|t__SGB15329
LiX_2018	SAMEA104315420	LiX_2018__SAMEA104315420__bin.6	macaca fascicularis	chn	captive	20706	13437	3026	pSGB	87.6608	3.64043	1613096	8437	254	k__Bacteria|p__Firmicutes|c__CFGB3026|o__OFGB3026|f__FGB3026|g__GGB13437|s__GGB13437_SGB20706|t__SGB20706
LiX_2018	SAMEA104315420	LiX_2018__SAMEA104315420__bin.60	macaca fascicularis	chn	captive	13978	9061	2834	uSGB	89.1129	1.20968	2028795	15477	190	k__Bacteria|p__Proteobacteria|c__CFGB2834|o__OFGB2834|f__FGB2834|g__GGB9061|s__GGB9061_SGB13978|t__SGB13978
LiX_2018	SAMEA104315420	LiX_2018__SAMEA104315420__bin.62	macaca fascicularis	chn	captive	4368	3305	1355	uSGB	50	0	1304317	154428	16	k__Bacteria|p__Firmicutes|c__Clostridia|o__Clostridiales|f__Ruminococcaceae|g__GGB3305|s__GGB3305_SGB4368|t__SGB4368
LiX_2018	SAMEA104315420	LiX_2018__SAMEA104315420__bin.63	macaca fascicularis	chn	captive	4900	3623	1450	kSGB	98.3092	2.02899	2653438	98338	44	k__Bacteria|p__Firmicutes|c__Clostridia|o__Clostridiales|f__Clostridiaceae|g__Clostridium|s__Clostridium_sp_CAG_510|t__SGB4900
LiX_2018	SAMEA104315420	LiX_2018__SAMEA104315420__bin.64	macaca fascicularis	chn	captive	3677	2734	1062	kSGB	97.2549	0.882353	2434015	69180	74	k__Bacteria|p__Proteobacteria|c__Gammaproteobacteria|o__Aeromonadales|f__Succinivibrionaceae|g__Succinatimonas|s__Succinatimonas_sp_CAG_777|t__SGB3677
LiX_2018	SAMEA104315420	LiX_2018__SAMEA104315420__bin.65	macaca fascicularis	chn	captive	6778	4868	1831	kSGB	91.5094	1.41509	2424306	13009	286	k__Bacteria|p__Firmicutes|c__Erysipelotrichia|o__Erysipelotrichales|f__Erysipelotrichaceae|g__Catenibacterium|s__Catenibacterium_mitsuokai|t__SGB6778
LiX_2018	SAMEA104315420	LiX_2018__SAMEA104315420__bin.67	macaca fascicularis	chn	captive	1488	1158	557	uSGB	100	4.38871	3140154	33624	138	k__Bacteria|p__Bacteroidetes|c__CFGB557|o__OFGB557|f__FGB557|g__GGB1158|s__GGB1158_SGB1488|t__SGB1488
LiX_2018	SAMEA104315420	LiX_2018__SAMEA104315420__bin.68	macaca fascicularis	chn	captive	1657	1239	579	kSGB	93.0809	2.30856	3293950	45638	126	k__Bacteria|p__Bacteroidetes|c__Bacteroidia|o__Bacteroidales|f__Prevotellaceae|g__Prevotella|s__Prevotella_sp_CAG_1092|t__SGB1657
LiX_2018	SAMEA104315420	LiX_2018__SAMEA104315420__bin.69	macaca fascicularis	chn	captive	15106	9635	3056	kSGB	87.6468	2.01342	1878010	21852	118	k__Bacteria|p__Firmicutes|c__Firmicutes_unclassified|o__Firmicutes_unclassified|f__Firmicutes_unclassified|g__Firmicutes_unclassified|s__Firmicutes_bacterium_CAG_176|t__SGB15106
LiX_2018	SAMEA104315420	LiX_2018__SAMEA104315420__bin.71	macaca fascicularis	chn	captive	14211	9263	2934	uSGB	73.3557	0.671141	1448442	58430	42	k__Bacteria|p__Firmicutes|c__CFGB2934|o__OFGB2934|f__FGB2934|g__GGB9263|s__GGB9263_SGB14211|t__SGB14211
LiX_2018	SAMEA104315420	LiX_2018__SAMEA104315420__bin.74	macaca fascicularis	chn	captive	14190	9247	2924	uSGB	60.5145	0	1462278	12242	168	k__Bacteria|p__Firmicutes|c__CFGB2924|o__OFGB2924|f__FGB2924|g__GGB9247|s__GGB9247_SGB14190|t__SGB14190
LiX_2018	SAMEA104315420	LiX_2018__SAMEA104315420__bin.75	macaca fascicularis	chn	captive	2230	1627	658	kSGB	83.754	1.94709	2864889	10790	384	k__Bacteria|p__Bacteroidetes|c__Bacteroidia|o__Bacteroidales|f__Rikenellaceae|g__Alistipes|s__Alistipes_sp_CAG_435|t__SGB2230
LiX_2018	SAMEA104315420	LiX_2018__SAMEA104315420__bin.79	macaca fascicularis	chn	captive	15377	9762	3069	uSGB	79.4012	3.4879	2278711	6097	463	k__Bacteria|p__Firmicutes|c__CFGB3069|o__OFGB3069|f__FGB3069|g__GGB9762|s__GGB9762_SGB15377|t__SGB15377
LiX_2018	SAMEA104315420	LiX_2018__SAMEA104315420__bin.85	macaca fascicularis	chn	captive	4909	3628	1450	uSGB	94.4767	4.49275	3134037	27085	189	k__Bacteria|p__Firmicutes|c__Clostridia|o__Clostridiales|f__Clostridiaceae|g__Clostridium|s__Clostridium_SGB4909|t__SGB4909
LiX_2018	SAMEA104315420	LiX_2018__SAMEA104315420__bin.86	macaca fascicularis	chn	captive	2237	1629	658	uSGB	75.2778	4.14286	1997804	5016	460	k__Bacteria|p__Bacteroidetes|c__Bacteroidia|o__Bacteroidales|f__Bacteroidaceae|g__GGB1629|s__GGB1629_SGB2237|t__SGB2237
LiX_2018	SAMEA104315420	LiX_2018__SAMEA104315420__bin.87	macaca fascicularis	chn	captive	20963	12451	4201	pSGB	96.3967	1.19718	2331493	16615	201	k__Bacteria|p__Proteobacteria|c__Epsilonproteobacteria|o__Campylobacterales|f__Helicobacteraceae|g__Helicobacter|s__Helicobacter_SGB20963|t__SGB20963
LiX_2018	SAMEA104315420	LiX_2018__SAMEA104315420__bin.89	macaca fascicularis	chn	captive	20561	13315	4557	pSGB	98.5151	0.70922	2024751	32645	98	k__Bacteria|p__Bacteroidetes|c__CFGB4557|o__OFGB4557|f__FGB4557|g__GGB13315|s__GGB13315_SGB20561|t__SGB20561
LiX_2018	SAMEA104315420	LiX_2018__SAMEA104315420__bin.9	macaca fascicularis	chn	captive	15100	9635	3056	uSGB	85.3817	2.12528	1659620	18422	140	k__Bacteria|p__Firmicutes|c__Firmicutes_unclassified|o__Firmicutes_unclassified|f__Firmicutes_unclassified|g__Firmicutes_unclassified|s__Firmicutes_unclassified_SGB15100|t__SGB15100
LiX_2018	SAMEA104315420	LiX_2018__SAMEA104315420__bin.92	macaca fascicularis	chn	captive	2239	1631	658	kSGB	64.4709	0.634921	1963121	18051	176	k__Bacteria|p__Bacteroidetes|c__Bacteroidia|o__Bacteroidales|f__Bacteroidaceae|g__Bacteroides|s__Bacteroides_sp_CAG_709|t__SGB2239
LiX_2018	SAMEA104315420	LiX_2018__SAMEA104315420__bin.95	macaca fascicularis	chn	captive	3542	2626	1002	kSGB	95.1049	0	2328135	63642	59	k__Bacteria|p__Spirochaetes|c__Spirochaetia|o__Spirochaetales|f__Spirochaetaceae|g__Treponema|s__Treponema_berlinense|t__SGB3542
LiX_2018	SAMEA104315420	LiX_2018__SAMEA104315420__bin.96	macaca fascicularis	chn	captive	6973	4979	1878	uSGB	71.1212	1.52044	1784170	32141	88	k__Bacteria|p__Firmicutes|c__Negativicutes|o__Selenomonadales|f__Selenomonadaceae|g__GGB4979|s__GGB4979_SGB6973|t__SGB6973
LiX_2018	SAMEA104315420	LiX_2018__SAMEA104315420__bin.99	macaca fascicularis	chn	captive	21103	13736	2104	pSGB	86.4387	2.98368	1768914	14794	184	k__Bacteria|p__Firmicutes|c__CFGB2104|o__OFGB2104|f__FGB2104|g__GGB13736|s__GGB13736_SGB21103|t__SGB21103
LiX_2018	SAMEA104315421	LiX_2018__SAMEA104315421__bin.100	macaca fascicularis	chn	captive	20393	13177	4491	pSGB	96.4072	0.798403	2427815	58324	53	k__Bacteria|p__Firmicutes|c__CFGB4491|o__OFGB4491|f__FGB4491|g__GGB13177|s__GGB13177_SGB20393|t__SGB20393
LiX_2018	SAMEA104315421	LiX_2018__SAMEA104315421__bin.101	macaca fascicularis	chn	captive	2229	1627	658	uSGB	90.7937	1.11111	2865248	28815	149	k__Bacteria|p__Bacteroidetes|c__Bacteroidia|o__Bacteroidales|f__Rikenellaceae|g__Alistipes|s__Alistipes_SGB2229|t__SGB2229
LiX_2018	SAMEA104315421	LiX_2018__SAMEA104315421__bin.102	macaca fascicularis	chn	captive	20198	13026	4426	pSGB	73.9247	0.537634	1978775	64338	54	k__Bacteria|p__Bacteroidetes|c__CFGB4426|o__OFGB4426|f__FGB4426|g__GGB13026|s__GGB13026_SGB20198|t__SGB20198
LiX_2018	SAMEA104315421	LiX_2018__SAMEA104315421__bin.103	macaca fascicularis	chn	captive	9310	6586	2401	uSGB	78.2338	0.0452284	1969888	61383	54	k__Bacteria|p__Proteobacteria|c__Alphaproteobacteria|o__Rhodospirillales|f__Acetobacteraceae|g__GGB6586|s__GGB6586_SGB9310|t__SGB9310
LiX_2018	SAMEA104315421	LiX_2018__SAMEA104315421__bin.105	macaca fascicularis	chn	captive	4419	3340	1369	uSGB	92.2819	1.23043	1994735	9497	293	k__Bacteria|p__Firmicutes|c__Clostridia|o__Clostridiales|f__Ruminococcaceae|g__GGB3340|s__GGB3340_SGB4419|t__SGB4419
LiX_2018	SAMEA104315421	LiX_2018__SAMEA104315421__bin.106	macaca fascicularis	chn	captive	17348	10693	3173	uSGB	82.3964	1.68919	1880811	6966	348	k__Bacteria|p__Firmicutes|c__CFGB3173|o__OFGB3173|f__FGB3173|g__GGB10693|s__GGB10693_SGB17348|t__SGB17348
LiX_2018	SAMEA104315421	LiX_2018__SAMEA104315421__bin.108	macaca fascicularis	chn	captive	14005	9081	2837	uSGB	91.2179	4.47214	1995920	8554	314	k__Bacteria|p__Proteobacteria|c__Alphaproteobacteria|o__Rhodospirillales|f__Acetobacteraceae|g__GGB9081|s__GGB9081_SGB14005|t__SGB14005
LiX_2018	SAMEA104315421	LiX_2018__SAMEA104315421__bin.109	macaca fascicularis	chn	captive	1623	1237	579	uSGB	83.5135	3.83915	2199729	9584	315	k__Bacteria|p__Bacteroidetes|c__Bacteroidia|o__Bacteroidales|f__Prevotellaceae|g__GGB1237|s__GGB1237_SGB1623|t__SGB1623
LiX_2018	SAMEA104315421	LiX_2018__SAMEA104315421__bin.13	macaca fascicularis	chn	captive	2021	1458	619	uSGB	89.4969	1.13208	2642166	7217	453	k__Bacteria|p__Bacteroidetes|c__CFGB619|o__OFGB619|f__FGB619|g__GGB1458|s__GGB1458_SGB2021|t__SGB2021
LiX_2018	SAMEA104315421	LiX_2018__SAMEA104315421__bin.14	macaca fascicularis	chn	captive	4402	3325	1360	uSGB	88.011	2.68456	2033392	10895	263	k__Bacteria|p__Firmicutes|c__CFGB1360|o__OFGB1360|f__FGB1360|g__GGB3325|s__GGB3325_SGB4402|t__SGB4402
LiX_2018	SAMEA104315421	LiX_2018__SAMEA104315421__bin.16	macaca fascicularis	chn	captive	1613	1234	579	kSGB	52.7586	1.72414	1879933	12780	215	k__Bacteria|p__Bacteroidetes|c__Bacteroidia|o__Bacteroidales|f__Prevotellaceae|g__Prevotella|s__Prevotella_sp_CAG_386|t__SGB1613
LiX_2018	SAMEA104315421	LiX_2018__SAMEA104315421__bin.18	macaca fascicularis	chn	captive	14313	9347	2984	kSGB	98.7903	0.806452	2126421	23956	136	k__Bacteria|p__Firmicutes|c__Clostridia|o__Clostridiales|f__Clostridiaceae|g__Clostridium|s__Clostridium_sp_CAG_226|t__SGB14313
LiX_2018	SAMEA104315421	LiX_2018__SAMEA104315421__bin.22	macaca fascicularis	chn	captive	4208	3185	1330	kSGB	96.6443	0	2091474	49433	82	k__Bacteria|p__Firmicutes|c__Clostridia|o__Clostridiales|f__Ruminococcaceae|g__Ruminococcus|s__Ruminococcus_sp_CAG_624|t__SGB4208
LiX_2018	SAMEA104315421	LiX_2018__SAMEA104315421__bin.28	macaca fascicularis	chn	captive	20561	13315	4557	pSGB	93.9716	2.12766	1936637	26886	116	k__Bacteria|p__Bacteroidetes|c__CFGB4557|o__OFGB4557|f__FGB4557|g__GGB13315|s__GGB13315_SGB20561|t__SGB20561
LiX_2018	SAMEA104315421	LiX_2018__SAMEA104315421__bin.29	macaca fascicularis	chn	captive	20402	13185	1703	pSGB	92.7486	3.41317	2138551	20011	159	k__Bacteria|p__Firmicutes|c__Negativicutes|o__Acidaminococcales|f__Acidaminococcaceae|g__GGB13185|s__GGB13185_SGB20402|t__SGB20402
LiX_2018	SAMEA104315421	LiX_2018__SAMEA104315421__bin.30	macaca fascicularis	chn	captive	2214	1617	654	kSGB	94.9048	0	1794937	101092	34	k__Bacteria|p__Bacteroidetes|c__Bacteroidia|o__Bacteroidales|f__Bacteroidaceae|g__Bacteroides|s__Bacteroides_sp_CAG_1060|t__SGB2214
LiX_2018	SAMEA104315421	LiX_2018__SAMEA104315421__bin.31	macaca fascicularis	chn	captive	21044	13688	4714	pSGB	56.8966	0	971584	163834	10	k__Bacteria|p__Firmicutes|c__CFGB4714|o__OFGB4714|f__FGB4714|g__GGB13688|s__GGB13688_SGB21044|t__SGB21044
LiX_2018	SAMEA104315421	LiX_2018__SAMEA104315421__bin.33	macaca fascicularis	chn	captive	4364	3303	1354	kSGB	91.6806	0	2036728	186107	17	k__Bacteria|p__Firmicutes|c__Clostridia|o__Clostridiales|f__Clostridiaceae|g__Clostridium|s__Clostridium_sp_CAG_413|t__SGB4364
LiX_2018	SAMEA104315421	LiX_2018__SAMEA104315421__bin.34	macaca fascicularis	chn	captive	1657	1239	579	kSGB	96.5653	1.70045	2869548	37793	130	k__Bacteria|p__Bacteroidetes|c__Bacteroidia|o__Bacteroidales|f__Prevotellaceae|g__Prevotella|s__Prevotella_sp_CAG_1092|t__SGB1657
LiX_2018	SAMEA104315421	LiX_2018__SAMEA104315421__bin.37	macaca fascicularis	chn	captive	4211	3188	1330	uSGB	97.3154	0	2161009	47408	62	k__Bacteria|p__Firmicutes|c__Clostridia|o__Clostridiales|f__Ruminococcaceae|g__GGB3188|s__GGB3188_SGB4211|t__SGB4211
LiX_2018	SAMEA104315421	LiX_2018__SAMEA104315421__bin.39	macaca fascicularis	chn	captive	5082	3742	1476	kSGB	98.6577	0.33557	2605237	37373	123	k__Bacteria|p__Firmicutes|c__Clostridia|o__Clostridiales|f__Eubacteriaceae|g__Eubacterium|s__Eubacterium_eligens|t__SGB5082
LiX_2018	SAMEA104315421	LiX_2018__SAMEA104315421__bin.40	macaca fascicularis	chn	captive	20963	12451	4201	pSGB	97.8169	0	2265887	72017	50	k__Bacteria|p__Proteobacteria|c__Epsilonproteobacteria|o__Campylobacterales|f__Helicobacteraceae|g__Helicobacter|s__Helicobacter_SGB20963|t__SGB20963
LiX_2018	SAMEA104315421	LiX_2018__SAMEA104315421__bin.42	macaca fascicularis	chn	captive	20171	13001	599	pSGB	55.1724	0	1340440	3639	401	k__Bacteria|p__Bacteroidetes|c__Bacteroidia|o__Bacteroidales|f__Tannerellaceae|g__GGB13001|s__GGB13001_SGB20171|t__SGB20171
LiX_2018	SAMEA104315421	LiX_2018__SAMEA104315421__bin.44	macaca fascicularis	chn	captive	4372	3306	1355	kSGB	66.8456	0	1495707	108245	23	k__Bacteria|p__Firmicutes|c__Clostridia|o__Clostridiales|f__Ruminococcaceae|g__Ruminococcus|s__Ruminococcus_sp_CAG_563|t__SGB4372
LiX_2018	SAMEA104315421	LiX_2018__SAMEA104315421__bin.45	macaca fascicularis	chn	captive	1668	1247	579	uSGB	94.5714	1.15741	2824443	53725	84	k__Bacteria|p__Bacteroidetes|c__Bacteroidia|o__Bacteroidales|f__Prevotellaceae|g__GGB1247|s__GGB1247_SGB1668|t__SGB1668
LiX_2018	SAMEA104315421	LiX_2018__SAMEA104315421__bin.48	macaca fascicularis	chn	captive	5234	3859	1527	uSGB	96.308	0	2245521	24965	133	k__Bacteria|p__Firmicutes|c__Clostridia|o__Clostridiales|f__Lachnospiraceae|g__GGB3859|s__GGB3859_SGB5234|t__SGB5234
LiX_2018	SAMEA104315421	LiX_2018__SAMEA104315421__bin.49	macaca fascicularis	chn	captive	21110	13742	4736	pSGB	92.6863	2.44706	2474342	4051	696	k__Bacteria|p__Spirochaetes|c__CFGB4736|o__OFGB4736|f__FGB4736|g__GGB13742|s__GGB13742_SGB21110|t__SGB21110
LiX_2018	SAMEA104315421	LiX_2018__SAMEA104315421__bin.50	macaca fascicularis	chn	captive	372	267	117	uSGB	97.1774	0.16129	1464554	60267	50	k__Archaea|p__Euryarchaeota|c__CFGB117|o__OFGB117|f__FGB117|g__GGB267|s__GGB267_SGB372|t__SGB372
LiX_2018	SAMEA104315421	LiX_2018__SAMEA104315421__bin.51	macaca fascicularis	chn	captive	14004	9080	2837	uSGB	93.5484	2.41935	2353842	43871	107	k__Bacteria|p__Proteobacteria|c__Alphaproteobacteria|o__Rhodospirillales|f__Acetobacteraceae|g__GGB9080|s__GGB9080_SGB14004|t__SGB14004
LiX_2018	SAMEA104315421	LiX_2018__SAMEA104315421__bin.52	macaca fascicularis	chn	captive	20715	13442	3052	pSGB	85.4376	3.21538	2132126	12581	266	k__Bacteria|p__Firmicutes|c__Clostridia|o__Clostridiales|f__Clostridiaceae|g__GGB13442|s__GGB13442_SGB20715|t__SGB20715
LiX_2018	SAMEA104315421	LiX_2018__SAMEA104315421__bin.57	macaca fascicularis	chn	captive	14294	9331	2976	kSGB	62.069	1.72414	1276675	185117	12	k__Bacteria|p__Firmicutes|c__Clostridia|o__Clostridiales|f__Clostridiaceae|g__Clostridium|s__Clostridium_sp_CAG_1024|t__SGB14294
LiX_2018	SAMEA104315421	LiX_2018__SAMEA104315421__bin.58	macaca fascicularis	chn	captive	19969	1067	511	pSGB	88.1655	0.537634	2407001	10067	302	k__Bacteria|p__Bacteroidetes|c__CFGB511|o__OFGB511|f__FGB511|g__GGB1067|s__GGB1067_SGB19969|t__SGB19969
LiX_2018	SAMEA104315421	LiX_2018__SAMEA104315421__bin.59	macaca fascicularis	chn	captive	7095	5065	1901	kSGB	95.6044	0.549451	1876922	48260	71	k__Bacteria|p__Firmicutes|c__Bacilli|o__Lactobacillales|f__Lactobacillaceae|g__Lactobacillus|s__Lactobacillus_reuteri|t__SGB7095
LiX_2018	SAMEA104315421	LiX_2018__SAMEA104315421__bin.6	macaca fascicularis	chn	captive	6525	4712	1777	uSGB	87.0787	3.37079	1126467	50163	40	k__Bacteria|p__Firmicutes|c__Clostridia|o__Clostridiales|f__Clostridiaceae|g__GGB4712|s__GGB4712_SGB6525|t__SGB6525
LiX_2018	SAMEA104315421	LiX_2018__SAMEA104315421__bin.62	macaca fascicularis	chn	captive	15356	9747	3062	uSGB	86.0179	0.33557	1805930	10582	251	k__Bacteria|p__Firmicutes|c__CFGB3062|o__OFGB3062|f__FGB3062|g__GGB9747|s__GGB9747_SGB15356|t__SGB15356
LiX_2018	SAMEA104315421	LiX_2018__SAMEA104315421__bin.64	macaca fascicularis	chn	captive	6522	4710	1778	kSGB	62.3596	2.24719	1125010	24259	61	k__Bacteria|p__Firmicutes|c__Firmicutes_unclassified|o__Firmicutes_unclassified|f__Firmicutes_unclassified|g__Firmicutes_unclassified|s__Firmicutes_bacterium_CAG_582|t__SGB6522
LiX_2018	SAMEA104315421	LiX_2018__SAMEA104315421__bin.66	macaca fascicularis	chn	captive	20546	13305	4549	pSGB	93.6709	0.632911	2702570	32737	137	k__Bacteria|p__Firmicutes|c__CFGB4549|o__OFGB4549|f__FGB4549|g__GGB13305|s__GGB13305_SGB20546|t__SGB20546
LiX_2018	SAMEA104315421	LiX_2018__SAMEA104315421__bin.67	macaca fascicularis	chn	captive	3546	2629	1002	kSGB	100	0	2402794	52786	65	k__Bacteria|p__Spirochaetes|c__Spirochaetia|o__Spirochaetales|f__Spirochaetaceae|g__Treponema|s__Treponema_succinifaciens|t__SGB3546
LiX_2018	SAMEA104315421	LiX_2018__SAMEA104315421__bin.73	macaca fascicularis	chn	captive	4328	3278	1342	kSGB	92.953	2.01342	1762507	10217	244	k__Bacteria|p__Firmicutes|c__Firmicutes_unclassified|o__Firmicutes_unclassified|f__Firmicutes_unclassified|g__Firmicutes_unclassified|s__Firmicutes_bacterium_CAG_341|t__SGB4328
LiX_2018	SAMEA104315421	LiX_2018__SAMEA104315421__bin.75	macaca fascicularis	chn	captive	15249	9713	3056	kSGB	90.8837	1.58837	1625910	8172	258	k__Bacteria|p__Firmicutes|c__Firmicutes_unclassified|o__Firmicutes_unclassified|f__Firmicutes_unclassified|g__Firmicutes_unclassified|s__Firmicutes_bacterium_CAG_129|t__SGB15249
LiX_2018	SAMEA104315421	LiX_2018__SAMEA104315421__bin.76	macaca fascicularis	chn	captive	2238	1630	658	kSGB	93.0159	4.93651	2754263	32718	137	k__Bacteria|p__Bacteroidetes|c__Bacteroidia|o__Bacteroidales|f__Bacteroidaceae|g__Bacteroides|s__Bacteroides_sp_CAG_770|t__SGB2238
LiX_2018	SAMEA104315421	LiX_2018__SAMEA104315421__bin.78	macaca fascicularis	chn	captive	20407	13188	1878	pSGB	66.2069	2.58621	2208903	5826	482	k__Bacteria|p__Firmicutes|c__Negativicutes|o__Selenomonadales|f__Selenomonadaceae|g__GGB13188|s__GGB13188_SGB20407|t__SGB20407
LiX_2018	SAMEA104315421	LiX_2018__SAMEA104315421__bin.8	macaca fascicularis	chn	captive	20361	13152	3176	pSGB	59.2233	3.26202	1648969	3202	533	k__Bacteria|p__Actinobacteria|c__CFGB3176|o__OFGB3176|f__FGB3176|g__GGB13152|s__GGB13152_SGB20361|t__SGB20361
LiX_2018	SAMEA104315421	LiX_2018__SAMEA104315421__bin.82	macaca fascicularis	chn	captive	2212	1615	653	uSGB	86.9841	0	1543722	12528	168	k__Bacteria|p__Bacteroidetes|c__CFGB653|o__OFGB653|f__FGB653|g__GGB1615|s__GGB1615_SGB2212|t__SGB2212
LiX_2018	SAMEA104315421	LiX_2018__SAMEA104315421__bin.83	macaca fascicularis	chn	captive	6973	4979	1878	uSGB	88.7265	4.5934	1911687	8171	319	k__Bacteria|p__Firmicutes|c__Negativicutes|o__Selenomonadales|f__Selenomonadaceae|g__GGB4979|s__GGB4979_SGB6973|t__SGB6973
LiX_2018	SAMEA104315421	LiX_2018__SAMEA104315421__bin.85	macaca fascicularis	chn	captive	8595	5978	2105	uSGB	74.0741	0.854701	1559369	142141	21	k__Bacteria|p__Firmicutes|c__CFGB2105|o__OFGB2105|f__FGB2105|g__GGB5978|s__GGB5978_SGB8595|t__SGB8595
LiX_2018	SAMEA104315421	LiX_2018__SAMEA104315421__bin.87	macaca fascicularis	chn	captive	4957	3649	1454	uSGB	98.43	1.20773	2380198	87583	40	k__Bacteria|p__Firmicutes|c__Clostridia|o__Clostridiales|f__Lachnospiraceae|g__GGB3649|s__GGB3649_SGB4957|t__SGB4957
LiX_2018	SAMEA104315421	LiX_2018__SAMEA104315421__bin.88	macaca fascicularis	chn	captive	20547	13306	4550	pSGB	63.5727	3.00633	2172767	6544	440	k__Bacteria|p__Firmicutes|c__CFGB4550|o__OFGB4550|f__FGB4550|g__GGB13306|s__GGB13306_SGB20547|t__SGB20547
LiX_2018	SAMEA104315421	LiX_2018__SAMEA104315421__bin.90	macaca fascicularis	chn	captive	14212	9264	2933	uSGB	76.0499	2.09032	1646761	5405	361	k__Bacteria|p__Firmicutes|c__CFGB2933|o__OFGB2933|f__FGB2933|g__GGB9264|s__GGB9264_SGB14212|t__SGB14212
LiX_2018	SAMEA104315421	LiX_2018__SAMEA104315421__bin.91	macaca fascicularis	chn	captive	13976	9059	2833	kSGB	85.7424	2.68456	1329791	8651	196	k__Bacteria|p__Firmicutes|c__Clostridia|o__Clostridiales|f__Clostridiaceae|g__Clostridium|s__Clostridium_sp_CAG_349|t__SGB13976
LiX_2018	SAMEA104315421	LiX_2018__SAMEA104315421__bin.95	macaca fascicularis	chn	captive	14237	9284	2947	kSGB	83.4452	0.671141	1848868	26447	106	k__Bacteria|p__Firmicutes|c__Clostridia|o__Clostridiales|f__Ruminococcaceae|g__Ruminococcus|s__Ruminococcus_sp_CAG_724|t__SGB14237
LiX_2018	SAMEA104315421	LiX_2018__SAMEA104315421__bin.96	macaca fascicularis	chn	captive	20152	12985	579	pSGB	91.963	0.864198	2336422	22290	158	k__Bacteria|p__Bacteroidetes|c__Bacteroidia|o__Bacteroidales|f__Prevotellaceae|g__GGB12985|s__GGB12985_SGB20152|t__SGB20152
LiX_2018	SAMEA104315421	LiX_2018__SAMEA104315421__bin.98	macaca fascicularis	chn	captive	21155	13778	1780	pSGB	94.6629	4.49438	1420146	179439	27	k__Bacteria|p__Tenericutes|c__Mollicutes|o__Mycoplasmatales|f__Mycoplasmataceae|g__GGB13778|s__GGB13778_SGB21155|t__SGB21155
LiX_2018	SAMEA104315421	LiX_2018__SAMEA104315421__bin.99	macaca fascicularis	chn	captive	4900	3623	1450	kSGB	85.9903	1.19163	2034535	91401	40	k__Bacteria|p__Firmicutes|c__Clostridia|o__Clostridiales|f__Clostridiaceae|g__Clostridium|s__Clostridium_sp_CAG_510|t__SGB4900
LiX_2018	SAMEA104315422	LiX_2018__SAMEA104315422__bin.1	macaca fascicularis	chn	captive	5234	3859	1527	uSGB	78.5865	0.738397	1770966	5673	374	k__Bacteria|p__Firmicutes|c__Clostridia|o__Clostridiales|f__Lachnospiraceae|g__GGB3859|s__GGB3859_SGB5234|t__SGB5234
LiX_2018	SAMEA104315422	LiX_2018__SAMEA104315422__bin.103	macaca fascicularis	chn	captive	6823	4884	1838	uSGB	89.5238	4.68254	1520221	6971	285	k__Bacteria|p__Firmicutes|c__CFGB1838|o__OFGB1838|f__FGB1838|g__GGB4884|s__GGB4884_SGB6823|t__SGB6823
LiX_2018	SAMEA104315422	LiX_2018__SAMEA104315422__bin.105	macaca fascicularis	chn	captive	19367	12451	4201	kSGB	90.325	3.80617	2153094	6256	413	k__Bacteria|p__Proteobacteria|c__Epsilonproteobacteria|o__Campylobacterales|f__Helicobacteraceae|g__Helicobacter|s__Helicobacter_macacae|t__SGB19367
LiX_2018	SAMEA104315422	LiX_2018__SAMEA104315422__bin.114	macaca fascicularis	chn	captive	2021	1458	619	uSGB	68.239	1.28931	1811720	5055	411	k__Bacteria|p__Bacteroidetes|c__CFGB619|o__OFGB619|f__FGB619|g__GGB1458|s__GGB1458_SGB2021|t__SGB2021
LiX_2018	SAMEA104315422	LiX_2018__SAMEA104315422__bin.117	macaca fascicularis	chn	captive	8596	5978	2105	uSGB	50.9799	0.854701	1086647	3391	354	k__Bacteria|p__Candidatus_Melainabacteria|c__CFGB2105|o__OFGB2105|f__FGB2105|g__GGB5978|s__GGB5978_SGB8596|t__SGB8596
LiX_2018	SAMEA104315422	LiX_2018__SAMEA104315422__bin.12	macaca fascicularis	chn	captive	2229	1627	658	uSGB	85.873	3.65079	2568301	12135	304	k__Bacteria|p__Bacteroidetes|c__Bacteroidia|o__Bacteroidales|f__Rikenellaceae|g__Alistipes|s__Alistipes_SGB2229|t__SGB2229
LiX_2018	SAMEA104315422	LiX_2018__SAMEA104315422__bin.13	macaca fascicularis	chn	captive	14088	9152	2864	uSGB	86.2824	0.561798	1285856	10985	166	k__Bacteria|p__Firmicutes|c__CFGB2864|o__OFGB2864|f__FGB2864|g__GGB9152|s__GGB9152_SGB14088|t__SGB14088
LiX_2018	SAMEA104315422	LiX_2018__SAMEA104315422__bin.14	macaca fascicularis	chn	captive	20819	13505	3056	pSGB	72.4832	0	1742339	46862	65	k__Bacteria|p__Firmicutes|c__Clostridia|o__Clostridiales|f__Clostridiales_unclassified|g__GGB13505|s__GGB13505_SGB20819|t__SGB20819
LiX_2018	SAMEA104315422	LiX_2018__SAMEA104315422__bin.16	macaca fascicularis	chn	captive	20303	13104	2402	pSGB	93.5484	0	1334558	63116	37	k__Bacteria|p__Proteobacteria|c__CFGB2402|o__OFGB2402|f__FGB2402|g__GGB13104|s__GGB13104_SGB20303|t__SGB20303
LiX_2018	SAMEA104315422	LiX_2018__SAMEA104315422__bin.19	macaca fascicularis	chn	captive	20397	13181	4494	pSGB	88.903	1.18143	2069460	5969	406	k__Bacteria|p__Firmicutes|c__CFGB4494|o__OFGB4494|f__FGB4494|g__GGB13181|s__GGB13181_SGB20397|t__SGB20397
LiX_2018	SAMEA104315422	LiX_2018__SAMEA104315422__bin.20	macaca fascicularis	chn	captive	1606	1231	579	kSGB	91.7951	0.37037	2463763	29046	130	k__Bacteria|p__Bacteroidetes|c__Bacteroidia|o__Bacteroidales|f__Prevotellaceae|g__Prevotella|s__Prevotella_sp_P5_126|t__SGB1606
LiX_2018	SAMEA104315422	LiX_2018__SAMEA104315422__bin.26	macaca fascicularis	chn	captive	4247	3215	1332	kSGB	95.9732	0	2543732	44024	103	k__Bacteria|p__Firmicutes|c__Clostridia|o__Clostridiales|f__Ruminococcaceae|g__Ruminococcus|s__Ruminococcus_sp_CAG_353|t__SGB4247
LiX_2018	SAMEA104315422	LiX_2018__SAMEA104315422__bin.32	macaca fascicularis	chn	captive	20893	13560	4655	pSGB	51.5365	1.67785	1370880	3548	428	k__Bacteria|p__Firmicutes|c__CFGB4655|o__OFGB4655|f__FGB4655|g__GGB13560|s__GGB13560_SGB20893|t__SGB20893
LiX_2018	SAMEA104315422	LiX_2018__SAMEA104315422__bin.34	macaca fascicularis	chn	captive	5239	3862	1528	kSGB	92.9394	3.06513	2261438	7556	396	k__Bacteria|p__Firmicutes|c__Firmicutes_unclassified|o__Firmicutes_unclassified|f__Firmicutes_unclassified|g__Firmicutes_unclassified|s__Firmicutes_bacterium_CAG_791|t__SGB5239
LiX_2018	SAMEA104315422	LiX_2018__SAMEA104315422__bin.35	macaca fascicularis	chn	captive	15244	9712	3056	uSGB	88.4584	2.70694	2348359	13017	270	k__Bacteria|p__Firmicutes|c__Clostridia|o__Clostridiales|f__Clostridiales_unclassified|g__GGB9712|s__GGB9712_SGB15244|t__SGB15244
LiX_2018	SAMEA104315422	LiX_2018__SAMEA104315422__bin.36	macaca fascicularis	chn	captive	20011	12875	4384	pSGB	85.6454	1.79265	2126324	7341	370	k__Bacteria|p__Bacteroidetes|c__CFGB4384|o__OFGB4384|f__FGB4384|g__GGB12875|s__GGB12875_SGB20011|t__SGB20011
LiX_2018	SAMEA104315422	LiX_2018__SAMEA104315422__bin.37	macaca fascicularis	chn	captive	2238	1630	658	kSGB	93.8889	1.39153	2755520	32674	146	k__Bacteria|p__Bacteroidetes|c__Bacteroidia|o__Bacteroidales|f__Bacteroidaceae|g__Bacteroides|s__Bacteroides_sp_CAG_770|t__SGB2238
LiX_2018	SAMEA104315422	LiX_2018__SAMEA104315422__bin.38	macaca fascicularis	chn	captive	5099	3751	1479	kSGB	99.3289	0.671141	2480485	101815	46	k__Bacteria|p__Firmicutes|c__Clostridia|o__Clostridiales|f__Clostridiaceae|g__Clostridium|s__Clostridium_sp_CAG_632|t__SGB5099
LiX_2018	SAMEA104315422	LiX_2018__SAMEA104315422__bin.39	macaca fascicularis	chn	captive	3542	2626	1002	kSGB	81.857	0	1746658	23296	111	k__Bacteria|p__Spirochaetes|c__Spirochaetia|o__Spirochaetales|f__Spirochaetaceae|g__Treponema|s__Treponema_berlinense|t__SGB3542
LiX_2018	SAMEA104315422	LiX_2018__SAMEA104315422__bin.41	macaca fascicularis	chn	captive	9204	6517	2378	uSGB	82.2441	2.36486	2935846	6600	549	k__Bacteria|p__Lentisphaerae|c__CFGB2378|o__OFGB2378|f__FGB2378|g__GGB6517|s__GGB6517_SGB9204|t__SGB9204
LiX_2018	SAMEA104315422	LiX_2018__SAMEA104315422__bin.43	macaca fascicularis	chn	captive	21215	13833	4774	pSGB	94.3182	2.27273	2139270	37439	106	k__Bacteria|p__Firmicutes|c__CFGB4774|o__OFGB4774|f__FGB4774|g__GGB13833|s__GGB13833_SGB21215|t__SGB21215
LiX_2018	SAMEA104315422	LiX_2018__SAMEA104315422__bin.44	macaca fascicularis	chn	captive	1333	1035	503	uSGB	98.3692	1.6129	2076864	42447	62	k__Bacteria|p__Bacteroidetes|c__CFGB503|o__OFGB503|f__FGB503|g__GGB1035|s__GGB1035_SGB1333|t__SGB1333
LiX_2018	SAMEA104315422	LiX_2018__SAMEA104315422__bin.49	macaca fascicularis	chn	captive	20983	13634	342	pSGB	92.4198	0.160514	1866499	10820	236	k__Bacteria|p__Firmicutes|c__CFGB342|o__OFGB342|f__FGB342|g__GGB13634|s__GGB13634_SGB20983|t__SGB20983
LiX_2018	SAMEA104315422	LiX_2018__SAMEA104315422__bin.50	macaca fascicularis	chn	captive	1488	1158	557	uSGB	90.0647	1.86728	3018727	16559	272	k__Bacteria|p__Bacteroidetes|c__CFGB557|o__OFGB557|f__FGB557|g__GGB1158|s__GGB1158_SGB1488|t__SGB1488
LiX_2018	SAMEA104315422	LiX_2018__SAMEA104315422__bin.51	macaca fascicularis	chn	captive	6973	4979	1878	uSGB	69.242	1.89873	1276822	34434	79	k__Bacteria|p__Firmicutes|c__Negativicutes|o__Selenomonadales|f__Selenomonadaceae|g__GGB4979|s__GGB4979_SGB6973|t__SGB6973
LiX_2018	SAMEA104315422	LiX_2018__SAMEA104315422__bin.54	macaca fascicularis	chn	captive	19434	12502	4212	uSGB	97.171	0.123001	1641641	39284	68	k__Bacteria|p__Proteobacteria|c__CFGB4212|o__OFGB4212|f__FGB4212|g__GGB12502|s__GGB12502_SGB19434|t__SGB19434
LiX_2018	SAMEA104315422	LiX_2018__SAMEA104315422__bin.55	macaca fascicularis	chn	captive	19950	12831	118	pSGB	97.1774	0	1661165	109254	42	k__Archaea|p__Euryarchaeota|c__Thermoplasmata|o__Methanomassiliicoccales|f__Methanomassiliicoccaceae|g__GGB12831|s__GGB12831_SGB19950|t__SGB19950
LiX_2018	SAMEA104315422	LiX_2018__SAMEA104315422__bin.57	macaca fascicularis	chn	captive	17348	10693	3173	uSGB	89.1892	0.675676	2131406	39838	73	k__Bacteria|p__Firmicutes|c__CFGB3173|o__OFGB3173|f__FGB3173|g__GGB10693|s__GGB10693_SGB17348|t__SGB17348
LiX_2018	SAMEA104315422	LiX_2018__SAMEA104315422__bin.58	macaca fascicularis	chn	captive	19976	12851	511	pSGB	97.5806	1.07527	2415349	134550	36	k__Bacteria|p__Bacteroidetes|c__CFGB511|o__OFGB511|f__FGB511|g__GGB12851|s__GGB12851_SGB19976|t__SGB19976
LiX_2018	SAMEA104315422	LiX_2018__SAMEA104315422__bin.59	macaca fascicularis	chn	captive	15254	9714	3056	uSGB	96.6443	2.07444	1999716	17209	174	k__Bacteria|p__Firmicutes|c__Clostridia|o__Clostridiales|f__Clostridiales_unclassified|g__GGB9714|s__GGB9714_SGB15254|t__SGB15254
LiX_2018	SAMEA104315422	LiX_2018__SAMEA104315422__bin.6	macaca fascicularis	chn	captive	20744	13463	3058	pSGB	72.7353	0	1757704	9240	277	k__Bacteria|p__Firmicutes|c__Clostridia|o__Clostridiales|f__Ruminococcaceae|g__GGB13463|s__GGB13463_SGB20744|t__SGB20744
LiX_2018	SAMEA104315422	LiX_2018__SAMEA104315422__bin.61	macaca fascicularis	chn	captive	21176	13796	1777	pSGB	74.7191	1.68539	1215971	54247	46	k__Bacteria|p__Firmicutes|c__Clostridia|o__Clostridiales|f__Clostridiaceae|g__GGB13796|s__GGB13796_SGB21176|t__SGB21176
LiX_2018	SAMEA104315422	LiX_2018__SAMEA104315422__bin.63	macaca fascicularis	chn	captive	2212	1615	653	uSGB	91.4286	2.85714	1661868	18647	135	k__Bacteria|p__Bacteroidetes|c__CFGB653|o__OFGB653|f__FGB653|g__GGB1615|s__GGB1615_SGB2212|t__SGB2212
LiX_2018	SAMEA104315422	LiX_2018__SAMEA104315422__bin.66	macaca fascicularis	chn	captive	4329	3279	1342	uSGB	81.8981	4.01985	1748174	5731	373	k__Bacteria|p__Firmicutes|c__Clostridia|o__Clostridiales|f__Eubacteriaceae|g__Eubacterium|s__Eubacterium_SGB4329|t__SGB4329
LiX_2018	SAMEA104315422	LiX_2018__SAMEA104315422__bin.69	macaca fascicularis	chn	captive	13959	9054	2832	kSGB	58.5011	0.134228	1270889	65313	24	k__Bacteria|p__Firmicutes|c__Clostridia|o__Clostridiales|f__Ruminococcaceae|g__Faecalibacterium|s__Faecalibacterium_sp_CAG_1138|t__SGB13959
LiX_2018	SAMEA104315422	LiX_2018__SAMEA104315422__bin.70	macaca fascicularis	chn	captive	1657	1239	579	kSGB	93.7654	0.432099	2680017	33411	122	k__Bacteria|p__Bacteroidetes|c__Bacteroidia|o__Bacteroidales|f__Prevotellaceae|g__Prevotella|s__Prevotella_sp_CAG_1092|t__SGB1657
LiX_2018	SAMEA104315422	LiX_2018__SAMEA104315422__bin.72	macaca fascicularis	chn	captive	4229	3204	1330	uSGB	65.841	1.23043	1454026	4127	395	k__Bacteria|p__Firmicutes|c__Clostridia|o__Clostridiales|f__Ruminococcaceae|g__GGB3204|s__GGB3204_SGB4229|t__SGB4229
LiX_2018	SAMEA104315422	LiX_2018__SAMEA104315422__bin.73	macaca fascicularis	chn	captive	20528	13288	1454	pSGB	88.2528	3.05958	2076584	7257	345	k__Bacteria|p__Firmicutes|c__Clostridia|o__Clostridiales|f__Lachnospiraceae|g__GGB13288|s__GGB13288_SGB20528|t__SGB20528
LiX_2018	SAMEA104315422	LiX_2018__SAMEA104315422__bin.74	macaca fascicularis	chn	captive	372	267	117	uSGB	79.4012	1.07527	1106015	4283	289	k__Archaea|p__Euryarchaeota|c__CFGB117|o__OFGB117|f__FGB117|g__GGB267|s__GGB267_SGB372|t__SGB372
LiX_2018	SAMEA104315422	LiX_2018__SAMEA104315422__bin.75	macaca fascicularis	chn	captive	4900	3623	1450	kSGB	78.1711	2.74557	2247826	6000	454	k__Bacteria|p__Firmicutes|c__Clostridia|o__Clostridiales|f__Clostridiaceae|g__Clostridium|s__Clostridium_sp_CAG_510|t__SGB4900
LiX_2018	SAMEA104315422	LiX_2018__SAMEA104315422__bin.76	macaca fascicularis	chn	captive	9329	6598	2402	uSGB	92.4731	0	1301049	15668	139	k__Bacteria|p__Proteobacteria|c__CFGB2402|o__OFGB2402|f__FGB2402|g__GGB6598|s__GGB6598_SGB9329|t__SGB9329
LiX_2018	SAMEA104315422	LiX_2018__SAMEA104315422__bin.77	macaca fascicularis	chn	captive	1680	1253	579	kSGB	82.5873	0.925926	2275681	22550	143	k__Bacteria|p__Bacteroidetes|c__Bacteroidia|o__Bacteroidales|f__Prevotellaceae|g__Prevotella|s__Prevotella_sp_CAG_520|t__SGB1680
LiX_2018	SAMEA104315422	LiX_2018__SAMEA104315422__bin.78	macaca fascicularis	chn	captive	1037	794	355	uSGB	76.129	1.77419	3340094	33283	149	k__Bacteria|p__Proteobacteria|c__CFGB355|o__OFGB355|f__FGB355|g__GGB794|s__GGB794_SGB1037|t__SGB1037
LiX_2018	SAMEA104315422	LiX_2018__SAMEA104315422__bin.8	macaca fascicularis	chn	captive	15329	9741	3058	uSGB	90.3958	3.23129	2451548	11519	315	k__Bacteria|p__Firmicutes|c__Clostridia|o__Clostridiales|f__Ruminococcaceae|g__Faecalibacterium|s__Faecalibacterium_SGB15329|t__SGB15329
LiX_2018	SAMEA104315422	LiX_2018__SAMEA104315422__bin.80	macaca fascicularis	chn	captive	20014	12877	4385	pSGB	60.1097	0	2079748	4825	512	k__Bacteria|p__Bacteroidetes|c__CFGB4385|o__OFGB4385|f__FGB4385|g__GGB12877|s__GGB12877_SGB20014|t__SGB20014
LiX_2018	SAMEA104315422	LiX_2018__SAMEA104315422__bin.82	macaca fascicularis	chn	captive	20932	13591	1332	pSGB	94.7529	1.67785	2418944	17526	219	k__Bacteria|p__Firmicutes|c__Clostridia|o__Clostridiales|f__Ruminococcaceae|g__GGB13591|s__GGB13591_SGB20932|t__SGB20932
LiX_2018	SAMEA104315422	LiX_2018__SAMEA104315422__bin.83	macaca fascicularis	chn	captive	20144	12979	579	pSGB	66.2293	0.725309	2039618	14627	201	k__Bacteria|p__Bacteroidetes|c__Bacteroidia|o__Bacteroidales|f__Prevotellaceae|g__GGB12979|s__GGB12979_SGB20144|t__SGB20144
LiX_2018	SAMEA104315422	LiX_2018__SAMEA104315422__bin.84	macaca fascicularis	chn	captive	4644	3479	1420	kSGB	74.8238	2.90129	2580687	4554	665	k__Bacteria|p__Firmicutes|c__Clostridia|o__Clostridiales|f__Clostridiaceae|g__Clostridium|s__Clostridium_sp_CAG_62|t__SGB4644
LiX_2018	SAMEA104315422	LiX_2018__SAMEA104315422__bin.87	macaca fascicularis	chn	captive	4361	3301	1352	uSGB	65.62	1.45414	1594863	3424	503	k__Bacteria|p__Firmicutes|c__CFGB1352|o__OFGB1352|f__FGB1352|g__GGB3301|s__GGB3301_SGB4361|t__SGB4361
LiX_2018	SAMEA104315422	LiX_2018__SAMEA104315422__bin.89	macaca fascicularis	chn	captive	1623	1237	579	uSGB	60.3448	2.58621	2103137	8216	345	k__Bacteria|p__Bacteroidetes|c__Bacteroidia|o__Bacteroidales|f__Prevotellaceae|g__GGB1237|s__GGB1237_SGB1623|t__SGB1623
LiX_2018	SAMEA104315422	LiX_2018__SAMEA104315422__bin.91	macaca fascicularis	chn	captive	20032	12892	557	pSGB	95.2458	0.371747	2885993	53409	90	k__Bacteria|p__Bacteroidetes|c__CFGB557|o__OFGB557|f__FGB557|g__GGB12892|s__GGB12892_SGB20032|t__SGB20032
LiX_2018	SAMEA104315422	LiX_2018__SAMEA104315422__bin.92	macaca fascicularis	chn	captive	4198	3177	1326	kSGB	70.4698	0	1618506	43237	60	k__Bacteria|p__Firmicutes|c__Clostridia|o__Clostridiales|f__Ruminococcaceae|g__Ruminiclostridium|s__Eubacterium_siraeum|t__SGB4198
LiX_2018	SAMEA104315422	LiX_2018__SAMEA104315422__bin.93	macaca fascicularis	chn	captive	21094	13731	2104	pSGB	88.0342	1.9943	2001403	16956	162	k__Bacteria|p__Candidatus_Melainabacteria|c__CFGB2104|o__OFGB2104|f__FGB2104|g__GGB13731|s__GGB13731_SGB21094|t__SGB21094
LiX_2018	SAMEA104315422	LiX_2018__SAMEA104315422__bin.96	macaca fascicularis	chn	captive	4921	3632	1454	uSGB	63.1579	1.75439	2067912	5856	433	k__Bacteria|p__Firmicutes|c__Clostridia|o__Clostridiales|f__Lachnospiraceae|g__GGB3632|s__GGB3632_SGB4921|t__SGB4921
LiX_2018	SAMEA104315422	LiX_2018__SAMEA104315422__bin.98	macaca fascicularis	chn	captive	2241	1633	658	uSGB	83.1746	0.015873	2481701	75326	61	k__Bacteria|p__Bacteroidetes|c__Bacteroidia|o__Bacteroidales|f__Bacteroidaceae|g__GGB1633|s__GGB1633_SGB2241|t__SGB2241
LiX_2018	SAMEA104315422	LiX_2018__SAMEA104315422__bin.99	macaca fascicularis	chn	captive	14311	9345	2984	uSGB	91.6281	0.806452	1576783	7815	249	k__Bacteria|p__Firmicutes|c__Clostridia|o__Clostridiales|f__Clostridiaceae|g__GGB9345|s__GGB9345_SGB14311|t__SGB14311
LiX_2018	SAMEA104315423	LiX_2018__SAMEA104315423__bin.11	macaca fascicularis	chn	captive	5239	3862	1528	kSGB	94.8276	0.287356	2198347	17113	198	k__Bacteria|p__Firmicutes|c__Firmicutes_unclassified|o__Firmicutes_unclassified|f__Firmicutes_unclassified|g__Firmicutes_unclassified|s__Firmicutes_bacterium_CAG_791|t__SGB5239
LiX_2018	SAMEA104315423	LiX_2018__SAMEA104315423__bin.13	macaca fascicularis	chn	captive	4921	3632	1454	uSGB	93.433	0.644122	2524663	84717	50	k__Bacteria|p__Firmicutes|c__Clostridia|o__Clostridiales|f__Lachnospiraceae|g__GGB3632|s__GGB3632_SGB4921|t__SGB4921
LiX_2018	SAMEA104315423	LiX_2018__SAMEA104315423__bin.14	macaca fascicularis	chn	captive	15254	9714	3056	uSGB	91.2752	1.23043	1700273	5559	364	k__Bacteria|p__Firmicutes|c__Clostridia|o__Clostridiales|f__Clostridiales_unclassified|g__GGB9714|s__GGB9714_SGB15254|t__SGB15254
LiX_2018	SAMEA104315423	LiX_2018__SAMEA104315423__bin.16	macaca fascicularis	chn	captive	4896	3619	1462	uSGB	94.5835	2.25543	2839822	99628	52	k__Bacteria|p__Firmicutes|c__Firmicutes_unclassified|o__Firmicutes_unclassified|f__Firmicutes_unclassified|g__Firmicutes_unclassified|s__Firmicutes_unclassified_SGB4896|t__SGB4896
LiX_2018	SAMEA104315423	LiX_2018__SAMEA104315423__bin.2	macaca fascicularis	chn	captive	14816	9436	2993	uSGB	87.9896	1.55914	2045994	6377	418	k__Bacteria|p__Actinobacteria|c__Coriobacteriia|o__Eggerthellales|f__Eggerthellaceae|g__GGB9436|s__GGB9436_SGB14816|t__SGB14816
LiX_2018	SAMEA104315423	LiX_2018__SAMEA104315423__bin.22	macaca fascicularis	chn	captive	4644	3479	1420	kSGB	97.9866	0	2721303	76334	59	k__Bacteria|p__Firmicutes|c__Clostridia|o__Clostridiales|f__Clostridiaceae|g__Clostridium|s__Clostridium_sp_CAG_62|t__SGB4644
LiX_2018	SAMEA104315423	LiX_2018__SAMEA104315423__bin.23	macaca fascicularis	chn	captive	4421	3342	1369	uSGB	74.4966	0	1662393	192391	18	k__Bacteria|p__Firmicutes|c__Clostridia|o__Clostridiales|f__Ruminococcaceae|g__Ruminococcus|s__Ruminococcus_SGB4421|t__SGB4421
LiX_2018	SAMEA104315423	LiX_2018__SAMEA104315423__bin.25	macaca fascicularis	chn	captive	21016	13661	1840	pSGB	96.1905	2.22222	2080520	31633	108	k__Bacteria|p__Firmicutes|c__Erysipelotrichia|o__Erysipelotrichales|f__Erysipelotrichaceae|g__GGB13661|s__GGB13661_SGB21016|t__SGB21016
LiX_2018	SAMEA104315423	LiX_2018__SAMEA104315423__bin.28	macaca fascicularis	chn	captive	5234	3859	1527	uSGB	81.4346	0.949367	1618466	9022	242	k__Bacteria|p__Firmicutes|c__Clostridia|o__Clostridiales|f__Lachnospiraceae|g__GGB3859|s__GGB3859_SGB5234|t__SGB5234
LiX_2018	SAMEA104315423	LiX_2018__SAMEA104315423__bin.30	macaca fascicularis	chn	captive	15316	9740	3058	kSGB	82.8555	4.94228	1917183	16605	176	k__Bacteria|p__Firmicutes|c__Clostridia|o__Clostridiales|f__Ruminococcaceae|g__Faecalibacterium|s__Faecalibacterium_prausnitzii|t__SGB15316
LiX_2018	SAMEA104315423	LiX_2018__SAMEA104315423__bin.32	macaca fascicularis	chn	captive	3546	2629	1002	kSGB	97.9021	0.699301	2408455	70695	56	k__Bacteria|p__Spirochaetes|c__Spirochaetia|o__Spirochaetales|f__Spirochaetaceae|g__Treponema|s__Treponema_succinifaciens|t__SGB3546
LiX_2018	SAMEA104315423	LiX_2018__SAMEA104315423__bin.34	macaca fascicularis	chn	captive	4328	3278	1342	kSGB	97.9866	0	1913042	193666	15	k__Bacteria|p__Firmicutes|c__Firmicutes_unclassified|o__Firmicutes_unclassified|f__Firmicutes_unclassified|g__Firmicutes_unclassified|s__Firmicutes_bacterium_CAG_341|t__SGB4328
LiX_2018	SAMEA104315423	LiX_2018__SAMEA104315423__bin.35	macaca fascicularis	chn	captive	4155	3142	1311	uSGB	96.6443	1.34228	2999200	67618	66	k__Bacteria|p__Firmicutes|c__CFGB1311|o__OFGB1311|f__FGB1311|g__GGB3142|s__GGB3142_SGB4155|t__SGB4155
LiX_2018	SAMEA104315423	LiX_2018__SAMEA104315423__bin.36	macaca fascicularis	chn	captive	15317	9740	3058	kSGB	69.5942	3.57143	2110766	16343	196	k__Bacteria|p__Firmicutes|c__Clostridia|o__Clostridiales|f__Ruminococcaceae|g__Faecalibacterium|s__Faecalibacterium_sp_CAG_82|t__SGB15317
LiX_2018	SAMEA104315423	LiX_2018__SAMEA104315423__bin.39	macaca fascicularis	chn	captive	7082	5055	1905	kSGB	98.4293	0	1933184	64183	61	k__Bacteria|p__Firmicutes|c__Bacilli|o__Lactobacillales|f__Lactobacillaceae|g__Lactobacillus|s__Lactobacillus_salivarius|t__SGB7082
LiX_2018	SAMEA104315423	LiX_2018__SAMEA104315423__bin.41	macaca fascicularis	chn	captive	15260	9715	3056	uSGB	93.4564	2.01342	2001473	26961	125	k__Bacteria|p__Firmicutes|c__Firmicutes_unclassified|o__Firmicutes_unclassified|f__Firmicutes_unclassified|g__Firmicutes_unclassified|s__Firmicutes_unclassified_SGB15260|t__SGB15260
LiX_2018	SAMEA104315423	LiX_2018__SAMEA104315423__bin.42	macaca fascicularis	chn	captive	1657	1239	579	kSGB	90.0866	1.48148	2676972	23000	182	k__Bacteria|p__Bacteroidetes|c__Bacteroidia|o__Bacteroidales|f__Prevotellaceae|g__Prevotella|s__Prevotella_sp_CAG_1092|t__SGB1657
LiX_2018	SAMEA104315423	LiX_2018__SAMEA104315423__bin.46	macaca fascicularis	chn	captive	7076	5050	1905	kSGB	72.4138	0	943701	77663	19	k__Bacteria|p__Firmicutes|c__Bacilli|o__Lactobacillales|f__Lactobacillaceae|g__Lactobacillus|s__Lactobacillus_animalis|t__SGB7076
LiX_2018	SAMEA104315423	LiX_2018__SAMEA104315423__bin.48	macaca fascicularis	chn	captive	4922	3633	1454	kSGB	66.1404	3.50877	2540699	21364	203	k__Bacteria|p__Firmicutes|c__Clostridia|o__Clostridiales|f__Lachnospiraceae|g__Roseburia|s__Roseburia_sp_CAG_197|t__SGB4922
LiX_2018	SAMEA104315423	LiX_2018__SAMEA104315423__bin.49	macaca fascicularis	chn	captive	15318	9740	3058	kSGB	78.1789	2.72109	2142169	31647	106	k__Bacteria|p__Firmicutes|c__Clostridia|o__Clostridiales|f__Ruminococcaceae|g__Faecalibacterium|s__Faecalibacterium_prausnitzii|t__SGB15318
LiX_2018	SAMEA104315423	LiX_2018__SAMEA104315423__bin.51	macaca fascicularis	chn	captive	15095	9635	3056	uSGB	90.8054	3.69128	2058544	21306	153	k__Bacteria|p__Firmicutes|c__Clostridia|o__Clostridiales|f__Clostridiales_unclassified|g__GGB9634|s__GGB9634_SGB15095|t__SGB15095
LiX_2018	SAMEA104315423	LiX_2018__SAMEA104315423__bin.52	macaca fascicularis	chn	captive	14980	9568	3052	uSGB	86.0389	4.02685	1875681	7831	317	k__Bacteria|p__Firmicutes|c__Clostridia|o__Clostridiales|f__Clostridiaceae|g__GGB9568|s__GGB9568_SGB14980|t__SGB14980
LiX_2018	SAMEA104315423	LiX_2018__SAMEA104315423__bin.54	macaca fascicularis	chn	captive	15309	9737	3058	uSGB	76.4884	3.81236	1819843	4401	459	k__Bacteria|p__Firmicutes|c__Clostridia|o__Clostridiales|f__Ruminococcaceae|g__GGB9737|s__GGB9737_SGB15309|t__SGB15309
LiX_2018	SAMEA104315423	LiX_2018__SAMEA104315423__bin.55	macaca fascicularis	chn	captive	4262	3227	1333	kSGB	97.2603	0	2361906	110410	41	k__Bacteria|p__Firmicutes|c__Clostridia|o__Clostridiales|f__Lachnospiraceae|g__Blautia|s__Ruminococcus_sp|t__SGB4262
LiX_2018	SAMEA104315423	LiX_2018__SAMEA104315423__bin.56	macaca fascicularis	chn	captive	6478	4684	1776	kSGB	91.0112	1.1236	1214128	78379	24	k__Bacteria|p__Firmicutes|c__Firmicutes_unclassified|o__Firmicutes_unclassified|f__Firmicutes_unclassified|g__Firmicutes_unclassified|s__Firmicutes_bacterium_CAG_321|t__SGB6478
LiX_2018	SAMEA104315423	LiX_2018__SAMEA104315423__bin.57	macaca fascicularis	chn	captive	4957	3649	1454	uSGB	77.7007	1.48148	1706138	5014	403	k__Bacteria|p__Firmicutes|c__Clostridia|o__Clostridiales|f__Lachnospiraceae|g__GGB3649|s__GGB3649_SGB4957|t__SGB4957
LiX_2018	SAMEA104315423	LiX_2018__SAMEA104315423__bin.58	macaca fascicularis	chn	captive	15198	9691	3054	uSGB	84.286	0	2014544	13711	207	k__Bacteria|p__Firmicutes|c__Clostridia|o__Clostridiales|f__Clostridiales_unclassified|g__GGB9691|s__GGB9691_SGB15198|t__SGB15198
LiX_2018	SAMEA104315423	LiX_2018__SAMEA104315423__bin.59	macaca fascicularis	chn	captive	4350	3294	1349	uSGB	97.3154	0	1823638	85197	29	k__Bacteria|p__Firmicutes|c__Clostridia|o__Clostridiales|f__Eubacteriaceae|g__GGB3294|s__GGB3294_SGB4350|t__SGB4350
LiX_2018	SAMEA104315423	LiX_2018__SAMEA104315423__bin.6	macaca fascicularis	chn	captive	4900	3623	1450	kSGB	97.1014	1.54589	2659045	120242	36	k__Bacteria|p__Firmicutes|c__Clostridia|o__Clostridiales|f__Clostridiaceae|g__Clostridium|s__Clostridium_sp_CAG_510|t__SGB4900
LiX_2018	SAMEA104315423	LiX_2018__SAMEA104315423__bin.60	macaca fascicularis	chn	captive	5118	3759	1480	kSGB	99.3289	0	2938242	152704	35	k__Bacteria|p__Firmicutes|c__Clostridia|o__Clostridiales|f__Lachnospiraceae|g__Coprococcus|s__Coprococcus_eutactus|t__SGB5118
LiX_2018	SAMEA104315423	LiX_2018__SAMEA104315423__bin.63	macaca fascicularis	chn	captive	4212	3189	1330	uSGB	95.9732	1.47651	2405008	14500	240	k__Bacteria|p__Firmicutes|c__Clostridia|o__Clostridiales|f__Ruminococcaceae|g__GGB3189|s__GGB3189_SGB4212|t__SGB4212
LiX_2018	SAMEA104315423	LiX_2018__SAMEA104315423__bin.69	macaca fascicularis	chn	captive	5767	4252	1703	kSGB	93.8574	1.34731	2011059	57148	63	k__Bacteria|p__Firmicutes|c__Negativicutes|o__Acidaminococcales|f__Acidaminococcaceae|g__Phascolarctobacterium|s__Phascolarctobacterium_succinatutens|t__SGB5767
LiX_2018	SAMEA104315423	LiX_2018__SAMEA104315423__bin.7	macaca fascicularis	chn	captive	20397	13181	4494	pSGB	50.6492	0	1238277	4011	344	k__Bacteria|p__Firmicutes|c__CFGB4494|o__OFGB4494|f__FGB4494|g__GGB13181|s__GGB13181_SGB20397|t__SGB20397
LiX_2018	SAMEA104315423	LiX_2018__SAMEA104315423__bin.70	macaca fascicularis	chn	captive	20312	13111	4469	pSGB	86.9528	2.29839	1705504	5266	372	k__Bacteria|p__Actinobacteria|c__CFGB4469|o__OFGB4469|f__FGB4469|g__GGB13111|s__GGB13111_SGB20312|t__SGB20312
LiX_2018	SAMEA104315423	LiX_2018__SAMEA104315423__bin.71	macaca fascicularis	chn	captive	4208	3185	1330	kSGB	95.6586	0.671141	2067469	22386	134	k__Bacteria|p__Firmicutes|c__Clostridia|o__Clostridiales|f__Ruminococcaceae|g__Ruminococcus|s__Ruminococcus_sp_CAG_624|t__SGB4208
LiX_2018	SAMEA104315423	LiX_2018__SAMEA104315423__bin.73	macaca fascicularis	chn	captive	2021	1458	619	uSGB	68.2759	0	2076800	4684	495	k__Bacteria|p__Bacteroidetes|c__CFGB619|o__OFGB619|f__FGB619|g__GGB1458|s__GGB1458_SGB2021|t__SGB2021
LiX_2018	SAMEA104315423	LiX_2018__SAMEA104315423__bin.74	macaca fascicularis	chn	captive	5121	3760	1480	kSGB	94.7357	0	2416004	35479	111	k__Bacteria|p__Firmicutes|c__Clostridia|o__Clostridiales|f__Clostridiaceae|g__Clostridium|s__Clostridium_sp_L2_50|t__SGB5121
LiX_2018	SAMEA104315423	LiX_2018__SAMEA104315423__bin.76	macaca fascicularis	chn	captive	4820	3594	1449	kSGB	77.0228	2.95359	2394130	28700	153	k__Bacteria|p__Firmicutes|c__Clostridia|o__Clostridiales|f__Lachnospiraceae|g__Blautia|s__Blautia_sp|t__SGB4820
LiX_2018	SAMEA104315423	LiX_2018__SAMEA104315423__bin.77	macaca fascicularis	chn	captive	20393	13177	4491	pSGB	99.4012	0.798403	2321915	37079	85	k__Bacteria|p__Firmicutes|c__CFGB4491|o__OFGB4491|f__FGB4491|g__GGB13177|s__GGB13177_SGB20393|t__SGB20393
LiX_2018	SAMEA104315423	LiX_2018__SAMEA104315423__bin.78	macaca fascicularis	chn	captive	15289	9729	3058	uSGB	95.2849	0	2263928	27856	135	k__Bacteria|p__Firmicutes|c__Clostridia|o__Clostridiales|f__Ruminococcaceae|g__GGB9729|s__GGB9729_SGB15289|t__SGB15289
LiX_2018	SAMEA104315423	LiX_2018__SAMEA104315423__bin.79	macaca fascicularis	chn	captive	5082	3742	1476	kSGB	97.9866	0	2727083	155114	34	k__Bacteria|p__Firmicutes|c__Clostridia|o__Clostridiales|f__Eubacteriaceae|g__Eubacterium|s__Eubacterium_eligens|t__SGB5082
LiX_2018	SAMEA104315423	LiX_2018__SAMEA104315423__bin.8	macaca fascicularis	chn	captive	6973	4979	1878	uSGB	84.3229	2.1097	1839109	40176	65	k__Bacteria|p__Firmicutes|c__Negativicutes|o__Selenomonadales|f__Selenomonadaceae|g__GGB4979|s__GGB4979_SGB6973|t__SGB6973
LiX_2018	SAMEA104315423	LiX_2018__SAMEA104315423__bin.81	macaca fascicularis	chn	captive	5060	3730	1473	uSGB	61.09	0.713087	855143	3341	259	k__Bacteria|p__Firmicutes|c__CFGB1473|o__OFGB1473|f__FGB1473|g__GGB3730|s__GGB3730_SGB5060|t__SGB5060
LiX_2018	SAMEA104315423	LiX_2018__SAMEA104315423__bin.9	macaca fascicularis	chn	captive	4881	3612	1451	uSGB	83.8454	2.20307	2945587	124389	68	k__Bacteria|p__Firmicutes|c__Clostridia|o__Clostridiales|f__Lachnospiraceae|g__Roseburia|s__Roseburia_SGB4881|t__SGB4881
LiX_2018	SAMEA104315424	LiX_2018__SAMEA104315424__bin.1	macaca fascicularis	chn	captive	19946	12828	118	pSGB	78.1077	0.0424448	1178089	4891	276	k__Archaea|p__Euryarchaeota|c__Thermoplasmata|o__Methanomassiliicoccales|f__Methanomassiliicoccaceae|g__GGB12828|s__GGB12828_SGB19946|t__SGB19946
LiX_2018	SAMEA104315424	LiX_2018__SAMEA104315424__bin.105	macaca fascicularis	chn	captive	8611	5989	2104	uSGB	79.9399	2.24719	1514493	5488	324	k__Bacteria|p__Candidatus_Melainabacteria|c__Candidatus_Melainabacteria_unclassified|o__Candidatus_Melainabacteria_unclassified|f__Candidatus_Melainabacteria_unclassified|g__GGB5989|s__GGB5989_SGB8611|t__SGB8611
LiX_2018	SAMEA104315424	LiX_2018__SAMEA104315424__bin.107	macaca fascicularis	chn	captive	14313	9347	2984	kSGB	50.7729	0	1027877	3011	351	k__Bacteria|p__Firmicutes|c__Clostridia|o__Clostridiales|f__Clostridiaceae|g__Clostridium|s__Clostridium_sp_CAG_226|t__SGB14313
LiX_2018	SAMEA104315424	LiX_2018__SAMEA104315424__bin.108	macaca fascicularis	chn	captive	20621	13362	2865	pSGB	92.5403	3.62903	1885906	23728	125	k__Bacteria|p__Proteobacteria|c__CFGB2865|o__OFGB2865|f__FGB2865|g__GGB13362|s__GGB13362_SGB20621|t__SGB20621
LiX_2018	SAMEA104315424	LiX_2018__SAMEA104315424__bin.110	macaca fascicularis	chn	captive	3940	2958	1201	uSGB	83.4279	0.945626	1985727	6307	401	k__Bacteria|p__Firmicutes|c__CFGB1201|o__OFGB1201|f__FGB1201|g__GGB2958|s__GGB2958_SGB3940|t__SGB3940
LiX_2018	SAMEA104315424	LiX_2018__SAMEA104315424__bin.111	macaca fascicularis	chn	captive	4367	3304	1354	kSGB	95.2601	0.671141	2149494	28129	117	k__Bacteria|p__Firmicutes|c__Clostridia|o__Clostridiales|f__Ruminococcaceae|g__Ruminococcus|s__Ruminococcus_sp_CAG_177|t__SGB4367
LiX_2018	SAMEA104315424	LiX_2018__SAMEA104315424__bin.116	macaca fascicularis	chn	captive	19952	12833	118	pSGB	97.9839	0	1621394	84682	24	k__Archaea|p__Euryarchaeota|c__Thermoplasmata|o__Methanomassiliicoccales|f__Methanomassiliicoccaceae|g__GGB12833|s__GGB12833_SGB19952|t__SGB19952
LiX_2018	SAMEA104315424	LiX_2018__SAMEA104315424__bin.119	macaca fascicularis	chn	captive	21088	13725	2105	pSGB	86.5147	0.854701	2003606	17382	181	k__Bacteria|p__Fibrobacteres|c__CFGB2105|o__OFGB2105|f__FGB2105|g__GGB13725|s__GGB13725_SGB21088|t__SGB21088
LiX_2018	SAMEA104315424	LiX_2018__SAMEA104315424__bin.12	macaca fascicularis	chn	captive	15194	9689	3054	uSGB	83.5265	4.01566	1792284	11475	221	k__Bacteria|p__Firmicutes|c__Clostridia|o__Clostridiales|f__Clostridiales_unclassified|g__GGB9689|s__GGB9689_SGB15194|t__SGB15194
LiX_2018	SAMEA104315424	LiX_2018__SAMEA104315424__bin.120	macaca fascicularis	chn	captive	14904	9507	3026	uSGB	62.1924	0	1487772	89348	25	k__Bacteria|p__Firmicutes|c__CFGB3026|o__OFGB3026|f__FGB3026|g__GGB9507|s__GGB9507_SGB14904|t__SGB14904
LiX_2018	SAMEA104315424	LiX_2018__SAMEA104315424__bin.121	macaca fascicularis	chn	captive	5234	3859	1527	uSGB	95.5696	0	2326461	51348	71	k__Bacteria|p__Firmicutes|c__Clostridia|o__Clostridiales|f__Lachnospiraceae|g__GGB3859|s__GGB3859_SGB5234|t__SGB5234
LiX_2018	SAMEA104315424	LiX_2018__SAMEA104315424__bin.124	macaca fascicularis	chn	captive	20171	13001	599	pSGB	92.0787	1.66667	2287005	11341	262	k__Bacteria|p__Bacteroidetes|c__Bacteroidia|o__Bacteroidales|f__Tannerellaceae|g__GGB13001|s__GGB13001_SGB20171|t__SGB20171
LiX_2018	SAMEA104315424	LiX_2018__SAMEA104315424__bin.125	macaca fascicularis	chn	captive	21062	13703	4723	pSGB	70.8073	0.403226	987635	171512	8	k__Bacteria|p__Tenericutes|c__CFGB4723|o__OFGB4723|f__FGB4723|g__GGB13703|s__GGB13703_SGB21062|t__SGB21062
LiX_2018	SAMEA104315424	LiX_2018__SAMEA104315424__bin.127	macaca fascicularis	chn	captive	15369	9758	3068	kSGB	86.8998	1.28642	2727757	6140	546	k__Bacteria|p__Firmicutes|c__Clostridia|o__Clostridiales|f__Ruminococcaceae|g__Faecalibacterium|s__Faecalibacterium_sp_CAG_74|t__SGB15369
LiX_2018	SAMEA104315424	LiX_2018__SAMEA104315424__bin.129	macaca fascicularis	chn	captive	4155	3142	1311	uSGB	74.9867	1.566	1512871	3880	439	k__Bacteria|p__Firmicutes|c__CFGB1311|o__OFGB1311|f__FGB1311|g__GGB3142|s__GGB3142_SGB4155|t__SGB4155
LiX_2018	SAMEA104315424	LiX_2018__SAMEA104315424__bin.132	macaca fascicularis	chn	captive	4903	3625	1450	uSGB	91.9968	2.70531	2981431	42375	113	k__Bacteria|p__Firmicutes|c__Firmicutes_unclassified|o__Firmicutes_unclassified|f__Firmicutes_unclassified|g__GGB3625|s__GGB3625_SGB4903|t__SGB4903
LiX_2018	SAMEA104315424	LiX_2018__SAMEA104315424__bin.133	macaca fascicularis	chn	captive	20644	13379	4587	pSGB	76.9391	0.699301	1472065	5651	322	k__Bacteria|p__Proteobacteria|c__CFGB4587|o__OFGB4587|f__FGB4587|g__GGB13379|s__GGB13379_SGB20644|t__SGB20644
LiX_2018	SAMEA104315424	LiX_2018__SAMEA104315424__bin.134	macaca fascicularis	chn	captive	1303	1010	484	uSGB	95.4762	0.238095	2076930	54400	70	k__Bacteria|p__Bacteroidetes|c__CFGB484|o__OFGB484|f__FGB484|g__GGB1010|s__GGB1010_SGB1303|t__SGB1303
LiX_2018	SAMEA104315424	LiX_2018__SAMEA104315424__bin.138	macaca fascicularis	chn	captive	2241	1633	658	uSGB	54.6238	1.72414	1575407	4000	439	k__Bacteria|p__Bacteroidetes|c__Bacteroidia|o__Bacteroidales|f__Bacteroidaceae|g__GGB1633|s__GGB1633_SGB2241|t__SGB2241
LiX_2018	SAMEA104315424	LiX_2018__SAMEA104315424__bin.139	macaca fascicularis	chn	captive	14237	9284	2947	kSGB	86.1298	0	1777207	15929	149	k__Bacteria|p__Firmicutes|c__Clostridia|o__Clostridiales|f__Ruminococcaceae|g__Ruminococcus|s__Ruminococcus_sp_CAG_724|t__SGB14237
LiX_2018	SAMEA104315424	LiX_2018__SAMEA104315424__bin.141	macaca fascicularis	chn	captive	4110	3102	1286	uSGB	72.4958	0.671141	1066422	304977	6	k__Bacteria|p__Thermotogae|c__CFGB1286|o__OFGB1286|f__FGB1286|g__GGB3102|s__GGB3102_SGB4110|t__SGB4110
LiX_2018	SAMEA104315424	LiX_2018__SAMEA104315424__bin.142	macaca fascicularis	chn	captive	4891	3617	1462	kSGB	94.9275	2.24638	2643375	109725	33	k__Bacteria|p__Firmicutes|c__Firmicutes_unclassified|o__Firmicutes_unclassified|f__Firmicutes_unclassified|g__Firmicutes_unclassified|s__Firmicutes_bacterium_CAG_534|t__SGB4891
LiX_2018	SAMEA104315424	LiX_2018__SAMEA104315424__bin.144	macaca fascicularis	chn	captive	1606	1231	579	kSGB	96.9056	0.925926	2633880	39683	112	k__Bacteria|p__Bacteroidetes|c__Bacteroidia|o__Bacteroidales|f__Prevotellaceae|g__Prevotella|s__Prevotella_sp_P5_126|t__SGB1606
LiX_2018	SAMEA104315424	LiX_2018__SAMEA104315424__bin.148	macaca fascicularis	chn	captive	14062	9129	2856	uSGB	90.8989	0	970894	130117	15	k__Bacteria|p__Proteobacteria|c__CFGB2856|o__OFGB2856|f__FGB2856|g__GGB9129|s__GGB9129_SGB14062|t__SGB14062
LiX_2018	SAMEA104315424	LiX_2018__SAMEA104315424__bin.15	macaca fascicularis	chn	captive	2021	1458	619	uSGB	94.5283	0.125786	2887728	32274	136	k__Bacteria|p__Bacteroidetes|c__CFGB619|o__OFGB619|f__FGB619|g__GGB1458|s__GGB1458_SGB2021|t__SGB2021
LiX_2018	SAMEA104315424	LiX_2018__SAMEA104315424__bin.151	macaca fascicularis	chn	captive	15467	9823	3078	kSGB	76.1177	1.9943	1765780	3743	521	k__Bacteria|p__Proteobacteria|c__Deltaproteobacteria|o__Desulfovibrionales|f__Desulfovibrionaceae|g__Desulfovibrio|s__Desulfovibrio_piger|t__SGB15467
LiX_2018	SAMEA104315424	LiX_2018__SAMEA104315424__bin.153	macaca fascicularis	chn	captive	9204	6517	2378	uSGB	87.4119	2.7027	3116359	10981	420	k__Bacteria|p__Lentisphaerae|c__CFGB2378|o__OFGB2378|f__FGB2378|g__GGB6517|s__GGB6517_SGB9204|t__SGB9204
LiX_2018	SAMEA104315424	LiX_2018__SAMEA104315424__bin.154	macaca fascicularis	chn	captive	13997	9075	2837	uSGB	54.3011	1.6129	936673	5048	215	k__Bacteria|p__Proteobacteria|c__Alphaproteobacteria|o__Rhodospirillales|f__Acetobacteraceae|g__GGB9075|s__GGB9075_SGB13997|t__SGB13997
LiX_2018	SAMEA104315424	LiX_2018__SAMEA104315424__bin.157	macaca fascicularis	chn	captive	4188	3174	1325	uSGB	96.6443	0	2116084	32101	101	k__Bacteria|p__Firmicutes|c__Clostridia|o__Clostridiales|f__Eubacteriaceae|g__GGB3174|s__GGB3174_SGB4188|t__SGB4188
LiX_2018	SAMEA104315424	LiX_2018__SAMEA104315424__bin.158	macaca fascicularis	chn	captive	20944	13600	1325	pSGB	81.989	1.34228	2195466	6608	414	k__Bacteria|p__Firmicutes|c__Clostridia|o__Clostridiales|f__Eubacteriaceae|g__GGB13600|s__GGB13600_SGB20944|t__SGB20944
LiX_2018	SAMEA104315424	LiX_2018__SAMEA104315424__bin.159	macaca fascicularis	chn	captive	13992	9072	2836	uSGB	92.7419	0.806452	1611704	206647	10	k__Bacteria|p__Proteobacteria|c__CFGB2836|o__OFGB2836|f__FGB2836|g__GGB9072|s__GGB9072_SGB13992|t__SGB13992
LiX_2018	SAMEA104315424	LiX_2018__SAMEA104315424__bin.16	macaca fascicularis	chn	captive	4212	3189	1330	uSGB	85.8635	2.70694	2148826	5371	475	k__Bacteria|p__Firmicutes|c__Clostridia|o__Clostridiales|f__Ruminococcaceae|g__GGB3189|s__GGB3189_SGB4212|t__SGB4212
LiX_2018	SAMEA104315424	LiX_2018__SAMEA104315424__bin.164	macaca fascicularis	chn	captive	14294	9331	2976	kSGB	89.3706	1.3986	1875693	29518	95	k__Bacteria|p__Firmicutes|c__Clostridia|o__Clostridiales|f__Clostridiaceae|g__Clostridium|s__Clostridium_sp_CAG_1024|t__SGB14294
LiX_2018	SAMEA104315424	LiX_2018__SAMEA104315424__bin.165	macaca fascicularis	chn	captive	3193	2317	848	kSGB	94.9903	0	3012487	38726	122	k__Bacteria|p__Fibrobacteres|c__Fibrobacteria|o__Fibrobacterales|f__Fibrobacteraceae|g__Fibrobacter|s__Fibrobacter_sp_UWS1|t__SGB3193
LiX_2018	SAMEA104315424	LiX_2018__SAMEA104315424__bin.167	macaca fascicularis	chn	captive	4361	3301	1352	uSGB	82.507	1.67785	2115142	5989	432	k__Bacteria|p__Firmicutes|c__CFGB1352|o__OFGB1352|f__FGB1352|g__GGB3301|s__GGB3301_SGB4361|t__SGB4361
LiX_2018	SAMEA104315424	LiX_2018__SAMEA104315424__bin.168	macaca fascicularis	chn	captive	20798	9618	3056	pSGB	94.505	1.90665	2140136	11241	275	k__Bacteria|p__Firmicutes|c__Clostridia|o__Clostridiales|f__Clostridiales_unclassified|g__GGB9618|s__GGB9618_SGB20798|t__SGB20798
LiX_2018	SAMEA104315424	LiX_2018__SAMEA104315424__bin.170	macaca fascicularis	chn	captive	14211	9263	2934	uSGB	79.9049	2.20218	1487042	7635	267	k__Bacteria|p__Firmicutes|c__CFGB2934|o__OFGB2934|f__FGB2934|g__GGB9263|s__GGB9263_SGB14211|t__SGB14211
LiX_2018	SAMEA104315424	LiX_2018__SAMEA104315424__bin.175	macaca fascicularis	chn	captive	2215	1618	654	uSGB	66.7513	1.19048	1414578	4441	359	k__Bacteria|p__Bacteroidetes|c__Bacteroidia|o__Bacteroidales|f__Bacteroidaceae|g__GGB1618|s__GGB1618_SGB2215|t__SGB2215
LiX_2018	SAMEA104315424	LiX_2018__SAMEA104315424__bin.181	macaca fascicularis	chn	captive	8594	5977	2105	uSGB	51.7094	0	941706	89908	14	k__Bacteria|p__Firmicutes|c__CFGB2105|o__OFGB2105|f__FGB2105|g__GGB5977|s__GGB5977_SGB8594|t__SGB8594
LiX_2018	SAMEA104315424	LiX_2018__SAMEA104315424__bin.182	macaca fascicularis	chn	captive	20658	13393	4599	pSGB	83.578	0.894855	2123550	19004	171	k__Bacteria|p__Firmicutes|c__CFGB4599|o__OFGB4599|f__FGB4599|g__GGB13393|s__GGB13393_SGB20658|t__SGB20658
LiX_2018	SAMEA104315424	LiX_2018__SAMEA104315424__bin.187	macaca fascicularis	chn	captive	1437	1123	544	uSGB	79.3103	0	2537119	13852	263	k__Bacteria|p__Bacteroidetes|c__CFGB544|o__OFGB544|f__FGB544|g__GGB1123|s__GGB1123_SGB1437|t__SGB1437
LiX_2018	SAMEA104315424	LiX_2018__SAMEA104315424__bin.189	macaca fascicularis	chn	captive	1488	1158	557	uSGB	77.5862	1.72414	2679744	19863	171	k__Bacteria|p__Bacteroidetes|c__CFGB557|o__OFGB557|f__FGB557|g__GGB1158|s__GGB1158_SGB1488|t__SGB1488
LiX_2018	SAMEA104315424	LiX_2018__SAMEA104315424__bin.19	macaca fascicularis	chn	captive	3542	2626	1002	kSGB	96.8531	0.777001	2231484	50901	68	k__Bacteria|p__Spirochaetes|c__Spirochaetia|o__Spirochaetales|f__Spirochaetaceae|g__Treponema|s__Treponema_berlinense|t__SGB3542
LiX_2018	SAMEA104315424	LiX_2018__SAMEA104315424__bin.193	macaca fascicularis	chn	captive	21139	13763	4750	pSGB	56.0515	0	762857	8248	123	k__Bacteria|p__Tenericutes|c__CFGB4750|o__OFGB4750|f__FGB4750|g__GGB13763|s__GGB13763_SGB21139|t__SGB21139
LiX_2018	SAMEA104315424	LiX_2018__SAMEA104315424__bin.21	macaca fascicularis	chn	captive	4895	3619	1462	uSGB	96.1353	1.64251	3166792	112135	53	k__Bacteria|p__Firmicutes|c__Firmicutes_unclassified|o__Firmicutes_unclassified|f__Firmicutes_unclassified|g__Firmicutes_unclassified|s__Firmicutes_unclassified_SGB4895|t__SGB4895
LiX_2018	SAMEA104315424	LiX_2018__SAMEA104315424__bin.24	macaca fascicularis	chn	captive	3546	2629	1002	kSGB	58.7413	0	1499195	46898	55	k__Bacteria|p__Spirochaetes|c__Spirochaetia|o__Spirochaetales|f__Spirochaetaceae|g__Treponema|s__Treponema_succinifaciens|t__SGB3546
LiX_2018	SAMEA104315424	LiX_2018__SAMEA104315424__bin.26	macaca fascicularis	chn	captive	6579	4750	1787	kSGB	100	1.44444	1652812	83172	29	k__Bacteria|p__Firmicutes|c__Firmicutes_unclassified|o__Firmicutes_unclassified|f__Firmicutes_unclassified|g__Firmicutes_unclassified|s__Firmicutes_bacterium_CAG_313|t__SGB6579
LiX_2018	SAMEA104315424	LiX_2018__SAMEA104315424__bin.28	macaca fascicularis	chn	captive	4648	3480	1420	uSGB	55.0768	2.51678	1265365	2963	439	k__Bacteria|p__Firmicutes|c__Clostridia|o__Clostridiales|f__Lachnospiraceae|g__Roseburia|s__Roseburia_SGB4648|t__SGB4648
LiX_2018	SAMEA104315424	LiX_2018__SAMEA104315424__bin.3	macaca fascicularis	chn	captive	20649	13384	4591	pSGB	97.1774	0	1971880	53465	62	k__Bacteria|p__Proteobacteria|c__CFGB4591|o__OFGB4591|f__FGB4591|g__GGB13384|s__GGB13384_SGB20649|t__SGB20649
LiX_2018	SAMEA104315424	LiX_2018__SAMEA104315424__bin.32	macaca fascicularis	chn	captive	14311	9345	2984	uSGB	96.7742	1.88172	1655697	10914	185	k__Bacteria|p__Firmicutes|c__Clostridia|o__Clostridiales|f__Clostridiaceae|g__GGB9345|s__GGB9345_SGB14311|t__SGB14311
LiX_2018	SAMEA104315424	LiX_2018__SAMEA104315424__bin.34	macaca fascicularis	chn	captive	2237	1629	658	uSGB	56.3016	3.43915	1375912	3607	412	k__Bacteria|p__Bacteroidetes|c__Bacteroidia|o__Bacteroidales|f__Bacteroidaceae|g__GGB1629|s__GGB1629_SGB2237|t__SGB2237
LiX_2018	SAMEA104315424	LiX_2018__SAMEA104315424__bin.35	macaca fascicularis	chn	captive	19987	12859	4378	pSGB	91.9355	0	2060607	41780	83	k__Bacteria|p__Bacteroidetes|c__CFGB4378|o__OFGB4378|f__FGB4378|g__GGB12859|s__GGB12859_SGB19987|t__SGB19987
LiX_2018	SAMEA104315424	LiX_2018__SAMEA104315424__bin.4	macaca fascicularis	chn	captive	20402	13185	1703	pSGB	93.493	1.79641	1871695	14757	191	k__Bacteria|p__Firmicutes|c__Negativicutes|o__Acidaminococcales|f__Acidaminococcaceae|g__GGB13185|s__GGB13185_SGB20402|t__SGB20402
LiX_2018	SAMEA104315424	LiX_2018__SAMEA104315424__bin.50	macaca fascicularis	chn	captive	2212	1615	653	uSGB	91.9048	0.026455	1805333	57528	42	k__Bacteria|p__Bacteroidetes|c__CFGB653|o__OFGB653|f__FGB653|g__GGB1615|s__GGB1615_SGB2212|t__SGB2212
LiX_2018	SAMEA104315424	LiX_2018__SAMEA104315424__bin.52	macaca fascicularis	chn	captive	4328	3278	1342	kSGB	87.746	0.671141	1748007	10397	238	k__Bacteria|p__Firmicutes|c__Firmicutes_unclassified|o__Firmicutes_unclassified|f__Firmicutes_unclassified|g__Firmicutes_unclassified|s__Firmicutes_bacterium_CAG_341|t__SGB4328
LiX_2018	SAMEA104315424	LiX_2018__SAMEA104315424__bin.55	macaca fascicularis	chn	captive	20274	6565	2399	pSGB	65.6897	1.72414	2153403	4536	535	k__Bacteria|p__Proteobacteria|c__Betaproteobacteria|o__Burkholderiales|f__Sutterellaceae|g__GGB6565|s__GGB6565_SGB20274|t__SGB20274
LiX_2018	SAMEA104315424	LiX_2018__SAMEA104315424__bin.57	macaca fascicularis	chn	captive	20638	9080	2837	pSGB	90.7258	0.806452	2096187	72082	57	k__Bacteria|p__Proteobacteria|c__Alphaproteobacteria|o__Rhodospirillales|f__Acetobacteraceae|g__GGB9080|s__GGB9080_SGB20638|t__SGB20638
LiX_2018	SAMEA104315424	LiX_2018__SAMEA104315424__bin.61	macaca fascicularis	chn	captive	6478	4684	1776	kSGB	53.6517	1.1236	826359	26289	51	k__Bacteria|p__Firmicutes|c__Firmicutes_unclassified|o__Firmicutes_unclassified|f__Firmicutes_unclassified|g__Firmicutes_unclassified|s__Firmicutes_bacterium_CAG_321|t__SGB6478
LiX_2018	SAMEA104315424	LiX_2018__SAMEA104315424__bin.62	macaca fascicularis	chn	captive	4921	3632	1454	uSGB	95.6371	0.966184	2482682	67066	61	k__Bacteria|p__Firmicutes|c__Clostridia|o__Clostridiales|f__Lachnospiraceae|g__GGB3632|s__GGB3632_SGB4921|t__SGB4921
LiX_2018	SAMEA104315424	LiX_2018__SAMEA104315424__bin.67	macaca fascicularis	chn	captive	15040	9607	3056	uSGB	90.604	0.671141	1874921	100594	36	k__Bacteria|p__Firmicutes|c__Clostridia|o__Clostridiales|f__Clostridiales_unclassified|g__GGB9607|s__GGB9607_SGB15040|t__SGB15040
LiX_2018	SAMEA104315424	LiX_2018__SAMEA104315424__bin.69	macaca fascicularis	chn	captive	372	267	117	uSGB	94.7581	0	1385078	98036	17	k__Archaea|p__Euryarchaeota|c__CFGB117|o__OFGB117|f__FGB117|g__GGB267|s__GGB267_SGB372|t__SGB372
LiX_2018	SAMEA104315424	LiX_2018__SAMEA104315424__bin.7	macaca fascicularis	chn	captive	6778	4868	1831	kSGB	59.6024	2.83019	1347903	3130	442	k__Bacteria|p__Firmicutes|c__Erysipelotrichia|o__Erysipelotrichales|f__Erysipelotrichaceae|g__Catenibacterium|s__Catenibacterium_mitsuokai|t__SGB6778
LiX_2018	SAMEA104315424	LiX_2018__SAMEA104315424__bin.72	macaca fascicularis	chn	captive	20280	2734	1062	pSGB	96.4706	0.294118	2551524	42104	115	k__Bacteria|p__Proteobacteria|c__Gammaproteobacteria|o__Aeromonadales|f__Succinivibrionaceae|g__Succinatimonas|s__Succinatimonas_SGB20280|t__SGB20280
LiX_2018	SAMEA104315424	LiX_2018__SAMEA104315424__bin.73	macaca fascicularis	chn	captive	17364	10708	3176	uSGB	87.4324	2.44591	3472536	8641	548	k__Bacteria|p__Gemmatimonadetes|c__CFGB3176|o__OFGB3176|f__FGB3176|g__GGB10708|s__GGB10708_SGB17364|t__SGB17364
LiX_2018	SAMEA104315424	LiX_2018__SAMEA104315424__bin.74	macaca fascicularis	chn	captive	17365	10709	3176	uSGB	82.3633	2.0564	2989005	49749	91	k__Bacteria|p__Firmicutes|c__CFGB3176|o__OFGB3176|f__FGB3176|g__GGB10709|s__GGB10709_SGB17365|t__SGB17365
LiX_2018	SAMEA104315424	LiX_2018__SAMEA104315424__bin.75	macaca fascicularis	chn	captive	20174	13004	629	pSGB	80.9434	0.0336327	2414924	41209	88	k__Bacteria|p__Bacteroidetes|c__Bacteroidia|o__Bacteroidales|f__Prevotellaceae|g__GGB13004|s__GGB13004_SGB20174|t__SGB20174
LiX_2018	SAMEA104315424	LiX_2018__SAMEA104315424__bin.77	macaca fascicularis	chn	captive	20397	13181	4494	pSGB	88.1254	0.632911	2114191	9519	284	k__Bacteria|p__Firmicutes|c__CFGB4494|o__OFGB4494|f__FGB4494|g__GGB13181|s__GGB13181_SGB20397|t__SGB20397
LiX_2018	SAMEA104315424	LiX_2018__SAMEA104315424__bin.80	macaca fascicularis	chn	captive	21098	5989	2104	pSGB	90.3503	3.75633	1753894	11931	215	k__Bacteria|p__Firmicutes|c__CFGB2104|o__OFGB2104|f__FGB2104|g__GGB5989|s__GGB5989_SGB21098|t__SGB21098
LiX_2018	SAMEA104315424	LiX_2018__SAMEA104315424__bin.82	macaca fascicularis	chn	captive	19975	12851	511	pSGB	94.8925	1.07527	2388485	63845	54	k__Bacteria|p__Bacteroidetes|c__CFGB511|o__OFGB511|f__FGB511|g__GGB12851|s__GGB12851_SGB19975|t__SGB19975
LiX_2018	SAMEA104315424	LiX_2018__SAMEA104315424__bin.83	macaca fascicularis	chn	captive	20393	13177	4491	pSGB	58.2834	0	1377799	46579	43	k__Bacteria|p__Firmicutes|c__CFGB4491|o__OFGB4491|f__FGB4491|g__GGB13177|s__GGB13177_SGB20393|t__SGB20393
LiX_2018	SAMEA104315424	LiX_2018__SAMEA104315424__bin.84	macaca fascicularis	chn	captive	4957	3649	1454	uSGB	73.9427	1.98068	1787313	6427	362	k__Bacteria|p__Firmicutes|c__Clostridia|o__Clostridiales|f__Lachnospiraceae|g__GGB3649|s__GGB3649_SGB4957|t__SGB4957
LiX_2018	SAMEA104315424	LiX_2018__SAMEA104315424__bin.85	macaca fascicularis	chn	captive	20818	13505	3056	pSGB	54.9687	2.58621	1598689	26595	115	k__Bacteria|p__Firmicutes|c__Clostridia|o__Clostridiales|f__Clostridiales_unclassified|g__GGB13505|s__GGB13505_SGB20818|t__SGB20818
LiX_2018	SAMEA104315424	LiX_2018__SAMEA104315424__bin.87	macaca fascicularis	chn	captive	2240	1632	658	kSGB	92.127	4.44444	2626782	42756	121	k__Bacteria|p__Bacteroidetes|c__Bacteroidia|o__Bacteroidales|f__Bacteroidaceae|g__Bacteroides|s__Bacteroides_sp_CAG_545|t__SGB2240
LiX_2018	SAMEA104315424	LiX_2018__SAMEA104315424__bin.89	macaca fascicularis	chn	captive	6462	4673	1776	uSGB	67.9775	1.1236	856605	42288	38	k__Bacteria|p__Firmicutes|c__Clostridia|o__Clostridiales|f__Clostridiaceae|g__GGB4673|s__GGB4673_SGB6462|t__SGB6462
LiX_2018	SAMEA104315424	LiX_2018__SAMEA104315424__bin.90	macaca fascicularis	chn	captive	1614	1235	579	kSGB	63.1034	3.44828	2083647	13116	217	k__Bacteria|p__Bacteroidetes|c__Bacteroidia|o__Bacteroidales|f__Prevotellaceae|g__Prevotella|s__Prevotella_sp_CAG_732|t__SGB1614
LiX_2018	SAMEA104315424	LiX_2018__SAMEA104315424__bin.91	macaca fascicularis	chn	captive	9310	6586	2401	uSGB	50.5767	0	1318461	61363	28	k__Bacteria|p__Proteobacteria|c__Alphaproteobacteria|o__Rhodospirillales|f__Acetobacteraceae|g__GGB6586|s__GGB6586_SGB9310|t__SGB9310
LiX_2018	SAMEA104315424	LiX_2018__SAMEA104315424__bin.93	macaca fascicularis	chn	captive	4208	3185	1330	kSGB	87.9195	0	1893239	39570	77	k__Bacteria|p__Firmicutes|c__Clostridia|o__Clostridiales|f__Ruminococcaceae|g__Ruminococcus|s__Ruminococcus_sp_CAG_624|t__SGB4208
LiX_2018	SAMEA104315424	LiX_2018__SAMEA104315424__bin.94	macaca fascicularis	chn	captive	20152	12985	579	pSGB	97.3456	0.535714	2602734	57855	66	k__Bacteria|p__Bacteroidetes|c__Bacteroidia|o__Bacteroidales|f__Prevotellaceae|g__GGB12985|s__GGB12985_SGB20152|t__SGB20152
LiX_2018	SAMEA104315424	LiX_2018__SAMEA104315424__bin.97	macaca fascicularis	chn	captive	20228	1633	658	pSGB	87.0952	2.85714	2642162	63069	80	k__Bacteria|p__Bacteroidetes|c__Bacteroidia|o__Bacteroidales|f__Bacteroidaceae|g__GGB1633|s__GGB1633_SGB20228|t__SGB20228
LiX_2018	SAMEA104315425	LiX_2018__SAMEA104315425__bin.104	macaca fascicularis	chn	captive	4367	3304	1354	kSGB	94.9245	0	2283393	24473	146	k__Bacteria|p__Firmicutes|c__Clostridia|o__Clostridiales|f__Ruminococcaceae|g__Ruminococcus|s__Ruminococcus_sp_CAG_177|t__SGB4367
LiX_2018	SAMEA104315425	LiX_2018__SAMEA104315425__bin.107	macaca fascicularis	chn	captive	14238	9285	2947	kSGB	91.4989	0.33557	1742582	25565	91	k__Bacteria|p__Firmicutes|c__Clostridia|o__Clostridiales|f__Eubacteriaceae|g__Eubacterium|s__Eubacterium_sp_CAG_841|t__SGB14238
LiX_2018	SAMEA104315425	LiX_2018__SAMEA104315425__bin.111	macaca fascicularis	chn	captive	15254	9714	3056	uSGB	95.6376	1.04866	2266771	26082	138	k__Bacteria|p__Firmicutes|c__Clostridia|o__Clostridiales|f__Clostridiales_unclassified|g__GGB9714|s__GGB9714_SGB15254|t__SGB15254
LiX_2018	SAMEA104315425	LiX_2018__SAMEA104315425__bin.113	macaca fascicularis	chn	captive	4248	3216	1332	uSGB	93.736	0.671141	2739277	11594	343	k__Bacteria|p__Firmicutes|c__Clostridia|o__Clostridiales|f__Ruminococcaceae|g__GGB3216|s__GGB3216_SGB4248|t__SGB4248
LiX_2018	SAMEA104315425	LiX_2018__SAMEA104315425__bin.115	macaca fascicularis	chn	captive	20963	12451	4201	pSGB	92.5346	1.45875	2067454	8081	361	k__Bacteria|p__Proteobacteria|c__Epsilonproteobacteria|o__Campylobacterales|f__Helicobacteraceae|g__Helicobacter|s__Helicobacter_SGB20963|t__SGB20963
LiX_2018	SAMEA104315425	LiX_2018__SAMEA104315425__bin.13	macaca fascicularis	chn	captive	8611	5989	2104	uSGB	53.8462	0	1440062	33476	97	k__Bacteria|p__Candidatus_Melainabacteria|c__Candidatus_Melainabacteria_unclassified|o__Candidatus_Melainabacteria_unclassified|f__Candidatus_Melainabacteria_unclassified|g__GGB5989|s__GGB5989_SGB8611|t__SGB8611
LiX_2018	SAMEA104315425	LiX_2018__SAMEA104315425__bin.14	macaca fascicularis	chn	captive	4891	3617	1462	kSGB	64.386	0	2095281	5887	437	k__Bacteria|p__Firmicutes|c__Firmicutes_unclassified|o__Firmicutes_unclassified|f__Firmicutes_unclassified|g__Firmicutes_unclassified|s__Firmicutes_bacterium_CAG_534|t__SGB4891
LiX_2018	SAMEA104315425	LiX_2018__SAMEA104315425__bin.16	macaca fascicularis	chn	captive	5105	3755	1479	uSGB	98.6577	0	3010178	39874	112	k__Bacteria|p__Firmicutes|c__Clostridia|o__Clostridiales|f__Clostridiaceae|g__Clostridium|s__Clostridium_SGB5105|t__SGB5105
LiX_2018	SAMEA104315425	LiX_2018__SAMEA104315425__bin.17	macaca fascicularis	chn	captive	20735	9740	3058	pSGB	74.6266	2.67857	2038738	20153	156	k__Bacteria|p__Firmicutes|c__Clostridia|o__Clostridiales|f__Ruminococcaceae|g__Faecalibacterium|s__Faecalibacterium_SGB20735|t__SGB20735
LiX_2018	SAMEA104315425	LiX_2018__SAMEA104315425__bin.23	macaca fascicularis	chn	captive	20397	13181	4494	pSGB	95.8861	0.632911	2470312	20711	181	k__Bacteria|p__Firmicutes|c__CFGB4494|o__OFGB4494|f__FGB4494|g__GGB13181|s__GGB13181_SGB20397|t__SGB20397
LiX_2018	SAMEA104315425	LiX_2018__SAMEA104315425__bin.24	macaca fascicularis	chn	captive	15103	9635	3056	uSGB	87.3532	1.34228	2065989	17881	177	k__Bacteria|p__Firmicutes|c__Firmicutes_unclassified|o__Firmicutes_unclassified|f__Firmicutes_unclassified|g__Firmicutes_unclassified|s__Firmicutes_unclassified_SGB15103|t__SGB15103
LiX_2018	SAMEA104315425	LiX_2018__SAMEA104315425__bin.31	macaca fascicularis	chn	captive	20117	1235	579	pSGB	62.6527	3.98646	3484361	16061	369	k__Bacteria|p__Bacteroidetes|c__Bacteroidia|o__Bacteroidales|f__Prevotellaceae|g__Prevotella|s__Prevotella_SGB20117|t__SGB20117
LiX_2018	SAMEA104315425	LiX_2018__SAMEA104315425__bin.33	macaca fascicularis	chn	captive	3546	2629	1002	kSGB	58.1818	0	1157161	79812	28	k__Bacteria|p__Spirochaetes|c__Spirochaetia|o__Spirochaetales|f__Spirochaetaceae|g__Treponema|s__Treponema_succinifaciens|t__SGB3546
LiX_2018	SAMEA104315425	LiX_2018__SAMEA104315425__bin.35	macaca fascicularis	chn	captive	20146	12980	579	pSGB	73.6663	0	2143118	23335	126	k__Bacteria|p__Bacteroidetes|c__Bacteroidia|o__Bacteroidales|f__Prevotellaceae|g__GGB12980|s__GGB12980_SGB20146|t__SGB20146
LiX_2018	SAMEA104315425	LiX_2018__SAMEA104315425__bin.38	macaca fascicularis	chn	captive	20197	13025	4426	pSGB	56.7204	0	1632887	131297	23	k__Bacteria|p__Bacteroidetes|c__CFGB4426|o__OFGB4426|f__FGB4426|g__GGB13025|s__GGB13025_SGB20197|t__SGB20197
LiX_2018	SAMEA104315425	LiX_2018__SAMEA104315425__bin.39	macaca fascicularis	chn	captive	2238	1630	658	kSGB	92.0265	1.11111	2649987	37392	112	k__Bacteria|p__Bacteroidetes|c__Bacteroidia|o__Bacteroidales|f__Bacteroidaceae|g__Bacteroides|s__Bacteroides_sp_CAG_770|t__SGB2238
LiX_2018	SAMEA104315425	LiX_2018__SAMEA104315425__bin.4	macaca fascicularis	chn	captive	20013	12877	4385	pSGB	92.2862	1.11524	3018971	23921	185	k__Bacteria|p__Bacteroidetes|c__CFGB4385|o__OFGB4385|f__FGB4385|g__GGB12877|s__GGB12877_SGB20013|t__SGB20013
LiX_2018	SAMEA104315425	LiX_2018__SAMEA104315425__bin.40	macaca fascicularis	chn	captive	20538	13298	1449	pSGB	82.2785	0.21097	2858945	30620	200	k__Bacteria|p__Firmicutes|c__Clostridia|o__Clostridiales|f__Lachnospiraceae|g__GGB13298|s__GGB13298_SGB20538|t__SGB20538
LiX_2018	SAMEA104315425	LiX_2018__SAMEA104315425__bin.41	macaca fascicularis	chn	captive	1437	1123	544	uSGB	96.0657	0.185874	2958156	84009	52	k__Bacteria|p__Bacteroidetes|c__CFGB544|o__OFGB544|f__FGB544|g__GGB1123|s__GGB1123_SGB1437|t__SGB1437
LiX_2018	SAMEA104315425	LiX_2018__SAMEA104315425__bin.42	macaca fascicularis	chn	captive	6970	4978	1877	uSGB	98.5981	0.545171	2152146	77466	51	k__Bacteria|p__Firmicutes|c__CFGB1877|o__OFGB1877|f__FGB1877|g__GGB4978|s__GGB4978_SGB6970|t__SGB6970
LiX_2018	SAMEA104315425	LiX_2018__SAMEA104315425__bin.45	macaca fascicularis	chn	captive	1606	1231	579	kSGB	93.3333	0.185185	2612441	66784	64	k__Bacteria|p__Bacteroidetes|c__Bacteroidia|o__Bacteroidales|f__Prevotellaceae|g__Prevotella|s__Prevotella_sp_P5_126|t__SGB1606
LiX_2018	SAMEA104315425	LiX_2018__SAMEA104315425__bin.48	macaca fascicularis	chn	captive	20192	13020	4422	pSGB	91.0566	0	2275459	41712	87	k__Bacteria|p__Bacteroidetes|c__CFGB4422|o__OFGB4422|f__FGB4422|g__GGB13020|s__GGB13020_SGB20192|t__SGB20192
LiX_2018	SAMEA104315425	LiX_2018__SAMEA104315425__bin.49	macaca fascicularis	chn	captive	20145	12979	579	pSGB	74.7962	4.31034	3106801	8808	450	k__Bacteria|p__Bacteroidetes|c__Bacteroidia|o__Bacteroidales|f__Prevotellaceae|g__GGB12979|s__GGB12979_SGB20145|t__SGB20145
LiX_2018	SAMEA104315425	LiX_2018__SAMEA104315425__bin.50	macaca fascicularis	chn	captive	4933	3638	1454	kSGB	79.7005	1.44928	1799599	8582	293	k__Bacteria|p__Firmicutes|c__Clostridia|o__Clostridiales|f__Lachnospiraceae|g__Lachnospiraceae_unclassified|s__Eubacterium_rectale|t__SGB4933
LiX_2018	SAMEA104315425	LiX_2018__SAMEA104315425__bin.51	macaca fascicularis	chn	captive	20393	13177	4491	pSGB	60.3448	0	950255	23423	72	k__Bacteria|p__Firmicutes|c__CFGB4491|o__OFGB4491|f__FGB4491|g__GGB13177|s__GGB13177_SGB20393|t__SGB20393
LiX_2018	SAMEA104315425	LiX_2018__SAMEA104315425__bin.52	macaca fascicularis	chn	captive	4212	3189	1330	uSGB	82.5503	0	1782644	32812	88	k__Bacteria|p__Firmicutes|c__Clostridia|o__Clostridiales|f__Ruminococcaceae|g__GGB3189|s__GGB3189_SGB4212|t__SGB4212
LiX_2018	SAMEA104315425	LiX_2018__SAMEA104315425__bin.53	macaca fascicularis	chn	captive	14311	9345	2984	uSGB	97.3725	0.672043	1719601	17382	141	k__Bacteria|p__Firmicutes|c__Clostridia|o__Clostridiales|f__Clostridiaceae|g__GGB9345|s__GGB9345_SGB14311|t__SGB14311
LiX_2018	SAMEA104315425	LiX_2018__SAMEA104315425__bin.54	macaca fascicularis	chn	captive	20012	12876	4384	pSGB	92.9389	0	2607099	18717	187	k__Bacteria|p__Bacteroidetes|c__CFGB4384|o__OFGB4384|f__FGB4384|g__GGB12876|s__GGB12876_SGB20012|t__SGB20012
LiX_2018	SAMEA104315425	LiX_2018__SAMEA104315425__bin.57	macaca fascicularis	chn	captive	2021	1458	619	uSGB	96.0377	0.125786	2889877	31634	131	k__Bacteria|p__Bacteroidetes|c__CFGB619|o__OFGB619|f__FGB619|g__GGB1458|s__GGB1458_SGB2021|t__SGB2021
LiX_2018	SAMEA104315425	LiX_2018__SAMEA104315425__bin.58	macaca fascicularis	chn	captive	1613	1234	579	kSGB	55.4859	0	1767113	16579	139	k__Bacteria|p__Bacteroidetes|c__Bacteroidia|o__Bacteroidales|f__Prevotellaceae|g__Prevotella|s__Prevotella_sp_CAG_386|t__SGB1613
LiX_2018	SAMEA104315425	LiX_2018__SAMEA104315425__bin.59	macaca fascicularis	chn	captive	8596	5978	2105	uSGB	56.5527	0	1485763	117420	17	k__Bacteria|p__Candidatus_Melainabacteria|c__CFGB2105|o__OFGB2105|f__FGB2105|g__GGB5978|s__GGB5978_SGB8596|t__SGB8596
LiX_2018	SAMEA104315425	LiX_2018__SAMEA104315425__bin.60	macaca fascicularis	chn	captive	2237	1629	658	uSGB	80.0741	1.8254	1803228	5323	382	k__Bacteria|p__Bacteroidetes|c__Bacteroidia|o__Bacteroidales|f__Bacteroidaceae|g__GGB1629|s__GGB1629_SGB2237|t__SGB2237
LiX_2018	SAMEA104315425	LiX_2018__SAMEA104315425__bin.62	macaca fascicularis	chn	captive	9323	6593	2402	uSGB	95.6989	0.537634	1591998	56611	41	k__Bacteria|p__Proteobacteria|c__CFGB2402|o__OFGB2402|f__FGB2402|g__GGB6593|s__GGB6593_SGB9323|t__SGB9323
LiX_2018	SAMEA104315425	LiX_2018__SAMEA104315425__bin.64	macaca fascicularis	chn	captive	20152	12985	579	pSGB	87.2766	1.49691	2319922	9165	313	k__Bacteria|p__Bacteroidetes|c__Bacteroidia|o__Bacteroidales|f__Prevotellaceae|g__GGB12985|s__GGB12985_SGB20152|t__SGB20152
LiX_2018	SAMEA104315425	LiX_2018__SAMEA104315425__bin.66	macaca fascicularis	chn	captive	2239	1631	658	kSGB	89.9312	0.47619	2396387	21100	168	k__Bacteria|p__Bacteroidetes|c__Bacteroidia|o__Bacteroidales|f__Bacteroidaceae|g__Bacteroides|s__Bacteroides_sp_CAG_709|t__SGB2239
LiX_2018	SAMEA104315425	LiX_2018__SAMEA104315425__bin.75	macaca fascicularis	chn	captive	5082	3742	1476	kSGB	97.9866	0	2691905	110266	35	k__Bacteria|p__Firmicutes|c__Clostridia|o__Clostridiales|f__Eubacteriaceae|g__Eubacterium|s__Eubacterium_eligens|t__SGB5082
LiX_2018	SAMEA104315425	LiX_2018__SAMEA104315425__bin.77	macaca fascicularis	chn	captive	15244	9712	3056	uSGB	58.6444	0.122026	1310373	3072	452	k__Bacteria|p__Firmicutes|c__Clostridia|o__Clostridiales|f__Clostridiales_unclassified|g__GGB9712|s__GGB9712_SGB15244|t__SGB15244
LiX_2018	SAMEA104315425	LiX_2018__SAMEA104315425__bin.8	macaca fascicularis	chn	captive	20101	12950	579	pSGB	78.4483	1.72414	3025622	40827	113	k__Bacteria|p__Bacteroidetes|c__Bacteroidia|o__Bacteroidales|f__Prevotellaceae|g__GGB12950|s__GGB12950_SGB20101|t__SGB20101
LiX_2018	SAMEA104315425	LiX_2018__SAMEA104315425__bin.83	macaca fascicularis	chn	captive	20107	12954	579	pSGB	63.7931	0	2406712	121830	42	k__Bacteria|p__Bacteroidetes|c__Bacteroidia|o__Bacteroidales|f__Prevotellaceae|g__GGB12954|s__GGB12954_SGB20107|t__SGB20107
LiX_2018	SAMEA104315425	LiX_2018__SAMEA104315425__bin.84	macaca fascicularis	chn	captive	20127	12968	579	pSGB	61.1111	0.164609	2290584	57208	91	k__Bacteria|p__Bacteroidetes|c__Bacteroidia|o__Bacteroidales|f__Prevotellaceae|g__GGB12968|s__GGB12968_SGB20127|t__SGB20127
LiX_2018	SAMEA104315425	LiX_2018__SAMEA104315425__bin.85	macaca fascicularis	chn	captive	1657	1239	579	kSGB	93.4412	0.37037	2787157	34649	124	k__Bacteria|p__Bacteroidetes|c__Bacteroidia|o__Bacteroidales|f__Prevotellaceae|g__Prevotella|s__Prevotella_sp_CAG_1092|t__SGB1657
LiX_2018	SAMEA104315425	LiX_2018__SAMEA104315425__bin.87	macaca fascicularis	chn	captive	21110	13742	4736	pSGB	85.9922	3.46667	2870545	3494	914	k__Bacteria|p__Spirochaetes|c__CFGB4736|o__OFGB4736|f__FGB4736|g__GGB13742|s__GGB13742_SGB21110|t__SGB21110
LiX_2018	SAMEA104315425	LiX_2018__SAMEA104315425__bin.89	macaca fascicularis	chn	captive	7041	5024	1901	kSGB	97.5452	0.0775194	1893523	35197	97	k__Bacteria|p__Firmicutes|c__Bacilli|o__Lactobacillales|f__Lactobacillaceae|g__Lactobacillus|s__Lactobacillus_johnsonii|t__SGB7041
LiX_2018	SAMEA104315425	LiX_2018__SAMEA104315425__bin.90	macaca fascicularis	chn	captive	7095	5065	1901	kSGB	98.6957	2.17391	1819064	19607	136	k__Bacteria|p__Firmicutes|c__Bacilli|o__Lactobacillales|f__Lactobacillaceae|g__Lactobacillus|s__Lactobacillus_reuteri|t__SGB7095
LiX_2018	SAMEA104315425	LiX_2018__SAMEA104315425__bin.91	macaca fascicularis	chn	captive	4328	3278	1342	kSGB	78.2582	0.894855	1404724	4054	384	k__Bacteria|p__Firmicutes|c__Firmicutes_unclassified|o__Firmicutes_unclassified|f__Firmicutes_unclassified|g__Firmicutes_unclassified|s__Firmicutes_bacterium_CAG_341|t__SGB4328
LiX_2018	SAMEA104315425	LiX_2018__SAMEA104315425__bin.92	macaca fascicularis	chn	captive	372	267	117	uSGB	59.3672	0.806452	841733	3462	270	k__Archaea|p__Euryarchaeota|c__CFGB117|o__OFGB117|f__FGB117|g__GGB267|s__GGB267_SGB372|t__SGB372
LiX_2018	SAMEA104315425	LiX_2018__SAMEA104315425__bin.95	macaca fascicularis	chn	captive	4644	3479	1420	kSGB	98.6577	0	2813714	62978	70	k__Bacteria|p__Firmicutes|c__Clostridia|o__Clostridiales|f__Clostridiaceae|g__Clostridium|s__Clostridium_sp_CAG_62|t__SGB4644
LiX_2018	SAMEA104315425	LiX_2018__SAMEA104315425__bin.97	macaca fascicularis	chn	captive	4921	3632	1454	uSGB	97.8261	0.644122	2644130	69001	49	k__Bacteria|p__Firmicutes|c__Clostridia|o__Clostridiales|f__Lachnospiraceae|g__GGB3632|s__GGB3632_SGB4921|t__SGB4921
LiX_2018	SAMEA104315425	LiX_2018__SAMEA104315425__bin.99	macaca fascicularis	chn	captive	1488	1158	557	uSGB	94.7222	0.555556	3086640	34001	154	k__Bacteria|p__Bacteroidetes|c__CFGB557|o__OFGB557|f__FGB557|g__GGB1158|s__GGB1158_SGB1488|t__SGB1488
LiX_2018	SAMEA104315426	LiX_2018__SAMEA104315426__bin.103	macaca fascicularis	chn	captive	15093	9635	3056	uSGB	94.2953	1.34228	2158829	55195	55	k__Bacteria|p__Firmicutes|c__Clostridia|o__Clostridiales|f__Clostridiales_unclassified|g__GGB9634|s__GGB9634_SGB15093|t__SGB15093
LiX_2018	SAMEA104315426	LiX_2018__SAMEA104315426__bin.105	macaca fascicularis	chn	captive	1666	1245	579	kSGB	71.7021	0.246914	2193178	55267	62	k__Bacteria|p__Bacteroidetes|c__Bacteroidia|o__Bacteroidales|f__Prevotellaceae|g__Prevotella|s__Prevotella_sp_CAG_474|t__SGB1666
LiX_2018	SAMEA104315426	LiX_2018__SAMEA104315426__bin.107	macaca fascicularis	chn	captive	20882	13556	1355	pSGB	66.8796	0.671141	1640233	3622	496	k__Bacteria|p__Firmicutes|c__Clostridia|o__Clostridiales|f__Ruminococcaceae|g__GGB13556|s__GGB13556_SGB20882|t__SGB20882
LiX_2018	SAMEA104315426	LiX_2018__SAMEA104315426__bin.108	macaca fascicularis	chn	captive	15244	9712	3056	uSGB	90.604	0.671141	2359077	83801	49	k__Bacteria|p__Firmicutes|c__Clostridia|o__Clostridiales|f__Clostridiales_unclassified|g__GGB9712|s__GGB9712_SGB15244|t__SGB15244
LiX_2018	SAMEA104315426	LiX_2018__SAMEA104315426__bin.109	macaca fascicularis	chn	captive	1488	1158	557	uSGB	88.6111	1.75926	3342887	34416	171	k__Bacteria|p__Bacteroidetes|c__CFGB557|o__OFGB557|f__FGB557|g__GGB1158|s__GGB1158_SGB1488|t__SGB1488
LiX_2018	SAMEA104315426	LiX_2018__SAMEA104315426__bin.11	macaca fascicularis	chn	captive	15254	9714	3056	uSGB	90.7159	2.68456	2003386	7828	351	k__Bacteria|p__Firmicutes|c__Clostridia|o__Clostridiales|f__Clostridiales_unclassified|g__GGB9714|s__GGB9714_SGB15254|t__SGB15254
LiX_2018	SAMEA104315426	LiX_2018__SAMEA104315426__bin.111	macaca fascicularis	chn	captive	1657	1239	579	kSGB	60.3971	0.862069	2326828	5154	538	k__Bacteria|p__Bacteroidetes|c__Bacteroidia|o__Bacteroidales|f__Prevotellaceae|g__Prevotella|s__Prevotella_sp_CAG_1092|t__SGB1657
LiX_2018	SAMEA104315426	LiX_2018__SAMEA104315426__bin.114	macaca fascicularis	chn	captive	20805	9631	3056	pSGB	70.332	4.32683	1609961	6259	320	k__Bacteria|p__Firmicutes|c__Clostridia|o__Clostridiales|f__Clostridiales_unclassified|g__GGB9631|s__GGB9631_SGB20805|t__SGB20805
LiX_2018	SAMEA104315426	LiX_2018__SAMEA104315426__bin.116	macaca fascicularis	chn	captive	15180	9677	3054	kSGB	90.2685	0.671141	2100841	37385	75	k__Bacteria|p__Firmicutes|c__Firmicutes_unclassified|o__Firmicutes_unclassified|f__Firmicutes_unclassified|g__Firmicutes_unclassified|s__Firmicutes_bacterium_CAG_240|t__SGB15180
LiX_2018	SAMEA104315426	LiX_2018__SAMEA104315426__bin.117	macaca fascicularis	chn	captive	2237	1629	658	uSGB	95.0529	0.47619	2396810	57093	71	k__Bacteria|p__Bacteroidetes|c__Bacteroidia|o__Bacteroidales|f__Bacteroidaceae|g__GGB1629|s__GGB1629_SGB2237|t__SGB2237
LiX_2018	SAMEA104315426	LiX_2018__SAMEA104315426__bin.119	macaca fascicularis	chn	captive	6327	4577	1765	uSGB	77.1714	3.13199	1832201	81100	56	k__Bacteria|p__Firmicutes|c__Clostridia|o__Clostridiales|f__Clostridiaceae|g__GGB4577|s__GGB4577_SGB6327|t__SGB6327
LiX_2018	SAMEA104315426	LiX_2018__SAMEA104315426__bin.120	macaca fascicularis	chn	captive	15021	9596	3035	uSGB	98.4969	1.87919	2764600	24945	171	k__Bacteria|p__Firmicutes|c__Clostridia|o__Clostridiales|f__Clostridiales_unclassified|g__GGB9596|s__GGB9596_SGB15021|t__SGB15021
LiX_2018	SAMEA104315426	LiX_2018__SAMEA104315426__bin.122	macaca fascicularis	chn	captive	17364	10708	3176	uSGB	91.2162	0.943527	3686546	28715	209	k__Bacteria|p__Gemmatimonadetes|c__CFGB3176|o__OFGB3176|f__FGB3176|g__GGB10708|s__GGB10708_SGB17364|t__SGB17364
LiX_2018	SAMEA104315426	LiX_2018__SAMEA104315426__bin.123	macaca fascicularis	chn	captive	20969	13621	4201	pSGB	95.1727	3.93885	1837468	11460	238	k__Bacteria|p__Proteobacteria|c__Epsilonproteobacteria|o__Campylobacterales|f__Helicobacteraceae|g__GGB13621|s__GGB13621_SGB20969|t__SGB20969
LiX_2018	SAMEA104315426	LiX_2018__SAMEA104315426__bin.126	macaca fascicularis	chn	captive	372	267	117	uSGB	81.4516	0	1291851	7311	232	k__Archaea|p__Euryarchaeota|c__CFGB117|o__OFGB117|f__FGB117|g__GGB267|s__GGB267_SGB372|t__SGB372
LiX_2018	SAMEA104315426	LiX_2018__SAMEA104315426__bin.129	macaca fascicularis	chn	captive	20968	13621	4201	pSGB	54.9973	1.37324	1418434	3399	463	k__Bacteria|p__Proteobacteria|c__Epsilonproteobacteria|o__Campylobacterales|f__Helicobacteraceae|g__GGB13621|s__GGB13621_SGB20968|t__SGB20968
LiX_2018	SAMEA104315426	LiX_2018__SAMEA104315426__bin.132	macaca fascicularis	chn	captive	14209	9261	2932	uSGB	84.4519	0.671141	1985058	6717	377	k__Bacteria|p__Firmicutes|c__Clostridia|o__Clostridiales|f__Clostridiaceae|g__GGB9261|s__GGB9261_SGB14209|t__SGB14209
LiX_2018	SAMEA104315426	LiX_2018__SAMEA104315426__bin.14	macaca fascicularis	chn	captive	4957	3649	1454	uSGB	95.3945	1.64251	2092458	14769	210	k__Bacteria|p__Firmicutes|c__Clostridia|o__Clostridiales|f__Lachnospiraceae|g__GGB3649|s__GGB3649_SGB4957|t__SGB4957
LiX_2018	SAMEA104315426	LiX_2018__SAMEA104315426__bin.15	macaca fascicularis	chn	captive	13994	9073	2830	uSGB	90.3226	0	1854729	65076	47	k__Bacteria|p__Proteobacteria|c__Alphaproteobacteria|o__Rhodospirillales|f__Acetobacteraceae|g__GGB9073|s__GGB9073_SGB13994|t__SGB13994
LiX_2018	SAMEA104315426	LiX_2018__SAMEA104315426__bin.17	macaca fascicularis	chn	captive	1606	1231	579	kSGB	95.9259	0.277778	2843037	62998	75	k__Bacteria|p__Bacteroidetes|c__Bacteroidia|o__Bacteroidales|f__Prevotellaceae|g__Prevotella|s__Prevotella_sp_P5_126|t__SGB1606
LiX_2018	SAMEA104315426	LiX_2018__SAMEA104315426__bin.18	macaca fascicularis	chn	captive	2212	1615	653	uSGB	75.2487	0.714286	1353808	5812	274	k__Bacteria|p__Bacteroidetes|c__CFGB653|o__OFGB653|f__FGB653|g__GGB1615|s__GGB1615_SGB2212|t__SGB2212
LiX_2018	SAMEA104315426	LiX_2018__SAMEA104315426__bin.2	macaca fascicularis	chn	captive	7041	5024	1901	kSGB	96.077	4.59064	1701191	12389	200	k__Bacteria|p__Firmicutes|c__Bacilli|o__Lactobacillales|f__Lactobacillaceae|g__Lactobacillus|s__Lactobacillus_johnsonii|t__SGB7041
LiX_2018	SAMEA104315426	LiX_2018__SAMEA104315426__bin.21	macaca fascicularis	chn	captive	21003	13649	4696	pSGB	61.7978	0	865788	158625	12	k__Bacteria|p__Firmicutes|c__CFGB4696|o__OFGB4696|f__FGB4696|g__GGB13649|s__GGB13649_SGB21003|t__SGB21003
LiX_2018	SAMEA104315426	LiX_2018__SAMEA104315426__bin.27	macaca fascicularis	chn	captive	19946	12828	118	pSGB	91.9355	0	1420277	28510	81	k__Archaea|p__Euryarchaeota|c__Thermoplasmata|o__Methanomassiliicoccales|f__Methanomassiliicoccaceae|g__GGB12828|s__GGB12828_SGB19946|t__SGB19946
LiX_2018	SAMEA104315426	LiX_2018__SAMEA104315426__bin.30	macaca fascicularis	chn	captive	20671	13405	4606	pSGB	63.9821	0.0419463	1467025	59363	46	k__Bacteria|p__Firmicutes|c__CFGB4606|o__OFGB4606|f__FGB4606|g__GGB13405|s__GGB13405_SGB20671|t__SGB20671
LiX_2018	SAMEA104315426	LiX_2018__SAMEA104315426__bin.31	macaca fascicularis	chn	captive	5234	3859	1527	uSGB	94.9565	0	2233795	21631	156	k__Bacteria|p__Firmicutes|c__Clostridia|o__Clostridiales|f__Lachnospiraceae|g__GGB3859|s__GGB3859_SGB5234|t__SGB5234
LiX_2018	SAMEA104315426	LiX_2018__SAMEA104315426__bin.4	macaca fascicularis	chn	captive	15467	9823	3078	kSGB	59.0003	1.18343	1460645	3032	497	k__Bacteria|p__Proteobacteria|c__Deltaproteobacteria|o__Desulfovibrionales|f__Desulfovibrionaceae|g__Desulfovibrio|s__Desulfovibrio_piger|t__SGB15467
LiX_2018	SAMEA104315426	LiX_2018__SAMEA104315426__bin.41	macaca fascicularis	chn	captive	21110	13742	4736	pSGB	95.2	2	2743456	10662	364	k__Bacteria|p__Spirochaetes|c__CFGB4736|o__OFGB4736|f__FGB4736|g__GGB13742|s__GGB13742_SGB21110|t__SGB21110
LiX_2018	SAMEA104315426	LiX_2018__SAMEA104315426__bin.42	macaca fascicularis	chn	captive	20976	13627	4683	pSGB	66.5541	1.35135	1553909	207788	13	k__Bacteria|p__Verrucomicrobia|c__CFGB4683|o__OFGB4683|f__FGB4683|g__GGB13627|s__GGB13627_SGB20976|t__SGB20976
LiX_2018	SAMEA104315426	LiX_2018__SAMEA104315426__bin.45	macaca fascicularis	chn	captive	20229	13052	658	pSGB	92.9365	1.19048	2914487	64173	75	k__Bacteria|p__Bacteroidetes|c__Bacteroidia|o__Bacteroidales|f__Bacteroidaceae|g__GGB13052|s__GGB13052_SGB20229|t__SGB20229
LiX_2018	SAMEA104315426	LiX_2018__SAMEA104315426__bin.47	macaca fascicularis	chn	captive	20482	13253	1476	pSGB	94.4478	3.13199	2712195	8790	405	k__Bacteria|p__Firmicutes|c__Clostridia|o__Clostridiales|f__Eubacteriaceae|g__GGB13253|s__GGB13253_SGB20482|t__SGB20482
LiX_2018	SAMEA104315426	LiX_2018__SAMEA104315426__bin.48	macaca fascicularis	chn	captive	20424	13203	4507	pSGB	85.9902	0	1927188	6702	352	k__Bacteria|p__Firmicutes|c__CFGB4507|o__OFGB4507|f__FGB4507|g__GGB13203|s__GGB13203_SGB20424|t__SGB20424
LiX_2018	SAMEA104315426	LiX_2018__SAMEA104315426__bin.49	macaca fascicularis	chn	captive	2229	1627	658	uSGB	89.2381	0.661376	2805514	30496	130	k__Bacteria|p__Bacteroidetes|c__Bacteroidia|o__Bacteroidales|f__Rikenellaceae|g__Alistipes|s__Alistipes_SGB2229|t__SGB2229
LiX_2018	SAMEA104315426	LiX_2018__SAMEA104315426__bin.5	macaca fascicularis	chn	captive	3546	2629	1002	kSGB	99.3007	0	2271042	47342	79	k__Bacteria|p__Spirochaetes|c__Spirochaetia|o__Spirochaetales|f__Spirochaetaceae|g__Treponema|s__Treponema_succinifaciens|t__SGB3546
LiX_2018	SAMEA104315426	LiX_2018__SAMEA104315426__bin.53	macaca fascicularis	chn	captive	9204	6517	2378	uSGB	82.4152	3.71622	3165906	7920	529	k__Bacteria|p__Lentisphaerae|c__CFGB2378|o__OFGB2378|f__FGB2378|g__GGB6517|s__GGB6517_SGB9204|t__SGB9204
LiX_2018	SAMEA104315426	LiX_2018__SAMEA104315426__bin.54	macaca fascicularis	chn	captive	20403	13186	1703	pSGB	75.8013	3.63273	1576327	3347	504	k__Bacteria|p__Firmicutes|c__Negativicutes|o__Acidaminococcales|f__Acidaminococcaceae|g__GGB13186|s__GGB13186_SGB20403|t__SGB20403
LiX_2018	SAMEA104315426	LiX_2018__SAMEA104315426__bin.55	macaca fascicularis	chn	captive	19969	1067	511	pSGB	97.043	0.537634	2787455	116057	36	k__Bacteria|p__Bacteroidetes|c__CFGB511|o__OFGB511|f__FGB511|g__GGB1067|s__GGB1067_SGB19969|t__SGB19969
LiX_2018	SAMEA104315426	LiX_2018__SAMEA104315426__bin.59	macaca fascicularis	chn	captive	5105	3755	1479	uSGB	91.1493	3.02013	2585969	9368	373	k__Bacteria|p__Firmicutes|c__Clostridia|o__Clostridiales|f__Clostridiaceae|g__Clostridium|s__Clostridium_SGB5105|t__SGB5105
LiX_2018	SAMEA104315426	LiX_2018__SAMEA104315426__bin.61	macaca fascicularis	chn	captive	21165	4710	1778	pSGB	92.6966	1.68539	1360973	47839	49	k__Bacteria|p__Firmicutes|c__Firmicutes_unclassified|o__Firmicutes_unclassified|f__Firmicutes_unclassified|g__Firmicutes_unclassified|s__Firmicutes_unclassified_SGB21165|t__SGB21165
LiX_2018	SAMEA104315426	LiX_2018__SAMEA104315426__bin.65	macaca fascicularis	chn	captive	2021	1458	619	uSGB	90.1887	0.125786	2741004	31055	135	k__Bacteria|p__Bacteroidetes|c__CFGB619|o__OFGB619|f__FGB619|g__GGB1458|s__GGB1458_SGB2021|t__SGB2021
LiX_2018	SAMEA104315426	LiX_2018__SAMEA104315426__bin.67	macaca fascicularis	chn	captive	20171	13001	599	pSGB	96.3462	0.320513	2582388	48498	78	k__Bacteria|p__Bacteroidetes|c__Bacteroidia|o__Bacteroidales|f__Tannerellaceae|g__GGB13001|s__GGB13001_SGB20171|t__SGB20171
LiX_2018	SAMEA104315426	LiX_2018__SAMEA104315426__bin.68	macaca fascicularis	chn	captive	20896	3294	1349	pSGB	95.302	0.228798	2006172	23821	139	k__Bacteria|p__Firmicutes|c__Clostridia|o__Clostridiales|f__Eubacteriaceae|g__GGB3294|s__GGB3294_SGB20896|t__SGB20896
LiX_2018	SAMEA104315426	LiX_2018__SAMEA104315426__bin.69	macaca fascicularis	chn	captive	4886	3614	1462	kSGB	97.2464	2.99517	2802452	95356	53	k__Bacteria|p__Firmicutes|c__Firmicutes_unclassified|o__Firmicutes_unclassified|f__Firmicutes_unclassified|g__Firmicutes_unclassified|s__Firmicutes_bacterium_CAG_194|t__SGB4886
LiX_2018	SAMEA104315426	LiX_2018__SAMEA104315426__bin.7	macaca fascicularis	chn	captive	20192	13020	4422	pSGB	72.9434	0	1699334	45252	52	k__Bacteria|p__Bacteroidetes|c__CFGB4422|o__OFGB4422|f__FGB4422|g__GGB13020|s__GGB13020_SGB20192|t__SGB20192
LiX_2018	SAMEA104315426	LiX_2018__SAMEA104315426__bin.70	macaca fascicularis	chn	captive	20534	13294	1454	pSGB	97.0048	0.483092	2704303	78203	64	k__Bacteria|p__Firmicutes|c__Clostridia|o__Clostridiales|f__Lachnospiraceae|g__GGB13294|s__GGB13294_SGB20534|t__SGB20534
LiX_2018	SAMEA104315426	LiX_2018__SAMEA104315426__bin.71	macaca fascicularis	chn	captive	4329	3279	1342	uSGB	60.4027	0.0209732	1294080	236435	13	k__Bacteria|p__Firmicutes|c__Clostridia|o__Clostridiales|f__Eubacteriaceae|g__Eubacterium|s__Eubacterium_SGB4329|t__SGB4329
LiX_2018	SAMEA104315426	LiX_2018__SAMEA104315426__bin.72	macaca fascicularis	chn	captive	5767	4252	1703	kSGB	61.729	0.898204	1536943	41278	55	k__Bacteria|p__Firmicutes|c__Negativicutes|o__Acidaminococcales|f__Acidaminococcaceae|g__Phascolarctobacterium|s__Phascolarctobacterium_succinatutens|t__SGB5767
LiX_2018	SAMEA104315426	LiX_2018__SAMEA104315426__bin.74	macaca fascicularis	chn	captive	3542	2626	1002	kSGB	97.5524	0	2374171	94856	61	k__Bacteria|p__Spirochaetes|c__Spirochaetia|o__Spirochaetales|f__Spirochaetaceae|g__Treponema|s__Treponema_berlinense|t__SGB3542
LiX_2018	SAMEA104315426	LiX_2018__SAMEA104315426__bin.75	macaca fascicularis	chn	captive	20345	13140	848	pSGB	96.7033	1.74825	2607746	22878	171	k__Bacteria|p__Fibrobacteres|c__Fibrobacteria|o__Fibrobacterales|f__Fibrobacteraceae|g__GGB13140|s__GGB13140_SGB20345|t__SGB20345
LiX_2018	SAMEA104315426	LiX_2018__SAMEA104315426__bin.76	macaca fascicularis	chn	captive	20294	13099	2401	pSGB	79.9751	0.293985	1907218	180012	23	k__Bacteria|p__Proteobacteria|c__Alphaproteobacteria|o__Rhodospirillales|f__Acetobacteraceae|g__GGB13099|s__GGB13099_SGB20294|t__SGB20294
LiX_2018	SAMEA104315426	LiX_2018__SAMEA104315426__bin.77	macaca fascicularis	chn	captive	20101	12950	579	pSGB	92.2357	3.58025	3189317	13215	324	k__Bacteria|p__Bacteroidetes|c__Bacteroidia|o__Bacteroidales|f__Prevotellaceae|g__GGB12950|s__GGB12950_SGB20101|t__SGB20101
LiX_2018	SAMEA104315426	LiX_2018__SAMEA104315426__bin.78	macaca fascicularis	chn	captive	20965	12451	4201	pSGB	88.8313	3.74748	1960790	5743	412	k__Bacteria|p__Proteobacteria|c__Epsilonproteobacteria|o__Campylobacterales|f__Helicobacteraceae|g__Helicobacter|s__Helicobacter_SGB20965|t__SGB20965
LiX_2018	SAMEA104315426	LiX_2018__SAMEA104315426__bin.79	macaca fascicularis	chn	captive	14003	9079	2837	uSGB	83.864	2.01613	1672840	6333	329	k__Bacteria|p__Proteobacteria|c__Alphaproteobacteria|o__Rhodospirillales|f__Acetobacteraceae|g__GGB9079|s__GGB9079_SGB14003|t__SGB14003
LiX_2018	SAMEA104315426	LiX_2018__SAMEA104315426__bin.81	macaca fascicularis	chn	captive	9202	6515	2377	uSGB	51.736	2.02703	1875693	2334	794	k__Bacteria|p__Actinobacteria|c__CFGB2377|o__OFGB2377|f__FGB2377|g__GGB6515|s__GGB6515_SGB9202|t__SGB9202
LiX_2018	SAMEA104315426	LiX_2018__SAMEA104315426__bin.86	macaca fascicularis	chn	captive	20361	13152	3176	pSGB	87.4706	2.73208	2329229	37636	102	k__Bacteria|p__Actinobacteria|c__CFGB3176|o__OFGB3176|f__FGB3176|g__GGB13152|s__GGB13152_SGB20361|t__SGB20361
LiX_2018	SAMEA104315426	LiX_2018__SAMEA104315426__bin.87	macaca fascicularis	chn	captive	1022	779	342	uSGB	89.8027	1.1236	1955644	10697	241	k__Bacteria|p__Firmicutes|c__CFGB342|o__OFGB342|f__FGB342|g__GGB779|s__GGB779_SGB1022|t__SGB1022
LiX_2018	SAMEA104315426	LiX_2018__SAMEA104315426__bin.88	macaca fascicularis	chn	captive	20152	12985	579	pSGB	97.5627	0	2578332	59150	64	k__Bacteria|p__Bacteroidetes|c__Bacteroidia|o__Bacteroidales|f__Prevotellaceae|g__GGB12985|s__GGB12985_SGB20152|t__SGB20152
LiX_2018	SAMEA104315426	LiX_2018__SAMEA104315426__bin.90	macaca fascicularis	chn	captive	1437	1123	544	uSGB	91.6976	0.557621	2795709	102775	44	k__Bacteria|p__Bacteroidetes|c__CFGB544|o__OFGB544|f__FGB544|g__GGB1123|s__GGB1123_SGB1437|t__SGB1437
LiX_2018	SAMEA104315426	LiX_2018__SAMEA104315426__bin.93	macaca fascicularis	chn	captive	20629	9076	2837	pSGB	85.8173	1.3986	1897279	34059	105	k__Bacteria|p__Proteobacteria|c__Alphaproteobacteria|o__Rhodospirillales|f__Acetobacteraceae|g__Acidiphilium|s__Acidiphilium_SGB20629|t__SGB20629
LiX_2018	SAMEA104315426	LiX_2018__SAMEA104315426__bin.95	macaca fascicularis	chn	captive	20471	13242	1480	pSGB	78.5282	2.41001	1936420	4152	530	k__Bacteria|p__Firmicutes|c__Clostridia|o__Clostridiales|f__Lachnospiraceae|g__GGB13242|s__GGB13242_SGB20471|t__SGB20471
LiX_2018	SAMEA104315426	LiX_2018__SAMEA104315426__bin.96	macaca fascicularis	chn	captive	4921	3632	1454	uSGB	97.343	0.161031	2691568	131033	37	k__Bacteria|p__Firmicutes|c__Clostridia|o__Clostridiales|f__Lachnospiraceae|g__GGB3632|s__GGB3632_SGB4921|t__SGB4921
LiX_2018	SAMEA104315426	LiX_2018__SAMEA104315426__bin.97	macaca fascicularis	chn	captive	2239	1631	658	kSGB	90.1958	0.15873	2499978	44936	114	k__Bacteria|p__Bacteroidetes|c__Bacteroidia|o__Bacteroidales|f__Bacteroidaceae|g__Bacteroides|s__Bacteroides_sp_CAG_709|t__SGB2239
LiX_2018	SAMEA104315427	LiX_2018__SAMEA104315427__bin.10	macaca fascicularis	chn	captive	2229	1627	658	uSGB	79.8571	2.54233	2619574	8478	428	k__Bacteria|p__Bacteroidetes|c__Bacteroidia|o__Bacteroidales|f__Rikenellaceae|g__Alistipes|s__Alistipes_SGB2229|t__SGB2229
LiX_2018	SAMEA104315427	LiX_2018__SAMEA104315427__bin.100	macaca fascicularis	chn	captive	1606	1231	579	kSGB	94.2006	4.07524	2782627	23220	181	k__Bacteria|p__Bacteroidetes|c__Bacteroidia|o__Bacteroidales|f__Prevotellaceae|g__Prevotella|s__Prevotella_sp_P5_126|t__SGB1606
LiX_2018	SAMEA104315427	LiX_2018__SAMEA104315427__bin.101	macaca fascicularis	chn	captive	20274	6565	2399	pSGB	56.8966	0	2015052	27000	132	k__Bacteria|p__Proteobacteria|c__Betaproteobacteria|o__Burkholderiales|f__Sutterellaceae|g__GGB6565|s__GGB6565_SGB20274|t__SGB20274
LiX_2018	SAMEA104315427	LiX_2018__SAMEA104315427__bin.103	macaca fascicularis	chn	captive	20397	13181	4494	pSGB	96.0759	0.949367	2297457	10682	294	k__Bacteria|p__Firmicutes|c__CFGB4494|o__OFGB4494|f__FGB4494|g__GGB13181|s__GGB13181_SGB20397|t__SGB20397
LiX_2018	SAMEA104315427	LiX_2018__SAMEA104315427__bin.104	macaca fascicularis	chn	captive	14190	9247	2924	uSGB	59.7315	0	1354459	11232	174	k__Bacteria|p__Firmicutes|c__CFGB2924|o__OFGB2924|f__FGB2924|g__GGB9247|s__GGB9247_SGB14190|t__SGB14190
LiX_2018	SAMEA104315427	LiX_2018__SAMEA104315427__bin.105	macaca fascicularis	chn	captive	21079	13719	4727	pSGB	88.0899	3.05325	921083	35712	45	k__Bacteria|p__Firmicutes|c__CFGB4727|o__OFGB4727|f__FGB4727|g__GGB13719|s__GGB13719_SGB21079|t__SGB21079
LiX_2018	SAMEA104315427	LiX_2018__SAMEA104315427__bin.107	macaca fascicularis	chn	captive	9202	6515	2377	uSGB	62.083	2.02703	2997850	2868	1086	k__Bacteria|p__Actinobacteria|c__CFGB2377|o__OFGB2377|f__FGB2377|g__GGB6515|s__GGB6515_SGB9202|t__SGB9202
LiX_2018	SAMEA104315427	LiX_2018__SAMEA104315427__bin.108	macaca fascicularis	chn	captive	20486	3742	1476	pSGB	54.1049	1.00671	1417301	3205	472	k__Bacteria|p__Firmicutes|c__Clostridia|o__Clostridiales|f__Eubacteriaceae|g__Eubacterium|s__Eubacterium_SGB20486|t__SGB20486
LiX_2018	SAMEA104315427	LiX_2018__SAMEA104315427__bin.11	macaca fascicularis	chn	captive	6973	4979	1878	uSGB	89.888	1.52044	1915686	19146	142	k__Bacteria|p__Firmicutes|c__Negativicutes|o__Selenomonadales|f__Selenomonadaceae|g__GGB4979|s__GGB4979_SGB6973|t__SGB6973
LiX_2018	SAMEA104315427	LiX_2018__SAMEA104315427__bin.12	macaca fascicularis	chn	captive	20296	13099	2401	pSGB	56.3272	0.248756	1314381	98167	30	k__Bacteria|p__Proteobacteria|c__Alphaproteobacteria|o__Rhodospirillales|f__Acetobacteraceae|g__GGB13099|s__GGB13099_SGB20296|t__SGB20296
LiX_2018	SAMEA104315427	LiX_2018__SAMEA104315427__bin.16	macaca fascicularis	chn	captive	2239	1631	658	kSGB	93.5503	0	2544401	61665	88	k__Bacteria|p__Bacteroidetes|c__Bacteroidia|o__Bacteroidales|f__Bacteroidaceae|g__Bacteroides|s__Bacteroides_sp_CAG_709|t__SGB2239
LiX_2018	SAMEA104315427	LiX_2018__SAMEA104315427__bin.18	macaca fascicularis	chn	captive	2214	1617	654	kSGB	94.9048	0.952381	1900863	60341	69	k__Bacteria|p__Bacteroidetes|c__Bacteroidia|o__Bacteroidales|f__Bacteroidaceae|g__Bacteroides|s__Bacteroides_sp_CAG_1060|t__SGB2214
LiX_2018	SAMEA104315427	LiX_2018__SAMEA104315427__bin.19	macaca fascicularis	chn	captive	13969	9057	2833	uSGB	73.3781	0	1250243	100085	21	k__Bacteria|p__Firmicutes|c__Firmicutes_unclassified|o__Firmicutes_unclassified|f__Firmicutes_unclassified|g__Firmicutes_unclassified|s__Firmicutes_unclassified_SGB13969|t__SGB13969
LiX_2018	SAMEA104315427	LiX_2018__SAMEA104315427__bin.24	macaca fascicularis	chn	captive	14313	9347	2984	kSGB	93.0108	3.62903	2054391	8199	317	k__Bacteria|p__Firmicutes|c__Clostridia|o__Clostridiales|f__Clostridiaceae|g__Clostridium|s__Clostridium_sp_CAG_226|t__SGB14313
LiX_2018	SAMEA104315427	LiX_2018__SAMEA104315427__bin.26	macaca fascicularis	chn	captive	2212	1615	653	uSGB	92.4603	0	1782308	55796	43	k__Bacteria|p__Bacteroidetes|c__CFGB653|o__OFGB653|f__FGB653|g__GGB1615|s__GGB1615_SGB2212|t__SGB2212
LiX_2018	SAMEA104315427	LiX_2018__SAMEA104315427__bin.27	macaca fascicularis	chn	captive	6487	4689	1777	kSGB	90.4494	1.1236	1106314	28318	58	k__Bacteria|p__Firmicutes|c__Clostridia|o__Clostridiales|f__Clostridiaceae|g__Clostridium|s__Clostridium_sp_CAG_628|t__SGB6487
LiX_2018	SAMEA104315427	LiX_2018__SAMEA104315427__bin.29	macaca fascicularis	chn	captive	9204	6517	2378	uSGB	84.4595	4.77477	2959257	6210	607	k__Bacteria|p__Lentisphaerae|c__CFGB2378|o__OFGB2378|f__FGB2378|g__GGB6517|s__GGB6517_SGB9204|t__SGB9204
LiX_2018	SAMEA104315427	LiX_2018__SAMEA104315427__bin.31	macaca fascicularis	chn	captive	1657	1239	579	kSGB	84.1715	3.24074	2766185	7156	497	k__Bacteria|p__Bacteroidetes|c__Bacteroidia|o__Bacteroidales|f__Prevotellaceae|g__Prevotella|s__Prevotella_sp_CAG_1092|t__SGB1657
LiX_2018	SAMEA104315427	LiX_2018__SAMEA104315427__bin.32	macaca fascicularis	chn	captive	4200	3178	1327	uSGB	54.6552	0	1373804	2932	480	k__Bacteria|p__Firmicutes|c__CFGB1327|o__OFGB1327|f__FGB1327|g__GGB3178|s__GGB3178_SGB4200|t__SGB4200
LiX_2018	SAMEA104315427	LiX_2018__SAMEA104315427__bin.33	macaca fascicularis	chn	captive	13992	9072	2836	uSGB	93.2796	1.6129	1654309	112296	22	k__Bacteria|p__Proteobacteria|c__CFGB2836|o__OFGB2836|f__FGB2836|g__GGB9072|s__GGB9072_SGB13992|t__SGB13992
LiX_2018	SAMEA104315427	LiX_2018__SAMEA104315427__bin.37	macaca fascicularis	chn	captive	6836	4887	1840	uSGB	89.5238	0	2017170	29835	115	k__Bacteria|p__Firmicutes|c__Erysipelotrichia|o__Erysipelotrichales|f__Erysipelotrichaceae|g__GGB4887|s__GGB4887_SGB6836|t__SGB6836
LiX_2018	SAMEA104315427	LiX_2018__SAMEA104315427__bin.4	macaca fascicularis	chn	captive	14211	9263	2934	uSGB	93.2886	1.02768	1764420	85695	25	k__Bacteria|p__Firmicutes|c__CFGB2934|o__OFGB2934|f__FGB2934|g__GGB9263|s__GGB9263_SGB14211|t__SGB14211
LiX_2018	SAMEA104315427	LiX_2018__SAMEA104315427__bin.42	macaca fascicularis	chn	captive	20183	13012	4418	pSGB	94.3225	1.19497	2437624	14620	238	k__Bacteria|p__Bacteroidetes|c__CFGB4418|o__OFGB4418|f__FGB4418|g__GGB13012|s__GGB13012_SGB20183|t__SGB20183
LiX_2018	SAMEA104315427	LiX_2018__SAMEA104315427__bin.44	macaca fascicularis	chn	captive	4208	3185	1330	kSGB	97.3993	1.34228	2033635	18930	159	k__Bacteria|p__Firmicutes|c__Clostridia|o__Clostridiales|f__Ruminococcaceae|g__Ruminococcus|s__Ruminococcus_sp_CAG_624|t__SGB4208
LiX_2018	SAMEA104315427	LiX_2018__SAMEA104315427__bin.45	macaca fascicularis	chn	captive	994	756	330	uSGB	96.6292	0	1796539	112598	35	k__Bacteria|p__Firmicutes|c__CFGB330|o__OFGB330|f__FGB330|g__GGB756|s__GGB756_SGB994|t__SGB994
LiX_2018	SAMEA104315427	LiX_2018__SAMEA104315427__bin.46	macaca fascicularis	chn	captive	20647	13382	4589	pSGB	87.0246	1.53612	1770589	11611	231	k__Bacteria|p__Proteobacteria|c__CFGB4589|o__OFGB4589|f__FGB4589|g__GGB13382|s__GGB13382_SGB20647|t__SGB20647
LiX_2018	SAMEA104315427	LiX_2018__SAMEA104315427__bin.47	macaca fascicularis	chn	captive	2241	1633	658	uSGB	91.9841	1.19048	2941363	70740	74	k__Bacteria|p__Bacteroidetes|c__Bacteroidia|o__Bacteroidales|f__Bacteroidaceae|g__GGB1633|s__GGB1633_SGB2241|t__SGB2241
LiX_2018	SAMEA104315427	LiX_2018__SAMEA104315427__bin.49	macaca fascicularis	chn	captive	4372	3306	1355	kSGB	97.0917	0	2387367	57628	82	k__Bacteria|p__Firmicutes|c__Clostridia|o__Clostridiales|f__Ruminococcaceae|g__Ruminococcus|s__Ruminococcus_sp_CAG_563|t__SGB4372
LiX_2018	SAMEA104315427	LiX_2018__SAMEA104315427__bin.5	macaca fascicularis	chn	captive	15180	9677	3054	kSGB	89.5973	0.671141	2005363	45304	62	k__Bacteria|p__Firmicutes|c__Firmicutes_unclassified|o__Firmicutes_unclassified|f__Firmicutes_unclassified|g__Firmicutes_unclassified|s__Firmicutes_bacterium_CAG_240|t__SGB15180
LiX_2018	SAMEA104315427	LiX_2018__SAMEA104315427__bin.50	macaca fascicularis	chn	captive	19692	12695	4311	uSGB	95.5056	0	1432298	19295	105	k__Bacteria|p__Elusimicrobia|c__Elusimicrobia|o__Elusimicrobiales|f__Elusimicrobiaceae|g__GGB12695|s__GGB12695_SGB19692|t__SGB19692
LiX_2018	SAMEA104315427	LiX_2018__SAMEA104315427__bin.51	macaca fascicularis	chn	captive	15244	9712	3056	uSGB	90.604	0.838926	2444576	78368	53	k__Bacteria|p__Firmicutes|c__Clostridia|o__Clostridiales|f__Clostridiales_unclassified|g__GGB9712|s__GGB9712_SGB15244|t__SGB15244
LiX_2018	SAMEA104315427	LiX_2018__SAMEA104315427__bin.54	macaca fascicularis	chn	captive	6579	4750	1787	kSGB	100	1.44444	1523515	72421	33	k__Bacteria|p__Firmicutes|c__Firmicutes_unclassified|o__Firmicutes_unclassified|f__Firmicutes_unclassified|g__Firmicutes_unclassified|s__Firmicutes_bacterium_CAG_313|t__SGB6579
LiX_2018	SAMEA104315427	LiX_2018__SAMEA104315427__bin.55	macaca fascicularis	chn	captive	372	267	117	uSGB	94.7581	0	1470850	206657	12	k__Archaea|p__Euryarchaeota|c__CFGB117|o__OFGB117|f__FGB117|g__GGB267|s__GGB267_SGB372|t__SGB372
LiX_2018	SAMEA104315427	LiX_2018__SAMEA104315427__bin.57	macaca fascicularis	chn	captive	20393	13177	4491	pSGB	72.4138	0	1224881	76162	24	k__Bacteria|p__Firmicutes|c__CFGB4491|o__OFGB4491|f__FGB4491|g__GGB13177|s__GGB13177_SGB20393|t__SGB20393
LiX_2018	SAMEA104315427	LiX_2018__SAMEA104315427__bin.58	macaca fascicularis	chn	captive	15106	9635	3056	kSGB	85.969	3.69128	1851604	25255	117	k__Bacteria|p__Firmicutes|c__Firmicutes_unclassified|o__Firmicutes_unclassified|f__Firmicutes_unclassified|g__Firmicutes_unclassified|s__Firmicutes_bacterium_CAG_176|t__SGB15106
LiX_2018	SAMEA104315427	LiX_2018__SAMEA104315427__bin.59	macaca fascicularis	chn	captive	4364	3303	1354	kSGB	77.4748	0	1595100	139006	15	k__Bacteria|p__Firmicutes|c__Clostridia|o__Clostridiales|f__Clostridiaceae|g__Clostridium|s__Clostridium_sp_CAG_413|t__SGB4364
LiX_2018	SAMEA104315427	LiX_2018__SAMEA104315427__bin.60	macaca fascicularis	chn	captive	3546	2629	1002	kSGB	100	0	2372722	81005	54	k__Bacteria|p__Spirochaetes|c__Spirochaetia|o__Spirochaetales|f__Spirochaetaceae|g__Treponema|s__Treponema_succinifaciens|t__SGB3546
LiX_2018	SAMEA104315427	LiX_2018__SAMEA104315427__bin.61	macaca fascicularis	chn	captive	14237	9284	2947	kSGB	86.1298	0.469799	1815727	18199	150	k__Bacteria|p__Firmicutes|c__Clostridia|o__Clostridiales|f__Ruminococcaceae|g__Ruminococcus|s__Ruminococcus_sp_CAG_724|t__SGB14237
LiX_2018	SAMEA104315427	LiX_2018__SAMEA104315427__bin.62	macaca fascicularis	chn	captive	20816	13505	3056	pSGB	92.953	0.671141	2080821	59592	57	k__Bacteria|p__Firmicutes|c__Clostridia|o__Clostridiales|f__Clostridiales_unclassified|g__GGB13505|s__GGB13505_SGB20816|t__SGB20816
LiX_2018	SAMEA104315427	LiX_2018__SAMEA104315427__bin.63	macaca fascicularis	chn	captive	17364	10708	3176	uSGB	86.4865	0.840188	3425320	20302	250	k__Bacteria|p__Gemmatimonadetes|c__CFGB3176|o__OFGB3176|f__FGB3176|g__GGB10708|s__GGB10708_SGB17364|t__SGB17364
LiX_2018	SAMEA104315427	LiX_2018__SAMEA104315427__bin.66	macaca fascicularis	chn	captive	6498	4698	1777	kSGB	90.4494	4.25361	1321659	34296	58	k__Bacteria|p__Firmicutes|c__Clostridia|o__Clostridiales|f__Clostridiaceae|g__Clostridium|s__Clostridium_sp_CAG_609|t__SGB6498
LiX_2018	SAMEA104315427	LiX_2018__SAMEA104315427__bin.67	macaca fascicularis	chn	captive	2238	1630	658	kSGB	92.672	2.31746	2680993	13902	277	k__Bacteria|p__Bacteroidetes|c__Bacteroidia|o__Bacteroidales|f__Bacteroidaceae|g__Bacteroides|s__Bacteroides_sp_CAG_770|t__SGB2238
LiX_2018	SAMEA104315427	LiX_2018__SAMEA104315427__bin.68	macaca fascicularis	chn	captive	1437	1123	544	uSGB	95.4151	0.185874	2946615	116412	40	k__Bacteria|p__Bacteroidetes|c__CFGB544|o__OFGB544|f__FGB544|g__GGB1123|s__GGB1123_SGB1437|t__SGB1437
LiX_2018	SAMEA104315427	LiX_2018__SAMEA104315427__bin.69	macaca fascicularis	chn	captive	20192	13020	4422	pSGB	95.2075	0.0221976	2428032	34272	117	k__Bacteria|p__Bacteroidetes|c__CFGB4422|o__OFGB4422|f__FGB4422|g__GGB13020|s__GGB13020_SGB20192|t__SGB20192
LiX_2018	SAMEA104315427	LiX_2018__SAMEA104315427__bin.73	macaca fascicularis	chn	captive	20148	12982	579	pSGB	93.6348	2.34568	2864775	16001	251	k__Bacteria|p__Bacteroidetes|c__Bacteroidia|o__Bacteroidales|f__Prevotellaceae|g__GGB12982|s__GGB12982_SGB20148|t__SGB20148
LiX_2018	SAMEA104315427	LiX_2018__SAMEA104315427__bin.76	macaca fascicularis	chn	captive	15356	9747	3062	uSGB	70.6376	0.671141	1539896	7788	287	k__Bacteria|p__Firmicutes|c__CFGB3062|o__OFGB3062|f__FGB3062|g__GGB9747|s__GGB9747_SGB15356|t__SGB15356
LiX_2018	SAMEA104315427	LiX_2018__SAMEA104315427__bin.80	macaca fascicularis	chn	captive	15254	9714	3056	uSGB	95.1342	1.96258	2037684	9934	287	k__Bacteria|p__Firmicutes|c__Clostridia|o__Clostridiales|f__Clostridiales_unclassified|g__GGB9714|s__GGB9714_SGB15254|t__SGB15254
LiX_2018	SAMEA104315427	LiX_2018__SAMEA104315427__bin.81	macaca fascicularis	chn	captive	20561	13315	4557	pSGB	96.3357	0.70922	1880193	30140	103	k__Bacteria|p__Bacteroidetes|c__CFGB4557|o__OFGB4557|f__FGB4557|g__GGB13315|s__GGB13315_SGB20561|t__SGB20561
LiX_2018	SAMEA104315427	LiX_2018__SAMEA104315427__bin.83	macaca fascicularis	chn	captive	2021	1458	619	uSGB	78.2727	1.26472	2209889	4646	542	k__Bacteria|p__Bacteroidetes|c__CFGB619|o__OFGB619|f__FGB619|g__GGB1458|s__GGB1458_SGB2021|t__SGB2021
LiX_2018	SAMEA104315427	LiX_2018__SAMEA104315427__bin.87	macaca fascicularis	chn	captive	14311	9345	2984	uSGB	98.3871	1.07527	1864302	41719	71	k__Bacteria|p__Firmicutes|c__Clostridia|o__Clostridiales|f__Clostridiaceae|g__GGB9345|s__GGB9345_SGB14311|t__SGB14311
LiX_2018	SAMEA104315427	LiX_2018__SAMEA104315427__bin.88	macaca fascicularis	chn	captive	9210	6520	2378	uSGB	93.8895	2.7027	3591733	102896	74	k__Bacteria|p__Verrucomicrobia|c__CFGB2378|o__OFGB2378|f__FGB2378|g__GGB6520|s__GGB6520_SGB9210|t__SGB9210
LiX_2018	SAMEA104315427	LiX_2018__SAMEA104315427__bin.89	macaca fascicularis	chn	captive	1370	1066	511	uSGB	97.043	0.537634	2335176	210102	18	k__Bacteria|p__Bacteroidetes|c__CFGB511|o__OFGB511|f__FGB511|g__GGB1066|s__GGB1066_SGB1370|t__SGB1370
LiX_2018	SAMEA104315427	LiX_2018__SAMEA104315427__bin.9	macaca fascicularis	chn	captive	15087	9631	3056	uSGB	82.4874	3.08115	1654873	15633	146	k__Bacteria|p__Firmicutes|c__Clostridia|o__Clostridiales|f__Clostridiales_unclassified|g__GGB9631|s__GGB9631_SGB15087|t__SGB15087
LiX_2018	SAMEA104315427	LiX_2018__SAMEA104315427__bin.91	macaca fascicularis	chn	captive	13976	9059	2833	kSGB	58.6207	0	797841	437494	8	k__Bacteria|p__Firmicutes|c__Clostridia|o__Clostridiales|f__Clostridiaceae|g__Clostridium|s__Clostridium_sp_CAG_349|t__SGB13976
LiX_2018	SAMEA104315427	LiX_2018__SAMEA104315427__bin.95	macaca fascicularis	chn	captive	4336	3282	1342	uSGB	68.7461	1.72414	1567180	5081	368	k__Bacteria|p__Firmicutes|c__Clostridia|o__Clostridiales|f__Eubacteriaceae|g__GGB3282|s__GGB3282_SGB4336|t__SGB4336
LiX_2018	SAMEA104315427	LiX_2018__SAMEA104315427__bin.97	macaca fascicularis	chn	captive	21003	13649	4696	pSGB	61.7978	0	788347	437742	7	k__Bacteria|p__Firmicutes|c__CFGB4696|o__OFGB4696|f__FGB4696|g__GGB13649|s__GGB13649_SGB21003|t__SGB21003
LiX_2018	SAMEA104315427	LiX_2018__SAMEA104315427__bin.98	macaca fascicularis	chn	captive	20963	12451	4201	pSGB	78.8474	2.23005	1615084	3943	469	k__Bacteria|p__Proteobacteria|c__Epsilonproteobacteria|o__Campylobacterales|f__Helicobacteraceae|g__Helicobacter|s__Helicobacter_SGB20963|t__SGB20963
LiX_2018	SAMEA104315427	LiX_2018__SAMEA104315427__bin.99	macaca fascicularis	chn	captive	4199	3177	1326	uSGB	96.9799	0	2546138	97776	49	k__Bacteria|p__Firmicutes|c__Clostridia|o__Clostridiales|f__Ruminococcaceae|g__Ruminiclostridium|s__Ruminiclostridium_SGB4199|t__SGB4199
LiX_2018	SAMEA104315428	LiX_2018__SAMEA104315428__bin.102	macaca fascicularis	chn	captive	17348	10693	3173	uSGB	69.3837	2.02703	1639732	4413	426	k__Bacteria|p__Firmicutes|c__CFGB3173|o__OFGB3173|f__FGB3173|g__GGB10693|s__GGB10693_SGB17348|t__SGB17348
LiX_2018	SAMEA104315428	LiX_2018__SAMEA104315428__bin.103	macaca fascicularis	chn	captive	8596	5978	2105	uSGB	66.3818	0	1408151	73140	24	k__Bacteria|p__Candidatus_Melainabacteria|c__CFGB2105|o__OFGB2105|f__FGB2105|g__GGB5978|s__GGB5978_SGB8596|t__SGB8596
LiX_2018	SAMEA104315428	LiX_2018__SAMEA104315428__bin.105	macaca fascicularis	chn	captive	372	267	117	uSGB	84.7395	0	1186203	6831	231	k__Archaea|p__Euryarchaeota|c__CFGB117|o__OFGB117|f__FGB117|g__GGB267|s__GGB267_SGB372|t__SGB372
LiX_2018	SAMEA104315428	LiX_2018__SAMEA104315428__bin.106	macaca fascicularis	chn	captive	20393	13177	4491	pSGB	72.4138	0	1204206	73294	24	k__Bacteria|p__Firmicutes|c__CFGB4491|o__OFGB4491|f__FGB4491|g__GGB13177|s__GGB13177_SGB20393|t__SGB20393
LiX_2018	SAMEA104315428	LiX_2018__SAMEA104315428__bin.107	macaca fascicularis	chn	captive	15198	9691	3054	uSGB	57.7179	2.80278	1139200	2922	398	k__Bacteria|p__Firmicutes|c__Clostridia|o__Clostridiales|f__Clostridiales_unclassified|g__GGB9691|s__GGB9691_SGB15198|t__SGB15198
LiX_2018	SAMEA104315428	LiX_2018__SAMEA104315428__bin.108	macaca fascicularis	chn	captive	20410	13189	4497	pSGB	52.3364	0	682052	160980	9	k__Bacteria|p__Firmicutes|c__CFGB4497|o__OFGB4497|f__FGB4497|g__GGB13189|s__GGB13189_SGB20410|t__SGB20410
LiX_2018	SAMEA104315428	LiX_2018__SAMEA104315428__bin.110	macaca fascicularis	chn	captive	2020	1457	619	uSGB	86.1109	0.754717	2365370	19258	188	k__Bacteria|p__Bacteroidetes|c__CFGB619|o__OFGB619|f__FGB619|g__GGB1457|s__GGB1457_SGB2020|t__SGB2020
LiX_2018	SAMEA104315428	LiX_2018__SAMEA104315428__bin.111	macaca fascicularis	chn	captive	20152	12985	579	pSGB	95.4918	0.185185	2391737	41959	85	k__Bacteria|p__Bacteroidetes|c__Bacteroidia|o__Bacteroidales|f__Prevotellaceae|g__GGB12985|s__GGB12985_SGB20152|t__SGB20152
LiX_2018	SAMEA104315428	LiX_2018__SAMEA104315428__bin.112	macaca fascicularis	chn	captive	7041	5024	1901	kSGB	98.8695	2.38372	1867240	17396	168	k__Bacteria|p__Firmicutes|c__Bacilli|o__Lactobacillales|f__Lactobacillaceae|g__Lactobacillus|s__Lactobacillus_johnsonii|t__SGB7041
LiX_2018	SAMEA104315428	LiX_2018__SAMEA104315428__bin.119	macaca fascicularis	chn	captive	20397	13181	4494	pSGB	82.3895	0.21097	1940889	5991	393	k__Bacteria|p__Firmicutes|c__CFGB4494|o__OFGB4494|f__FGB4494|g__GGB13181|s__GGB13181_SGB20397|t__SGB20397
LiX_2018	SAMEA104315428	LiX_2018__SAMEA104315428__bin.120	macaca fascicularis	chn	captive	15111	9637	3056	uSGB	58.0251	3.44828	2203842	3922	611	k__Bacteria|p__Firmicutes|c__Clostridia|o__Clostridiales|f__Clostridiales_unclassified|g__GGB9637|s__GGB9637_SGB15111|t__SGB15111
LiX_2018	SAMEA104315428	LiX_2018__SAMEA104315428__bin.13	macaca fascicularis	chn	captive	20280	2734	1062	pSGB	92.9412	1.07843	2232313	8127	376	k__Bacteria|p__Proteobacteria|c__Gammaproteobacteria|o__Aeromonadales|f__Succinivibrionaceae|g__Succinatimonas|s__Succinatimonas_SGB20280|t__SGB20280
LiX_2018	SAMEA104315428	LiX_2018__SAMEA104315428__bin.17	macaca fascicularis	chn	captive	15254	9714	3056	uSGB	84.4938	3.04759	1815836	4723	447	k__Bacteria|p__Firmicutes|c__Clostridia|o__Clostridiales|f__Clostridiales_unclassified|g__GGB9714|s__GGB9714_SGB15254|t__SGB15254
LiX_2018	SAMEA104315428	LiX_2018__SAMEA104315428__bin.18	macaca fascicularis	chn	captive	4365	3304	1354	uSGB	93.1418	1.12365	2102875	16916	183	k__Bacteria|p__Firmicutes|c__Clostridia|o__Clostridiales|f__Ruminococcaceae|g__Ruminococcus|s__Ruminococcus_SGB4365|t__SGB4365
LiX_2018	SAMEA104315428	LiX_2018__SAMEA104315428__bin.19	macaca fascicularis	chn	captive	4364	3303	1354	kSGB	97.0498	0	2181289	33032	97	k__Bacteria|p__Firmicutes|c__Clostridia|o__Clostridiales|f__Clostridiaceae|g__Clostridium|s__Clostridium_sp_CAG_413|t__SGB4364
LiX_2018	SAMEA104315428	LiX_2018__SAMEA104315428__bin.2	macaca fascicularis	chn	captive	6970	4978	1877	uSGB	56.1404	0	1544173	76325	32	k__Bacteria|p__Firmicutes|c__CFGB1877|o__OFGB1877|f__FGB1877|g__GGB4978|s__GGB4978_SGB6970|t__SGB6970
LiX_2018	SAMEA104315428	LiX_2018__SAMEA104315428__bin.21	macaca fascicularis	chn	captive	1303	1010	484	uSGB	93.8095	0.238095	2059563	17419	165	k__Bacteria|p__Bacteroidetes|c__CFGB484|o__OFGB484|f__FGB484|g__GGB1010|s__GGB1010_SGB1303|t__SGB1303
LiX_2018	SAMEA104315428	LiX_2018__SAMEA104315428__bin.22	macaca fascicularis	chn	captive	20011	12875	4384	pSGB	91.899	0.0929368	2348248	20861	168	k__Bacteria|p__Bacteroidetes|c__CFGB4384|o__OFGB4384|f__FGB4384|g__GGB12875|s__GGB12875_SGB20011|t__SGB20011
LiX_2018	SAMEA104315428	LiX_2018__SAMEA104315428__bin.23	macaca fascicularis	chn	captive	19985	12857	673	pSGB	81.4904	0.480769	1641981	169675	17	k__Bacteria|p__Bacteroidetes|c__Bacteroidia|o__Bacteroidales|f__Rikenellaceae|g__GGB12857|s__GGB12857_SGB19985|t__SGB19985
LiX_2018	SAMEA104315428	LiX_2018__SAMEA104315428__bin.26	macaca fascicularis	chn	captive	20619	13361	2865	pSGB	88.7097	0	1658090	20225	119	k__Bacteria|p__Firmicutes|c__CFGB2865|o__OFGB2865|f__FGB2865|g__GGB13361|s__GGB13361_SGB20619|t__SGB20619
LiX_2018	SAMEA104315428	LiX_2018__SAMEA104315428__bin.29	macaca fascicularis	chn	captive	1005	765	337	uSGB	82.4561	0	1700519	179234	23	k__Bacteria|p__Firmicutes|c__CFGB337|o__OFGB337|f__FGB337|g__GGB765|s__GGB765_SGB1005|t__SGB1005
LiX_2018	SAMEA104315428	LiX_2018__SAMEA104315428__bin.3	macaca fascicularis	chn	captive	20361	13152	3176	pSGB	66.738	3.51662	1588440	3716	475	k__Bacteria|p__Actinobacteria|c__CFGB3176|o__OFGB3176|f__FGB3176|g__GGB13152|s__GGB13152_SGB20361|t__SGB20361
LiX_2018	SAMEA104315428	LiX_2018__SAMEA104315428__bin.35	macaca fascicularis	chn	captive	1666	1245	579	kSGB	61.2069	0	1979636	10799	259	k__Bacteria|p__Bacteroidetes|c__Bacteroidia|o__Bacteroidales|f__Prevotellaceae|g__Prevotella|s__Prevotella_sp_CAG_474|t__SGB1666
LiX_2018	SAMEA104315428	LiX_2018__SAMEA104315428__bin.36	macaca fascicularis	chn	captive	2071	1495	629	kSGB	82.0755	0	2083362	49669	67	k__Bacteria|p__Bacteroidetes|c__Bacteroidia|o__Bacteroidales|f__Prevotellaceae|g__Prevotella|s__Prevotella_sp_CAG_279|t__SGB2071
LiX_2018	SAMEA104315428	LiX_2018__SAMEA104315428__bin.4	macaca fascicularis	chn	captive	5234	3859	1527	uSGB	86.6588	1.0069	1909675	6613	341	k__Bacteria|p__Firmicutes|c__Clostridia|o__Clostridiales|f__Lachnospiraceae|g__GGB3859|s__GGB3859_SGB5234|t__SGB5234
LiX_2018	SAMEA104315428	LiX_2018__SAMEA104315428__bin.40	macaca fascicularis	chn	captive	1615	1236	579	kSGB	60.0627	0.470219	1847541	6072	359	k__Bacteria|p__Bacteroidetes|c__Bacteroidia|o__Bacteroidales|f__Prevotellaceae|g__Prevotella|s__Prevotella_sp_CAG_604|t__SGB1615
LiX_2018	SAMEA104315428	LiX_2018__SAMEA104315428__bin.48	macaca fascicularis	chn	captive	1705	1270	579	uSGB	96.3136	1.18243	2953579	27461	157	k__Bacteria|p__Bacteroidetes|c__Bacteroidia|o__Bacteroidales|f__Prevotellaceae|g__GGB1270|s__GGB1270_SGB1705|t__SGB1705
LiX_2018	SAMEA104315428	LiX_2018__SAMEA104315428__bin.49	macaca fascicularis	chn	captive	1657	1239	579	kSGB	93.1511	0.37037	2712698	20016	210	k__Bacteria|p__Bacteroidetes|c__Bacteroidia|o__Bacteroidales|f__Prevotellaceae|g__Prevotella|s__Prevotella_sp_CAG_1092|t__SGB1657
LiX_2018	SAMEA104315428	LiX_2018__SAMEA104315428__bin.50	macaca fascicularis	chn	captive	15172	9673	3054	kSGB	61.1787	0	1392135	70964	26	k__Bacteria|p__Firmicutes|c__Firmicutes_unclassified|o__Firmicutes_unclassified|f__Firmicutes_unclassified|g__Firmicutes_unclassified|s__Firmicutes_bacterium_CAG_555|t__SGB15172
LiX_2018	SAMEA104315428	LiX_2018__SAMEA104315428__bin.51	macaca fascicularis	chn	captive	3546	2629	1002	kSGB	100	0.699301	2394737	69301	63	k__Bacteria|p__Spirochaetes|c__Spirochaetia|o__Spirochaetales|f__Spirochaetaceae|g__Treponema|s__Treponema_succinifaciens|t__SGB3546
LiX_2018	SAMEA104315428	LiX_2018__SAMEA104315428__bin.52	macaca fascicularis	chn	captive	20822	13508	3056	pSGB	50.7994	0.783699	991571	2779	358	k__Bacteria|p__Firmicutes|c__Clostridia|o__Clostridiales|f__Clostridiales_unclassified|g__GGB13508|s__GGB13508_SGB20822|t__SGB20822
LiX_2018	SAMEA104315428	LiX_2018__SAMEA104315428__bin.55	macaca fascicularis	chn	captive	6973	4979	1878	uSGB	90.2218	3.27004	2138256	17305	182	k__Bacteria|p__Firmicutes|c__Negativicutes|o__Selenomonadales|f__Selenomonadaceae|g__GGB4979|s__GGB4979_SGB6973|t__SGB6973
LiX_2018	SAMEA104315428	LiX_2018__SAMEA104315428__bin.57	macaca fascicularis	chn	captive	1928	1405	599	uSGB	74.7383	2.21154	2219781	5226	512	k__Bacteria|p__Bacteroidetes|c__Bacteroidia|o__Bacteroidales|f__Tannerellaceae|g__GGB1405|s__GGB1405_SGB1928|t__SGB1928
LiX_2018	SAMEA104315428	LiX_2018__SAMEA104315428__bin.58	macaca fascicularis	chn	captive	4212	3189	1330	uSGB	96.395	4.67085	2150930	8942	328	k__Bacteria|p__Firmicutes|c__Clostridia|o__Clostridiales|f__Ruminococcaceae|g__GGB3189|s__GGB3189_SGB4212|t__SGB4212
LiX_2018	SAMEA104315428	LiX_2018__SAMEA104315428__bin.59	macaca fascicularis	chn	captive	14306	9342	2982	kSGB	77.7185	1.84053	1547258	5003	372	k__Bacteria|p__Firmicutes|c__Clostridia|o__Clostridiales|f__Clostridiaceae|g__Clostridium|s__Clostridium_sp_CAG_138|t__SGB14306
LiX_2018	SAMEA104315428	LiX_2018__SAMEA104315428__bin.62	macaca fascicularis	chn	captive	20882	13556	1355	pSGB	94.9874	0.33557	2282865	56057	63	k__Bacteria|p__Firmicutes|c__Clostridia|o__Clostridiales|f__Ruminococcaceae|g__GGB13556|s__GGB13556_SGB20882|t__SGB20882
LiX_2018	SAMEA104315428	LiX_2018__SAMEA104315428__bin.65	macaca fascicularis	chn	captive	9210	6520	2378	uSGB	88.822	2.16216	3431477	9788	470	k__Bacteria|p__Verrucomicrobia|c__CFGB2378|o__OFGB2378|f__FGB2378|g__GGB6520|s__GGB6520_SGB9210|t__SGB9210
LiX_2018	SAMEA104315428	LiX_2018__SAMEA104315428__bin.68	macaca fascicularis	chn	captive	21015	13661	1840	pSGB	91.9048	0.31746	1985834	13186	206	k__Bacteria|p__Firmicutes|c__Erysipelotrichia|o__Erysipelotrichales|f__Erysipelotrichaceae|g__GGB13661|s__GGB13661_SGB21015|t__SGB21015
LiX_2018	SAMEA104315428	LiX_2018__SAMEA104315428__bin.70	macaca fascicularis	chn	captive	20192	13020	4422	pSGB	89.5472	1.8239	2328126	12594	274	k__Bacteria|p__Bacteroidetes|c__CFGB4422|o__OFGB4422|f__FGB4422|g__GGB13020|s__GGB13020_SGB20192|t__SGB20192
LiX_2018	SAMEA104315428	LiX_2018__SAMEA104315428__bin.71	macaca fascicularis	chn	captive	20412	13191	1877	pSGB	52.504	0	1340026	3602	398	k__Bacteria|p__Firmicutes|c__CFGB1877|o__OFGB1877|f__FGB1877|g__GGB13191|s__GGB13191_SGB20412|t__SGB20412
LiX_2018	SAMEA104315428	LiX_2018__SAMEA104315428__bin.83	macaca fascicularis	chn	captive	4159	3146	1311	uSGB	82.1477	1.23043	2110852	5430	475	k__Bacteria|p__Firmicutes|c__CFGB1311|o__OFGB1311|f__FGB1311|g__GGB3146|s__GGB3146_SGB4159|t__SGB4159
LiX_2018	SAMEA104315428	LiX_2018__SAMEA104315428__bin.85	macaca fascicularis	chn	captive	21098	5989	2104	pSGB	86.3248	1.23932	1880104	31482	116	k__Bacteria|p__Firmicutes|c__CFGB2104|o__OFGB2104|f__FGB2104|g__GGB5989|s__GGB5989_SGB21098|t__SGB21098
LiX_2018	SAMEA104315428	LiX_2018__SAMEA104315428__bin.9	macaca fascicularis	chn	captive	20180	13009	4417	pSGB	97.5472	1.13208	2617983	47395	104	k__Bacteria|p__Bacteroidetes|c__CFGB4417|o__OFGB4417|f__FGB4417|g__GGB13009|s__GGB13009_SGB20180|t__SGB20180
LiX_2018	SAMEA104315428	LiX_2018__SAMEA104315428__bin.92	macaca fascicularis	chn	captive	1680	1253	579	kSGB	89.1589	0.95679	2454304	31672	92	k__Bacteria|p__Bacteroidetes|c__Bacteroidia|o__Bacteroidales|f__Prevotellaceae|g__Prevotella|s__Prevotella_sp_CAG_520|t__SGB1680
LiX_2018	SAMEA104315428	LiX_2018__SAMEA104315428__bin.97	macaca fascicularis	chn	captive	1404	1093	529	uSGB	66.8061	0.371747	1830717	299875	12	k__Bacteria|p__Bacteroidetes|c__CFGB529|o__OFGB529|f__FGB529|g__GGB1093|s__GGB1093_SGB1404|t__SGB1404
LiX_2018	SAMEA104315429	LiX_2018__SAMEA104315429__bin.1	macaca fascicularis	chn	captive	21216	13834	4775	pSGB	92.0455	0.103306	2126891	12465	255	k__Bacteria|p__Spirochaetes|c__CFGB4775|o__OFGB4775|f__FGB4775|g__GGB13834|s__GGB13834_SGB21216|t__SGB21216
LiX_2018	SAMEA104315429	LiX_2018__SAMEA104315429__bin.10	macaca fascicularis	chn	captive	4900	3623	1450	kSGB	67.7652	3.45713	1824999	3863	524	k__Bacteria|p__Firmicutes|c__Clostridia|o__Clostridiales|f__Clostridiaceae|g__Clostridium|s__Clostridium_sp_CAG_510|t__SGB4900
LiX_2018	SAMEA104315429	LiX_2018__SAMEA104315429__bin.100	macaca fascicularis	chn	captive	1005	765	337	uSGB	90.1124	0	1646412	10794	213	k__Bacteria|p__Firmicutes|c__CFGB337|o__OFGB337|f__FGB337|g__GGB765|s__GGB765_SGB1005|t__SGB1005
LiX_2018	SAMEA104315429	LiX_2018__SAMEA104315429__bin.11	macaca fascicularis	chn	captive	14081	9147	2863	uSGB	55.0825	0.223714	822017	4099	232	k__Bacteria|p__Firmicutes|c__CFGB2863|o__OFGB2863|f__FGB2863|g__GGB9147|s__GGB9147_SGB14081|t__SGB14081
LiX_2018	SAMEA104315429	LiX_2018__SAMEA104315429__bin.12	macaca fascicularis	chn	captive	15180	9677	3054	kSGB	52.0376	0	984190	2966	352	k__Bacteria|p__Firmicutes|c__Firmicutes_unclassified|o__Firmicutes_unclassified|f__Firmicutes_unclassified|g__Firmicutes_unclassified|s__Firmicutes_bacterium_CAG_240|t__SGB15180
LiX_2018	SAMEA104315429	LiX_2018__SAMEA104315429__bin.16	macaca fascicularis	chn	captive	21003	13649	4696	pSGB	68.4211	0	977579	88677	23	k__Bacteria|p__Firmicutes|c__CFGB4696|o__OFGB4696|f__FGB4696|g__GGB13649|s__GGB13649_SGB21003|t__SGB21003
LiX_2018	SAMEA104315429	LiX_2018__SAMEA104315429__bin.17	macaca fascicularis	chn	captive	1680	1253	579	kSGB	88.9699	0.262346	2517037	9182	353	k__Bacteria|p__Bacteroidetes|c__Bacteroidia|o__Bacteroidales|f__Prevotellaceae|g__Prevotella|s__Prevotella_sp_CAG_520|t__SGB1680
LiX_2018	SAMEA104315429	LiX_2018__SAMEA104315429__bin.18	macaca fascicularis	chn	captive	15224	9705	3056	uSGB	58.6207	0	1237053	2918	439	k__Bacteria|p__Firmicutes|c__Clostridia|o__Clostridiales|f__Clostridiales_unclassified|g__GGB9705|s__GGB9705_SGB15224|t__SGB15224
LiX_2018	SAMEA104315429	LiX_2018__SAMEA104315429__bin.19	macaca fascicularis	chn	captive	15085	9631	3056	uSGB	55.815	2.75862	1218764	3828	354	k__Bacteria|p__Firmicutes|c__Clostridia|o__Clostridiales|f__Clostridiales_unclassified|g__GGB9631|s__GGB9631_SGB15085|t__SGB15085
LiX_2018	SAMEA104315429	LiX_2018__SAMEA104315429__bin.20	macaca fascicularis	chn	captive	15172	9673	3054	kSGB	90.2074	0.33557	1801961	49413	54	k__Bacteria|p__Firmicutes|c__Firmicutes_unclassified|o__Firmicutes_unclassified|f__Firmicutes_unclassified|g__Firmicutes_unclassified|s__Firmicutes_bacterium_CAG_555|t__SGB15172
LiX_2018	SAMEA104315429	LiX_2018__SAMEA104315429__bin.21	macaca fascicularis	chn	captive	19956	12836	118	pSGB	95.5645	0.806452	1555429	66309	34	k__Archaea|p__Euryarchaeota|c__Thermoplasmata|o__Methanomassiliicoccales|f__Methanomassiliicoccaceae|g__GGB12836|s__GGB12836_SGB19956|t__SGB19956
LiX_2018	SAMEA104315429	LiX_2018__SAMEA104315429__bin.25	macaca fascicularis	chn	captive	1657	1239	579	kSGB	95.7099	0.493827	2619422	20204	183	k__Bacteria|p__Bacteroidetes|c__Bacteroidia|o__Bacteroidales|f__Prevotellaceae|g__Prevotella|s__Prevotella_sp_CAG_1092|t__SGB1657
LiX_2018	SAMEA104315429	LiX_2018__SAMEA104315429__bin.26	macaca fascicularis	chn	captive	20482	13253	1476	pSGB	96.3087	2.95302	2990915	11996	354	k__Bacteria|p__Firmicutes|c__Clostridia|o__Clostridiales|f__Eubacteriaceae|g__GGB13253|s__GGB13253_SGB20482|t__SGB20482
LiX_2018	SAMEA104315429	LiX_2018__SAMEA104315429__bin.27	macaca fascicularis	chn	captive	9274	6565	2399	uSGB	60.3448	1.72414	1236359	3395	390	k__Bacteria|p__Proteobacteria|c__Betaproteobacteria|o__Burkholderiales|f__Sutterellaceae|g__GGB6565|s__GGB6565_SGB9274|t__SGB9274
LiX_2018	SAMEA104315429	LiX_2018__SAMEA104315429__bin.28	macaca fascicularis	chn	captive	2240	1632	658	kSGB	93.7143	1.98413	2653117	37510	122	k__Bacteria|p__Bacteroidetes|c__Bacteroidia|o__Bacteroidales|f__Bacteroidaceae|g__Bacteroides|s__Bacteroides_sp_CAG_545|t__SGB2240
LiX_2018	SAMEA104315429	LiX_2018__SAMEA104315429__bin.3	macaca fascicularis	chn	captive	3548	2630	1002	uSGB	74.5455	0	2108425	25613	156	k__Bacteria|p__Spirochaetes|c__Spirochaetia|o__Spirochaetales|f__Spirochaetaceae|g__GGB2630|s__GGB2630_SGB3548|t__SGB3548
LiX_2018	SAMEA104315429	LiX_2018__SAMEA104315429__bin.30	macaca fascicularis	chn	captive	20192	13020	4422	pSGB	91.434	0.566038	2189524	25238	142	k__Bacteria|p__Bacteroidetes|c__CFGB4422|o__OFGB4422|f__FGB4422|g__GGB13020|s__GGB13020_SGB20192|t__SGB20192
LiX_2018	SAMEA104315429	LiX_2018__SAMEA104315429__bin.31	macaca fascicularis	chn	captive	3539	2624	1002	uSGB	96.004	0.699301	2053025	41857	86	k__Bacteria|p__Spirochaetes|c__Spirochaetia|o__Spirochaetales|f__Spirochaetaceae|g__GGB2624|s__GGB2624_SGB3539|t__SGB3539
LiX_2018	SAMEA104315429	LiX_2018__SAMEA104315429__bin.35	macaca fascicularis	chn	captive	20397	13181	4494	pSGB	94.3038	0.632911	2331174	14082	248	k__Bacteria|p__Firmicutes|c__CFGB4494|o__OFGB4494|f__FGB4494|g__GGB13181|s__GGB13181_SGB20397|t__SGB20397
LiX_2018	SAMEA104315429	LiX_2018__SAMEA104315429__bin.37	macaca fascicularis	chn	captive	6488	4690	1777	uSGB	91.573	4.49438	1150009	30284	68	k__Bacteria|p__Firmicutes|c__Clostridia|o__Clostridiales|f__Clostridiaceae|g__GGB4690|s__GGB4690_SGB6488|t__SGB6488
LiX_2018	SAMEA104315429	LiX_2018__SAMEA104315429__bin.38	macaca fascicularis	chn	captive	2214	1617	654	kSGB	92.0476	0	1877864	64149	48	k__Bacteria|p__Bacteroidetes|c__Bacteroidia|o__Bacteroidales|f__Bacteroidaceae|g__Bacteroides|s__Bacteroides_sp_CAG_1060|t__SGB2214
LiX_2018	SAMEA104315429	LiX_2018__SAMEA104315429__bin.39	macaca fascicularis	chn	captive	4208	3185	1330	kSGB	60.8127	2.34899	1296036	3127	444	k__Bacteria|p__Firmicutes|c__Clostridia|o__Clostridiales|f__Ruminococcaceae|g__Ruminococcus|s__Ruminococcus_sp_CAG_624|t__SGB4208
LiX_2018	SAMEA104315429	LiX_2018__SAMEA104315429__bin.41	macaca fascicularis	chn	captive	1437	1123	544	uSGB	91.4581	1.6109	2601660	10095	347	k__Bacteria|p__Bacteroidetes|c__CFGB544|o__OFGB544|f__FGB544|g__GGB1123|s__GGB1123_SGB1437|t__SGB1437
LiX_2018	SAMEA104315429	LiX_2018__SAMEA104315429__bin.43	macaca fascicularis	chn	captive	20393	13177	4491	pSGB	95	1.0978	2226105	32589	107	k__Bacteria|p__Firmicutes|c__CFGB4491|o__OFGB4491|f__FGB4491|g__GGB13177|s__GGB13177_SGB20393|t__SGB20393
LiX_2018	SAMEA104315429	LiX_2018__SAMEA104315429__bin.45	macaca fascicularis	chn	captive	13976	9059	2833	kSGB	82.9983	1.3986	1362689	8234	213	k__Bacteria|p__Firmicutes|c__Clostridia|o__Clostridiales|f__Clostridiaceae|g__Clostridium|s__Clostridium_sp_CAG_349|t__SGB13976
LiX_2018	SAMEA104315429	LiX_2018__SAMEA104315429__bin.48	macaca fascicularis	chn	captive	1037	794	355	uSGB	75.1613	1.77419	3284109	31752	156	k__Bacteria|p__Proteobacteria|c__CFGB355|o__OFGB355|f__FGB355|g__GGB794|s__GGB794_SGB1037|t__SGB1037
LiX_2018	SAMEA104315429	LiX_2018__SAMEA104315429__bin.50	macaca fascicularis	chn	captive	5239	3862	1528	kSGB	95.1916	1.00575	2221803	14772	229	k__Bacteria|p__Firmicutes|c__Firmicutes_unclassified|o__Firmicutes_unclassified|f__Firmicutes_unclassified|g__Firmicutes_unclassified|s__Firmicutes_bacterium_CAG_791|t__SGB5239
LiX_2018	SAMEA104315429	LiX_2018__SAMEA104315429__bin.51	macaca fascicularis	chn	captive	2021	1458	619	uSGB	92.6415	0.754717	2569867	11649	307	k__Bacteria|p__Bacteroidetes|c__CFGB619|o__OFGB619|f__FGB619|g__GGB1458|s__GGB1458_SGB2021|t__SGB2021
LiX_2018	SAMEA104315429	LiX_2018__SAMEA104315429__bin.52	macaca fascicularis	chn	captive	17348	10693	3173	uSGB	88.5135	0.675676	2170726	60329	61	k__Bacteria|p__Firmicutes|c__CFGB3173|o__OFGB3173|f__FGB3173|g__GGB10693|s__GGB10693_SGB17348|t__SGB17348
LiX_2018	SAMEA104315429	LiX_2018__SAMEA104315429__bin.54	macaca fascicularis	chn	captive	4329	3279	1342	uSGB	73.5337	2.34899	1412238	4217	388	k__Bacteria|p__Firmicutes|c__Clostridia|o__Clostridiales|f__Eubacteriaceae|g__Eubacterium|s__Eubacterium_SGB4329|t__SGB4329
LiX_2018	SAMEA104315429	LiX_2018__SAMEA104315429__bin.55	macaca fascicularis	chn	captive	13998	9076	2837	uSGB	93.3468	0.806452	1906361	50649	70	k__Bacteria|p__Proteobacteria|c__Alphaproteobacteria|o__Rhodospirillales|f__Acetobacteraceae|g__Acidiphilium|s__Acidiphilium_SGB13998|t__SGB13998
LiX_2018	SAMEA104315429	LiX_2018__SAMEA104315429__bin.59	macaca fascicularis	chn	captive	3677	2734	1062	kSGB	68.7908	0.294118	1273744	74129	32	k__Bacteria|p__Proteobacteria|c__Gammaproteobacteria|o__Aeromonadales|f__Succinivibrionaceae|g__Succinatimonas|s__Succinatimonas_sp_CAG_777|t__SGB3677
LiX_2018	SAMEA104315429	LiX_2018__SAMEA104315429__bin.6	macaca fascicularis	chn	captive	21159	13782	1776	pSGB	89.0449	0	1267970	32082	70	k__Bacteria|p__Firmicutes|c__Clostridia|o__Clostridiales|f__Clostridiaceae|g__GGB13782|s__GGB13782_SGB21159|t__SGB21159
LiX_2018	SAMEA104315429	LiX_2018__SAMEA104315429__bin.62	macaca fascicularis	chn	captive	5234	3859	1527	uSGB	76.7194	1.26582	1651627	6363	331	k__Bacteria|p__Firmicutes|c__Clostridia|o__Clostridiales|f__Lachnospiraceae|g__GGB3859|s__GGB3859_SGB5234|t__SGB5234
LiX_2018	SAMEA104315429	LiX_2018__SAMEA104315429__bin.63	macaca fascicularis	chn	captive	21065	13706	2864	pSGB	51.0179	0	748195	27226	39	k__Bacteria|p__Tenericutes|c__CFGB2864|o__OFGB2864|f__FGB2864|g__GGB13706|s__GGB13706_SGB21065|t__SGB21065
LiX_2018	SAMEA104315429	LiX_2018__SAMEA104315429__bin.69	macaca fascicularis	chn	captive	15244	9712	3056	uSGB	53.1282	1.62192	1590438	3164	548	k__Bacteria|p__Firmicutes|c__Clostridia|o__Clostridiales|f__Clostridiales_unclassified|g__GGB9712|s__GGB9712_SGB15244|t__SGB15244
LiX_2018	SAMEA104315429	LiX_2018__SAMEA104315429__bin.7	macaca fascicularis	chn	captive	4364	3303	1354	kSGB	97.0498	3.48993	2244796	141670	31	k__Bacteria|p__Firmicutes|c__Clostridia|o__Clostridiales|f__Clostridiaceae|g__Clostridium|s__Clostridium_sp_CAG_413|t__SGB4364
LiX_2018	SAMEA104315429	LiX_2018__SAMEA104315429__bin.72	macaca fascicularis	chn	captive	4198	3177	1326	kSGB	98.9933	0	2690945	43246	94	k__Bacteria|p__Firmicutes|c__Clostridia|o__Clostridiales|f__Ruminococcaceae|g__Ruminiclostridium|s__Eubacterium_siraeum|t__SGB4198
LiX_2018	SAMEA104315429	LiX_2018__SAMEA104315429__bin.73	macaca fascicularis	chn	captive	4361	3301	1352	uSGB	90.9172	0.671141	2338772	33328	102	k__Bacteria|p__Firmicutes|c__CFGB1352|o__OFGB1352|f__FGB1352|g__GGB3301|s__GGB3301_SGB4361|t__SGB4361
LiX_2018	SAMEA104315429	LiX_2018__SAMEA104315429__bin.74	macaca fascicularis	chn	captive	1488	1158	557	uSGB	94.7222	0.354938	3330970	37584	148	k__Bacteria|p__Bacteroidetes|c__CFGB557|o__OFGB557|f__FGB557|g__GGB1158|s__GGB1158_SGB1488|t__SGB1488
LiX_2018	SAMEA104315429	LiX_2018__SAMEA104315429__bin.76	macaca fascicularis	chn	captive	3546	2629	1002	kSGB	61.1638	0	1442481	20452	124	k__Bacteria|p__Spirochaetes|c__Spirochaetia|o__Spirochaetales|f__Spirochaetaceae|g__Treponema|s__Treponema_succinifaciens|t__SGB3546
LiX_2018	SAMEA104315429	LiX_2018__SAMEA104315429__bin.77	macaca fascicularis	chn	captive	2212	1615	653	uSGB	91.9048	0.47619	1788522	127812	23	k__Bacteria|p__Bacteroidetes|c__CFGB653|o__OFGB653|f__FGB653|g__GGB1615|s__GGB1615_SGB2212|t__SGB2212
LiX_2018	SAMEA104315429	LiX_2018__SAMEA104315429__bin.79	macaca fascicularis	chn	captive	8611	5989	2104	uSGB	85.4701	0.854701	1830405	47221	73	k__Bacteria|p__Candidatus_Melainabacteria|c__Candidatus_Melainabacteria_unclassified|o__Candidatus_Melainabacteria_unclassified|f__Candidatus_Melainabacteria_unclassified|g__GGB5989|s__GGB5989_SGB8611|t__SGB8611
LiX_2018	SAMEA104315429	LiX_2018__SAMEA104315429__bin.8	macaca fascicularis	chn	captive	8594	5977	2105	uSGB	88.3191	4.36847	1799389	9329	264	k__Bacteria|p__Firmicutes|c__CFGB2105|o__OFGB2105|f__FGB2105|g__GGB5977|s__GGB5977_SGB8594|t__SGB8594
LiX_2018	SAMEA104315429	LiX_2018__SAMEA104315429__bin.80	macaca fascicularis	chn	captive	2241	1633	658	uSGB	91.5079	2.53968	2741899	21423	207	k__Bacteria|p__Bacteroidetes|c__Bacteroidia|o__Bacteroidales|f__Bacteroidaceae|g__GGB1633|s__GGB1633_SGB2241|t__SGB2241
LiX_2018	SAMEA104315429	LiX_2018__SAMEA104315429__bin.81	macaca fascicularis	chn	captive	20152	12985	579	pSGB	56.8966	0.862069	1456659	3466	443	k__Bacteria|p__Bacteroidetes|c__Bacteroidia|o__Bacteroidales|f__Prevotellaceae|g__GGB12985|s__GGB12985_SGB20152|t__SGB20152
LiX_2018	SAMEA104315429	LiX_2018__SAMEA104315429__bin.82	macaca fascicularis	chn	captive	17345	10690	3170	uSGB	90.3743	1.13636	2001091	16161	200	k__Bacteria|p__Firmicutes|c__CFGB3170|o__OFGB3170|f__FGB3170|g__GGB10690|s__GGB10690_SGB17345|t__SGB17345
LiX_2018	SAMEA104315429	LiX_2018__SAMEA104315429__bin.83	macaca fascicularis	chn	captive	2229	1627	658	uSGB	86.5873	1.11111	2733294	13668	286	k__Bacteria|p__Bacteroidetes|c__Bacteroidia|o__Bacteroidales|f__Rikenellaceae|g__Alistipes|s__Alistipes_SGB2229|t__SGB2229
LiX_2018	SAMEA104315429	LiX_2018__SAMEA104315429__bin.85	macaca fascicularis	chn	captive	6973	4979	1878	uSGB	96.858	4.79958	2046617	11030	277	k__Bacteria|p__Firmicutes|c__Negativicutes|o__Selenomonadales|f__Selenomonadaceae|g__GGB4979|s__GGB4979_SGB6973|t__SGB6973
LiX_2018	SAMEA104315429	LiX_2018__SAMEA104315429__bin.86	macaca fascicularis	chn	captive	1370	1066	511	uSGB	91.6667	0.806452	2258469	19420	169	k__Bacteria|p__Bacteroidetes|c__CFGB511|o__OFGB511|f__FGB511|g__GGB1066|s__GGB1066_SGB1370|t__SGB1370
LiX_2018	SAMEA104315429	LiX_2018__SAMEA104315429__bin.91	macaca fascicularis	chn	captive	4375	3306	1355	uSGB	81.9158	3.13199	1842693	5011	439	k__Bacteria|p__Firmicutes|c__Clostridia|o__Clostridiales|f__Ruminococcaceae|g__Ruminococcus|s__Ruminococcus_SGB4375|t__SGB4375
LiX_2018	SAMEA104315429	LiX_2018__SAMEA104315429__bin.92	macaca fascicularis	chn	captive	1705	1270	579	uSGB	92.9054	0.788288	2994482	56367	75	k__Bacteria|p__Bacteroidetes|c__Bacteroidia|o__Bacteroidales|f__Prevotellaceae|g__GGB1270|s__GGB1270_SGB1705|t__SGB1705
LiX_2018	SAMEA104315429	LiX_2018__SAMEA104315429__bin.97	macaca fascicularis	chn	captive	9204	6517	2378	uSGB	91.8919	3.6036	3176428	22664	239	k__Bacteria|p__Lentisphaerae|c__CFGB2378|o__OFGB2378|f__FGB2378|g__GGB6517|s__GGB6517_SGB9204|t__SGB9204
LiX_2018	SAMEA104315429	LiX_2018__SAMEA104315429__bin.98	macaca fascicularis	chn	captive	20344	13140	848	pSGB	81.1923	0.549451	2119256	7028	391	k__Bacteria|p__Fibrobacteres|c__Fibrobacteria|o__Fibrobacterales|f__Fibrobacteraceae|g__GGB13140|s__GGB13140_SGB20344|t__SGB20344
LiX_2018	SAMEA104315430	LiX_2018__SAMEA104315430__bin.10	macaca fascicularis	chn	captive	19946	12828	118	pSGB	96.371	0	1479354	58545	41	k__Archaea|p__Euryarchaeota|c__Thermoplasmata|o__Methanomassiliicoccales|f__Methanomassiliicoccaceae|g__GGB12828|s__GGB12828_SGB19946|t__SGB19946
LiX_2018	SAMEA104315430	LiX_2018__SAMEA104315430__bin.104	macaca fascicularis	chn	captive	1005	765	337	uSGB	89.3258	0	1570866	7407	274	k__Bacteria|p__Firmicutes|c__CFGB337|o__OFGB337|f__FGB337|g__GGB765|s__GGB765_SGB1005|t__SGB1005
LiX_2018	SAMEA104315430	LiX_2018__SAMEA104315430__bin.106	macaca fascicularis	chn	captive	13969	9057	2833	uSGB	53.9709	0.671141	1153556	4253	307	k__Bacteria|p__Firmicutes|c__Firmicutes_unclassified|o__Firmicutes_unclassified|f__Firmicutes_unclassified|g__Firmicutes_unclassified|s__Firmicutes_unclassified_SGB13969|t__SGB13969
LiX_2018	SAMEA104315430	LiX_2018__SAMEA104315430__bin.109	macaca fascicularis	chn	captive	1333	1035	503	uSGB	53.2258	0	1041744	47085	36	k__Bacteria|p__Bacteroidetes|c__CFGB503|o__OFGB503|f__FGB503|g__GGB1035|s__GGB1035_SGB1333|t__SGB1333
LiX_2018	SAMEA104315430	LiX_2018__SAMEA104315430__bin.112	macaca fascicularis	chn	captive	1488	1158	557	uSGB	86.5744	3.07713	2794494	11562	342	k__Bacteria|p__Bacteroidetes|c__CFGB557|o__OFGB557|f__FGB557|g__GGB1158|s__GGB1158_SGB1488|t__SGB1488
LiX_2018	SAMEA104315430	LiX_2018__SAMEA104315430__bin.13	macaca fascicularis	chn	captive	15016	9594	3035	uSGB	86.5246	2.34899	1959544	5242	447	k__Bacteria|p__Firmicutes|c__Clostridia|o__Clostridiales|f__Clostridiales_unclassified|g__GGB9594|s__GGB9594_SGB15016|t__SGB15016
LiX_2018	SAMEA104315430	LiX_2018__SAMEA104315430__bin.15	macaca fascicularis	chn	captive	5234	3859	1527	uSGB	78.1598	2.53165	1630345	4925	383	k__Bacteria|p__Firmicutes|c__Clostridia|o__Clostridiales|f__Lachnospiraceae|g__GGB3859|s__GGB3859_SGB5234|t__SGB5234
LiX_2018	SAMEA104315430	LiX_2018__SAMEA104315430__bin.16	macaca fascicularis	chn	captive	20192	13020	4422	pSGB	89.3659	0.754717	2152209	15291	204	k__Bacteria|p__Bacteroidetes|c__CFGB4422|o__OFGB4422|f__FGB4422|g__GGB13020|s__GGB13020_SGB20192|t__SGB20192
LiX_2018	SAMEA104315430	LiX_2018__SAMEA104315430__bin.17	macaca fascicularis	chn	captive	21084	5978	2105	pSGB	90.3134	0.854701	2003190	88236	34	k__Bacteria|p__Candidatus_Melainabacteria|c__CFGB2105|o__OFGB2105|f__FGB2105|g__GGB5978|s__GGB5978_SGB21084|t__SGB21084
LiX_2018	SAMEA104315430	LiX_2018__SAMEA104315430__bin.19	macaca fascicularis	chn	captive	21213	13832	4774	pSGB	58.3333	1.11111	1685606	4465	428	k__Bacteria|p__Firmicutes|c__CFGB4774|o__OFGB4774|f__FGB4774|g__GGB13832|s__GGB13832_SGB21213|t__SGB21213
LiX_2018	SAMEA104315430	LiX_2018__SAMEA104315430__bin.2	macaca fascicularis	chn	captive	1472	1146	599	uSGB	75.5473	2.52169	2004451	4924	473	k__Bacteria|p__Bacteroidetes|c__Bacteroidia|o__Bacteroidales|f__Prevotellaceae|g__GGB1146|s__GGB1146_SGB1472|t__SGB1472
LiX_2018	SAMEA104315430	LiX_2018__SAMEA104315430__bin.26	macaca fascicularis	chn	captive	20963	12451	4201	pSGB	87.7817	2.89655	1947611	4408	522	k__Bacteria|p__Proteobacteria|c__Epsilonproteobacteria|o__Campylobacterales|f__Helicobacteraceae|g__Helicobacter|s__Helicobacter_SGB20963|t__SGB20963
LiX_2018	SAMEA104315430	LiX_2018__SAMEA104315430__bin.30	macaca fascicularis	chn	captive	20198	13026	4426	pSGB	73.3871	0	2036158	47970	77	k__Bacteria|p__Bacteroidetes|c__CFGB4426|o__OFGB4426|f__FGB4426|g__GGB13026|s__GGB13026_SGB20198|t__SGB20198
LiX_2018	SAMEA104315430	LiX_2018__SAMEA104315430__bin.31	macaca fascicularis	chn	captive	19976	12851	511	pSGB	80.6891	2.52688	1617076	6950	300	k__Bacteria|p__Bacteroidetes|c__CFGB511|o__OFGB511|f__FGB511|g__GGB12851|s__GGB12851_SGB19976|t__SGB19976
LiX_2018	SAMEA104315430	LiX_2018__SAMEA104315430__bin.34	macaca fascicularis	chn	captive	19692	12695	4311	uSGB	96.5631	1.1236	1389130	24679	89	k__Bacteria|p__Elusimicrobia|c__Elusimicrobia|o__Elusimicrobiales|f__Elusimicrobiaceae|g__GGB12695|s__GGB12695_SGB19692|t__SGB19692
LiX_2018	SAMEA104315430	LiX_2018__SAMEA104315430__bin.37	macaca fascicularis	chn	captive	1680	1253	579	kSGB	84.2015	1.2963	2245201	20449	156	k__Bacteria|p__Bacteroidetes|c__Bacteroidia|o__Bacteroidales|f__Prevotellaceae|g__Prevotella|s__Prevotella_sp_CAG_520|t__SGB1680
LiX_2018	SAMEA104315430	LiX_2018__SAMEA104315430__bin.4	macaca fascicularis	chn	captive	2020	1457	619	uSGB	60.4161	3.27044	1600512	4057	437	k__Bacteria|p__Bacteroidetes|c__CFGB619|o__OFGB619|f__FGB619|g__GGB1457|s__GGB1457_SGB2020|t__SGB2020
LiX_2018	SAMEA104315430	LiX_2018__SAMEA104315430__bin.41	macaca fascicularis	chn	captive	6973	4979	1878	uSGB	79.1379	1.72414	1947214	12456	236	k__Bacteria|p__Firmicutes|c__Negativicutes|o__Selenomonadales|f__Selenomonadaceae|g__GGB4979|s__GGB4979_SGB6973|t__SGB6973
LiX_2018	SAMEA104315430	LiX_2018__SAMEA104315430__bin.42	macaca fascicularis	chn	captive	21225	13843	4777	pSGB	97.2028	4.1958	3121648	55072	126	k__Bacteria|p__Spirochaetes|c__CFGB4777|o__OFGB4777|f__FGB4777|g__GGB13843|s__GGB13843_SGB21225|t__SGB21225
LiX_2018	SAMEA104315430	LiX_2018__SAMEA104315430__bin.44	macaca fascicularis	chn	captive	1606	1231	579	kSGB	95.1358	0.617284	2524397	15192	253	k__Bacteria|p__Bacteroidetes|c__Bacteroidia|o__Bacteroidales|f__Prevotellaceae|g__Prevotella|s__Prevotella_sp_P5_126|t__SGB1606
LiX_2018	SAMEA104315430	LiX_2018__SAMEA104315430__bin.46	macaca fascicularis	chn	captive	20393	13177	4491	pSGB	96.9311	0.873253	2306878	23580	148	k__Bacteria|p__Firmicutes|c__CFGB4491|o__OFGB4491|f__FGB4491|g__GGB13177|s__GGB13177_SGB20393|t__SGB20393
LiX_2018	SAMEA104315430	LiX_2018__SAMEA104315430__bin.49	macaca fascicularis	chn	captive	21224	13842	4777	pSGB	97.9021	0	2529448	74461	73	k__Bacteria|p__Spirochaetes|c__CFGB4777|o__OFGB4777|f__FGB4777|g__GGB13842|s__GGB13842_SGB21224|t__SGB21224
LiX_2018	SAMEA104315430	LiX_2018__SAMEA104315430__bin.53	macaca fascicularis	chn	captive	21216	13834	4775	pSGB	96.5909	0	2263618	27975	139	k__Bacteria|p__Spirochaetes|c__CFGB4775|o__OFGB4775|f__FGB4775|g__GGB13834|s__GGB13834_SGB21216|t__SGB21216
LiX_2018	SAMEA104315430	LiX_2018__SAMEA104315430__bin.55	macaca fascicularis	chn	captive	20354	13147	4311	pSGB	96.6292	0	1587354	65492	34	k__Bacteria|p__Elusimicrobia|c__Elusimicrobia|o__Elusimicrobiales|f__Elusimicrobiaceae|g__GGB13147|s__GGB13147_SGB20354|t__SGB20354
LiX_2018	SAMEA104315430	LiX_2018__SAMEA104315430__bin.56	macaca fascicularis	chn	captive	19749	12749	4340	uSGB	74.2947	0	603632	8423	94	k__Bacteria|p__Candidatus_Saccharibacteria|c__CFGB4340|o__OFGB4340|f__FGB4340|g__GGB12749|s__GGB12749_SGB19749|t__SGB19749
LiX_2018	SAMEA104315430	LiX_2018__SAMEA104315430__bin.59	macaca fascicularis	chn	captive	4364	3303	1354	kSGB	96.3786	0	2054316	22939	136	k__Bacteria|p__Firmicutes|c__Clostridia|o__Clostridiales|f__Clostridiaceae|g__Clostridium|s__Clostridium_sp_CAG_413|t__SGB4364
LiX_2018	SAMEA104315430	LiX_2018__SAMEA104315430__bin.60	macaca fascicularis	chn	captive	14088	9152	2864	uSGB	89.3258	0.561798	1322704	9302	191	k__Bacteria|p__Firmicutes|c__CFGB2864|o__OFGB2864|f__FGB2864|g__GGB9152|s__GGB9152_SGB14088|t__SGB14088
LiX_2018	SAMEA104315430	LiX_2018__SAMEA104315430__bin.62	macaca fascicularis	chn	captive	20004	12869	4381	pSGB	92.785	0.929368	2925747	31829	144	k__Bacteria|p__Bacteroidetes|c__CFGB4381|o__OFGB4381|f__FGB4381|g__GGB12869|s__GGB12869_SGB20004|t__SGB20004
LiX_2018	SAMEA104315430	LiX_2018__SAMEA104315430__bin.63	macaca fascicularis	chn	captive	15170	9672	3054	uSGB	87.8971	1.67785	1663335	7556	272	k__Bacteria|p__Firmicutes|c__Clostridia|o__Clostridiales|f__Clostridiales_unclassified|g__GGB9672|s__GGB9672_SGB15170|t__SGB15170
LiX_2018	SAMEA104315430	LiX_2018__SAMEA104315430__bin.65	macaca fascicularis	chn	captive	15036	9604	3035	uSGB	93.5129	1.34228	2208779	11487	256	k__Bacteria|p__Firmicutes|c__Clostridia|o__Clostridiales|f__Clostridiales_unclassified|g__GGB9604|s__GGB9604_SGB15036|t__SGB15036
LiX_2018	SAMEA104315430	LiX_2018__SAMEA104315430__bin.68	macaca fascicularis	chn	captive	20032	12892	557	pSGB	59.6346	0.123457	1865566	70323	49	k__Bacteria|p__Bacteroidetes|c__CFGB557|o__OFGB557|f__FGB557|g__GGB12892|s__GGB12892_SGB20032|t__SGB20032
LiX_2018	SAMEA104315430	LiX_2018__SAMEA104315430__bin.75	macaca fascicularis	chn	captive	19984	12857	673	pSGB	70.5929	2.64423	1419791	4148	376	k__Bacteria|p__Bacteroidetes|c__Bacteroidia|o__Bacteroidales|f__Rikenellaceae|g__GGB12857|s__GGB12857_SGB19984|t__SGB19984
LiX_2018	SAMEA104315430	LiX_2018__SAMEA104315430__bin.76	macaca fascicularis	chn	captive	20801	9615	3056	pSGB	93.4564	1.72488	2635462	8435	408	k__Bacteria|p__Firmicutes|c__Clostridia|o__Clostridiales|f__Clostridiales_unclassified|g__GGB9615|s__GGB9615_SGB20801|t__SGB20801
LiX_2018	SAMEA104315430	LiX_2018__SAMEA104315430__bin.77	macaca fascicularis	chn	captive	4208	3185	1330	kSGB	54.3445	0	1097348	2885	406	k__Bacteria|p__Firmicutes|c__Clostridia|o__Clostridiales|f__Ruminococcaceae|g__Ruminococcus|s__Ruminococcus_sp_CAG_624|t__SGB4208
LiX_2018	SAMEA104315430	LiX_2018__SAMEA104315430__bin.78	macaca fascicularis	chn	captive	2215	1618	654	uSGB	82.8148	2.57143	1913439	6839	355	k__Bacteria|p__Bacteroidetes|c__Bacteroidia|o__Bacteroidales|f__Bacteroidaceae|g__GGB1618|s__GGB1618_SGB2215|t__SGB2215
LiX_2018	SAMEA104315430	LiX_2018__SAMEA104315430__bin.87	macaca fascicularis	chn	captive	6823	4884	1838	uSGB	79.0851	4.09524	1294619	5851	279	k__Bacteria|p__Firmicutes|c__CFGB1838|o__OFGB1838|f__FGB1838|g__GGB4884|s__GGB4884_SGB6823|t__SGB6823
LiX_2018	SAMEA104315430	LiX_2018__SAMEA104315430__bin.90	macaca fascicularis	chn	captive	5767	4252	1703	kSGB	85.2844	3.61277	1539318	4902	361	k__Bacteria|p__Firmicutes|c__Negativicutes|o__Acidaminococcales|f__Acidaminococcaceae|g__Phascolarctobacterium|s__Phascolarctobacterium_succinatutens|t__SGB5767
LiX_2018	SAMEA104315430	LiX_2018__SAMEA104315430__bin.91	macaca fascicularis	chn	captive	13959	9054	2832	kSGB	86.6696	1.42191	1343658	12422	150	k__Bacteria|p__Firmicutes|c__Clostridia|o__Clostridiales|f__Ruminococcaceae|g__Faecalibacterium|s__Faecalibacterium_sp_CAG_1138|t__SGB13959
LiX_2018	SAMEA104315430	LiX_2018__SAMEA104315430__bin.92	macaca fascicularis	chn	captive	1437	1123	544	uSGB	94.8575	1.1772	2729285	20492	183	k__Bacteria|p__Bacteroidetes|c__CFGB544|o__OFGB544|f__FGB544|g__GGB1123|s__GGB1123_SGB1437|t__SGB1437
LiX_2018	SAMEA104315430	LiX_2018__SAMEA104315430__bin.96	macaca fascicularis	chn	captive	9329	6598	2402	uSGB	76.4342	2.32975	1009428	3717	298	k__Bacteria|p__Proteobacteria|c__CFGB2402|o__OFGB2402|f__FGB2402|g__GGB6598|s__GGB6598_SGB9329|t__SGB9329
LiX_2018	SAMEA104315431	LiX_2018__SAMEA104315431__bin.1	macaca fascicularis	chn	captive	5234	3859	1527	uSGB	93.6709	0.843882	2096060	13324	226	k__Bacteria|p__Firmicutes|c__Clostridia|o__Clostridiales|f__Lachnospiraceae|g__GGB3859|s__GGB3859_SGB5234|t__SGB5234
LiX_2018	SAMEA104315431	LiX_2018__SAMEA104315431__bin.11	macaca fascicularis	chn	captive	994	756	330	uSGB	95.5056	0	1520832	24281	129	k__Bacteria|p__Firmicutes|c__CFGB330|o__OFGB330|f__FGB330|g__GGB756|s__GGB756_SGB994|t__SGB994
LiX_2018	SAMEA104315431	LiX_2018__SAMEA104315431__bin.12	macaca fascicularis	chn	captive	1488	1158	557	uSGB	90.1852	0.123457	2920480	41717	108	k__Bacteria|p__Bacteroidetes|c__CFGB557|o__OFGB557|f__FGB557|g__GGB1158|s__GGB1158_SGB1488|t__SGB1488
LiX_2018	SAMEA104315431	LiX_2018__SAMEA104315431__bin.18	macaca fascicularis	chn	captive	13965	9056	2833	uSGB	84.8231	0.391499	1588419	26386	89	k__Bacteria|p__Firmicutes|c__Clostridia|o__Clostridiales|f__Clostridiaceae|g__GGB9056|s__GGB9056_SGB13965|t__SGB13965
LiX_2018	SAMEA104315431	LiX_2018__SAMEA104315431__bin.21	macaca fascicularis	chn	captive	7076	5050	1905	kSGB	62.1291	0	1361973	40436	50	k__Bacteria|p__Firmicutes|c__Bacilli|o__Lactobacillales|f__Lactobacillaceae|g__Lactobacillus|s__Lactobacillus_animalis|t__SGB7076
LiX_2018	SAMEA104315431	LiX_2018__SAMEA104315431__bin.22	macaca fascicularis	chn	captive	2212	1615	653	uSGB	91.0317	0.47619	1864304	88720	29	k__Bacteria|p__Bacteroidetes|c__CFGB653|o__OFGB653|f__FGB653|g__GGB1615|s__GGB1615_SGB2212|t__SGB2212
LiX_2018	SAMEA104315431	LiX_2018__SAMEA104315431__bin.23	macaca fascicularis	chn	captive	20835	13518	3035	pSGB	62.6417	4.52639	1299164	3088	442	k__Bacteria|p__Firmicutes|c__Firmicutes_unclassified|o__Firmicutes_unclassified|f__Firmicutes_unclassified|g__GGB13518|s__GGB13518_SGB20835|t__SGB20835
LiX_2018	SAMEA104315431	LiX_2018__SAMEA104315431__bin.24	macaca fascicularis	chn	captive	8611	5989	2104	uSGB	88.8889	0	1895370	50867	78	k__Bacteria|p__Candidatus_Melainabacteria|c__Candidatus_Melainabacteria_unclassified|o__Candidatus_Melainabacteria_unclassified|f__Candidatus_Melainabacteria_unclassified|g__GGB5989|s__GGB5989_SGB8611|t__SGB8611
LiX_2018	SAMEA104315431	LiX_2018__SAMEA104315431__bin.26	macaca fascicularis	chn	captive	20882	13556	1355	pSGB	94.9245	0.447427	2292528	34071	112	k__Bacteria|p__Firmicutes|c__Clostridia|o__Clostridiales|f__Ruminococcaceae|g__GGB13556|s__GGB13556_SGB20882|t__SGB20882
LiX_2018	SAMEA104315431	LiX_2018__SAMEA104315431__bin.28	macaca fascicularis	chn	captive	6487	4689	1777	kSGB	90.4494	1.33296	1188320	21909	79	k__Bacteria|p__Firmicutes|c__Clostridia|o__Clostridiales|f__Clostridiaceae|g__Clostridium|s__Clostridium_sp_CAG_628|t__SGB6487
LiX_2018	SAMEA104315431	LiX_2018__SAMEA104315431__bin.29	macaca fascicularis	chn	captive	2021	1458	619	uSGB	90.1887	2.2956	2447134	8600	383	k__Bacteria|p__Bacteroidetes|c__CFGB619|o__OFGB619|f__FGB619|g__GGB1458|s__GGB1458_SGB2021|t__SGB2021
LiX_2018	SAMEA104315431	LiX_2018__SAMEA104315431__bin.30	macaca fascicularis	chn	captive	2240	1632	658	kSGB	87.3069	1.11111	2275460	38272	103	k__Bacteria|p__Bacteroidetes|c__Bacteroidia|o__Bacteroidales|f__Bacteroidaceae|g__Bacteroides|s__Bacteroides_sp_CAG_545|t__SGB2240
LiX_2018	SAMEA104315431	LiX_2018__SAMEA104315431__bin.31	macaca fascicularis	chn	captive	17364	10708	3176	uSGB	86.1486	4.28043	3232114	8226	544	k__Bacteria|p__Gemmatimonadetes|c__CFGB3176|o__OFGB3176|f__FGB3176|g__GGB10708|s__GGB10708_SGB17364|t__SGB17364
LiX_2018	SAMEA104315431	LiX_2018__SAMEA104315431__bin.32	macaca fascicularis	chn	captive	4896	3619	1462	uSGB	94.0258	2.51208	3006154	15362	309	k__Bacteria|p__Firmicutes|c__Firmicutes_unclassified|o__Firmicutes_unclassified|f__Firmicutes_unclassified|g__Firmicutes_unclassified|s__Firmicutes_unclassified_SGB4896|t__SGB4896
LiX_2018	SAMEA104315431	LiX_2018__SAMEA104315431__bin.35	macaca fascicularis	chn	captive	21076	13716	2856	pSGB	90.8989	0	1068553	211772	8	k__Bacteria|p__Firmicutes|c__CFGB2856|o__OFGB2856|f__FGB2856|g__GGB13716|s__GGB13716_SGB21076|t__SGB21076
LiX_2018	SAMEA104315431	LiX_2018__SAMEA104315431__bin.38	macaca fascicularis	chn	captive	21232	13847	1002	pSGB	77.4609	1.82595	1708401	8348	285	k__Bacteria|p__Spirochaetes|c__Spirochaetia|o__Spirochaetales|f__Spirochaetaceae|g__GGB13847|s__GGB13847_SGB21232|t__SGB21232
LiX_2018	SAMEA104315431	LiX_2018__SAMEA104315431__bin.4	macaca fascicularis	chn	captive	14224	9272	2938	uSGB	60.0836	0	1218671	2991	421	k__Bacteria|p__Firmicutes|c__CFGB2938|o__OFGB2938|f__FGB2938|g__GGB9272|s__GGB9272_SGB14224|t__SGB14224
LiX_2018	SAMEA104315431	LiX_2018__SAMEA104315431__bin.40	macaca fascicularis	chn	captive	20963	12451	4201	pSGB	97.8169	0	2264853	79200	49	k__Bacteria|p__Proteobacteria|c__Epsilonproteobacteria|o__Campylobacterales|f__Helicobacteraceae|g__Helicobacter|s__Helicobacter_SGB20963|t__SGB20963
LiX_2018	SAMEA104315431	LiX_2018__SAMEA104315431__bin.41	macaca fascicularis	chn	captive	20280	2734	1062	pSGB	97.6471	0.294118	2517179	30380	130	k__Bacteria|p__Proteobacteria|c__Gammaproteobacteria|o__Aeromonadales|f__Succinivibrionaceae|g__Succinatimonas|s__Succinatimonas_SGB20280|t__SGB20280
LiX_2018	SAMEA104315431	LiX_2018__SAMEA104315431__bin.45	macaca fascicularis	chn	captive	2228	1627	658	uSGB	88.8095	1.42857	3148101	25987	231	k__Bacteria|p__Bacteroidetes|c__Bacteroidia|o__Bacteroidales|f__Rikenellaceae|g__Alistipes|s__Alistipes_SGB2228|t__SGB2228
LiX_2018	SAMEA104315431	LiX_2018__SAMEA104315431__bin.46	macaca fascicularis	chn	captive	2214	1617	654	kSGB	94.9048	0.47619	1799688	70798	47	k__Bacteria|p__Bacteroidetes|c__Bacteroidia|o__Bacteroidales|f__Bacteroidaceae|g__Bacteroides|s__Bacteroides_sp_CAG_1060|t__SGB2214
LiX_2018	SAMEA104315431	LiX_2018__SAMEA104315431__bin.49	macaca fascicularis	chn	captive	20004	12869	4381	pSGB	71.4147	0.743494	2089826	4913	502	k__Bacteria|p__Bacteroidetes|c__CFGB4381|o__OFGB4381|f__FGB4381|g__GGB12869|s__GGB12869_SGB20004|t__SGB20004
LiX_2018	SAMEA104315431	LiX_2018__SAMEA104315431__bin.50	macaca fascicularis	chn	captive	1613	1234	579	kSGB	70.8621	3.44828	2307272	13273	242	k__Bacteria|p__Bacteroidetes|c__Bacteroidia|o__Bacteroidales|f__Prevotellaceae|g__Prevotella|s__Prevotella_sp_CAG_386|t__SGB1613
LiX_2018	SAMEA104315431	LiX_2018__SAMEA104315431__bin.53	macaca fascicularis	chn	captive	20307	13107	2402	pSGB	97.8495	0	1454592	40392	51	k__Bacteria|p__Proteobacteria|c__CFGB2402|o__OFGB2402|f__FGB2402|g__GGB13107|s__GGB13107_SGB20307|t__SGB20307
LiX_2018	SAMEA104315431	LiX_2018__SAMEA104315431__bin.57	macaca fascicularis	chn	captive	20397	13181	4494	pSGB	73.4222	0.632911	1856653	4801	440	k__Bacteria|p__Firmicutes|c__CFGB4494|o__OFGB4494|f__FGB4494|g__GGB13181|s__GGB13181_SGB20397|t__SGB20397
LiX_2018	SAMEA104315431	LiX_2018__SAMEA104315431__bin.59	macaca fascicularis	chn	captive	7095	5065	1901	kSGB	94.3608	2.98913	1624266	6840	319	k__Bacteria|p__Firmicutes|c__Bacilli|o__Lactobacillales|f__Lactobacillaceae|g__Lactobacillus|s__Lactobacillus_reuteri|t__SGB7095
LiX_2018	SAMEA104315431	LiX_2018__SAMEA104315431__bin.61	macaca fascicularis	chn	captive	1662	1242	579	kSGB	50.3448	3.44828	1876587	5692	394	k__Bacteria|p__Bacteroidetes|c__Bacteroidia|o__Bacteroidales|f__Prevotellaceae|g__Prevotella|s__Prevotella_sp_CAG_592|t__SGB1662
LiX_2018	SAMEA104315431	LiX_2018__SAMEA104315431__bin.62	macaca fascicularis	chn	captive	4246	3214	1332	uSGB	63.0251	0.862069	1945569	3899	563	k__Bacteria|p__Firmicutes|c__Clostridia|o__Clostridiales|f__Ruminococcaceae|g__GGB3214|s__GGB3214_SGB4246|t__SGB4246
LiX_2018	SAMEA104315431	LiX_2018__SAMEA104315431__bin.63	macaca fascicularis	chn	captive	20657	13392	4598	pSGB	64.3327	1.34228	1138491	3132	379	k__Bacteria|p__Firmicutes|c__CFGB4598|o__OFGB4598|f__FGB4598|g__GGB13392|s__GGB13392_SGB20657|t__SGB20657
LiX_2018	SAMEA104315431	LiX_2018__SAMEA104315431__bin.66	macaca fascicularis	chn	captive	9204	6517	2378	uSGB	85.2429	3.04054	3213518	6741	633	k__Bacteria|p__Lentisphaerae|c__CFGB2378|o__OFGB2378|f__FGB2378|g__GGB6517|s__GGB6517_SGB9204|t__SGB9204
LiX_2018	SAMEA104315431	LiX_2018__SAMEA104315431__bin.73	macaca fascicularis	chn	captive	20983	13634	342	pSGB	50.9959	0	1215709	3324	402	k__Bacteria|p__Firmicutes|c__CFGB342|o__OFGB342|f__FGB342|g__GGB13634|s__GGB13634_SGB20983|t__SGB20983
LiX_2018	SAMEA104315431	LiX_2018__SAMEA104315431__bin.76	macaca fascicularis	chn	captive	2020	1457	619	uSGB	96.9811	0.503145	2622274	54956	78	k__Bacteria|p__Bacteroidetes|c__CFGB619|o__OFGB619|f__FGB619|g__GGB1457|s__GGB1457_SGB2020|t__SGB2020
LiX_2018	SAMEA104315431	LiX_2018__SAMEA104315431__bin.78	macaca fascicularis	chn	captive	20344	13140	848	pSGB	52.5862	0	1410963	30108	66	k__Bacteria|p__Fibrobacteres|c__Fibrobacteria|o__Fibrobacterales|f__Fibrobacteraceae|g__GGB13140|s__GGB13140_SGB20344|t__SGB20344
LiX_2018	SAMEA104315431	LiX_2018__SAMEA104315431__bin.79	macaca fascicularis	chn	captive	1437	1123	544	uSGB	94.7646	0.185874	2886683	26618	189	k__Bacteria|p__Bacteroidetes|c__CFGB544|o__OFGB544|f__FGB544|g__GGB1123|s__GGB1123_SGB1437|t__SGB1437
LiX_2018	SAMEA104315431	LiX_2018__SAMEA104315431__bin.8	macaca fascicularis	chn	captive	14211	9263	2934	uSGB	70.6067	0.671141	1432439	4331	366	k__Bacteria|p__Firmicutes|c__CFGB2934|o__OFGB2934|f__FGB2934|g__GGB9263|s__GGB9263_SGB14211|t__SGB14211
LiX_2018	SAMEA104315431	LiX_2018__SAMEA104315431__bin.80	macaca fascicularis	chn	captive	15254	9714	3056	uSGB	83.3963	3.86135	1712466	4480	451	k__Bacteria|p__Firmicutes|c__Clostridia|o__Clostridiales|f__Clostridiales_unclassified|g__GGB9714|s__GGB9714_SGB15254|t__SGB15254
LiX_2018	SAMEA104315431	LiX_2018__SAMEA104315431__bin.81	macaca fascicularis	chn	captive	19946	12828	118	pSGB	50.4974	1.07527	699274	3168	229	k__Archaea|p__Euryarchaeota|c__Thermoplasmata|o__Methanomassiliicoccales|f__Methanomassiliicoccaceae|g__GGB12828|s__GGB12828_SGB19946|t__SGB19946
LiX_2018	SAMEA104315431	LiX_2018__SAMEA104315431__bin.84	macaca fascicularis	chn	captive	7088	5060	1906	kSGB	51.1599	0	911385	3275	302	k__Bacteria|p__Firmicutes|c__Bacilli|o__Lactobacillales|f__Lactobacillaceae|g__Lactobacillus|s__Lactobacillus_mucosae|t__SGB7088
LiX_2018	SAMEA104315431	LiX_2018__SAMEA104315431__bin.85	macaca fascicularis	chn	captive	4930	3637	1454	uSGB	98.3092	1.02657	3075586	59541	86	k__Bacteria|p__Firmicutes|c__Clostridia|o__Clostridiales|f__Lachnospiraceae|g__GGB3637|s__GGB3637_SGB4930|t__SGB4930
LiX_2018	SAMEA104315431	LiX_2018__SAMEA104315431__bin.9	macaca fascicularis	chn	captive	20561	13315	4557	pSGB	95.8629	1.41844	1876519	17131	166	k__Bacteria|p__Bacteroidetes|c__CFGB4557|o__OFGB4557|f__FGB4557|g__GGB13315|s__GGB13315_SGB20561|t__SGB20561
LiX_2018	SAMEA104315432	LiX_2018__SAMEA104315432__bin.1	macaca fascicularis	chn	captive	21217	13835	4776	pSGB	63.7913	0.568182	737781	3138	237	k__Bacteria|p__Bacteroidetes|c__CFGB4776|o__OFGB4776|f__FGB4776|g__GGB13835|s__GGB13835_SGB21217|t__SGB21217
LiX_2018	SAMEA104315432	LiX_2018__SAMEA104315432__bin.100	macaca fascicularis	chn	captive	14294	9331	2976	kSGB	90.7692	0.699301	1930006	86921	46	k__Bacteria|p__Firmicutes|c__Clostridia|o__Clostridiales|f__Clostridiaceae|g__Clostridium|s__Clostridium_sp_CAG_1024|t__SGB14294
LiX_2018	SAMEA104315432	LiX_2018__SAMEA104315432__bin.101	macaca fascicularis	chn	captive	21081	13721	4729	pSGB	92.1348	3.93258	1292005	91122	25	k__Bacteria|p__Tenericutes|c__CFGB4729|o__OFGB4729|f__FGB4729|g__GGB13721|s__GGB13721_SGB21081|t__SGB21081
LiX_2018	SAMEA104315432	LiX_2018__SAMEA104315432__bin.103	macaca fascicularis	chn	captive	4374	3306	1355	uSGB	93.4424	1.00671	2365199	17062	197	k__Bacteria|p__Firmicutes|c__Clostridia|o__Clostridiales|f__Ruminococcaceae|g__Ruminococcus|s__Ruminococcus_SGB4374|t__SGB4374
LiX_2018	SAMEA104315432	LiX_2018__SAMEA104315432__bin.105	macaca fascicularis	chn	captive	3677	2734	1062	kSGB	84.326	4.01961	2403185	7614	397	k__Bacteria|p__Proteobacteria|c__Gammaproteobacteria|o__Aeromonadales|f__Succinivibrionaceae|g__Succinatimonas|s__Succinatimonas_sp_CAG_777|t__SGB3677
LiX_2018	SAMEA104315432	LiX_2018__SAMEA104315432__bin.109	macaca fascicularis	chn	captive	9315	6588	2401	uSGB	72.206	2.11443	1697485	6009	360	k__Bacteria|p__Proteobacteria|c__Alphaproteobacteria|o__Rhodospirillales|f__Acetobacteraceae|g__GGB6588|s__GGB6588_SGB9315|t__SGB9315
LiX_2018	SAMEA104315432	LiX_2018__SAMEA104315432__bin.112	macaca fascicularis	chn	captive	3542	2626	1002	kSGB	90.9774	0.699301	2164405	9202	319	k__Bacteria|p__Spirochaetes|c__Spirochaetia|o__Spirochaetales|f__Spirochaetaceae|g__Treponema|s__Treponema_berlinense|t__SGB3542
LiX_2018	SAMEA104315432	LiX_2018__SAMEA104315432__bin.115	macaca fascicularis	chn	captive	20878	13552	1348	pSGB	77.4869	2.01342	2018781	4988	471	k__Bacteria|p__Firmicutes|c__CFGB1348|o__OFGB1348|f__FGB1348|g__GGB13552|s__GGB13552_SGB20878|t__SGB20878
LiX_2018	SAMEA104315432	LiX_2018__SAMEA104315432__bin.117	macaca fascicularis	chn	captive	17364	10708	3176	uSGB	89.1892	2.22092	3167701	14444	329	k__Bacteria|p__Gemmatimonadetes|c__CFGB3176|o__OFGB3176|f__FGB3176|g__GGB10708|s__GGB10708_SGB17364|t__SGB17364
LiX_2018	SAMEA104315432	LiX_2018__SAMEA104315432__bin.120	macaca fascicularis	chn	captive	15054	9615	3056	uSGB	78.9133	4.62382	1622819	3475	507	k__Bacteria|p__Firmicutes|c__Clostridia|o__Clostridiales|f__Clostridiales_unclassified|g__GGB9615|s__GGB9615_SGB15054|t__SGB15054
LiX_2018	SAMEA104315432	LiX_2018__SAMEA104315432__bin.13	macaca fascicularis	chn	captive	1606	1231	579	kSGB	95.9259	0.555556	2689264	27169	153	k__Bacteria|p__Bacteroidetes|c__Bacteroidia|o__Bacteroidales|f__Prevotellaceae|g__Prevotella|s__Prevotella_sp_P5_126|t__SGB1606
LiX_2018	SAMEA104315432	LiX_2018__SAMEA104315432__bin.19	macaca fascicularis	chn	captive	19975	12851	511	pSGB	89.9071	1.07527	2216822	21863	154	k__Bacteria|p__Bacteroidetes|c__CFGB511|o__OFGB511|f__FGB511|g__GGB12851|s__GGB12851_SGB19975|t__SGB19975
LiX_2018	SAMEA104315432	LiX_2018__SAMEA104315432__bin.2	macaca fascicularis	chn	captive	20120	1235	579	pSGB	61.8339	4.78056	4313679	16240	432	k__Bacteria|p__Bacteroidetes|c__Bacteroidia|o__Bacteroidales|f__Prevotellaceae|g__Prevotella|s__Prevotella_SGB20120|t__SGB20120
LiX_2018	SAMEA104315432	LiX_2018__SAMEA104315432__bin.21	macaca fascicularis	chn	captive	20650	13385	4592	pSGB	86.6345	0.806452	1193816	11404	141	k__Bacteria|p__Firmicutes|c__CFGB4592|o__OFGB4592|f__FGB4592|g__GGB13385|s__GGB13385_SGB20650|t__SGB20650
LiX_2018	SAMEA104315432	LiX_2018__SAMEA104315432__bin.23	macaca fascicularis	chn	captive	20393	13177	4491	pSGB	81.7365	0.199601	1786560	55181	40	k__Bacteria|p__Firmicutes|c__CFGB4491|o__OFGB4491|f__FGB4491|g__GGB13177|s__GGB13177_SGB20393|t__SGB20393
LiX_2018	SAMEA104315432	LiX_2018__SAMEA104315432__bin.24	macaca fascicularis	chn	captive	20606	9057	2833	pSGB	85.123	0	1779294	29673	112	k__Bacteria|p__Firmicutes|c__Firmicutes_unclassified|o__Firmicutes_unclassified|f__Firmicutes_unclassified|g__Firmicutes_unclassified|s__Firmicutes_unclassified_SGB20606|t__SGB20606
LiX_2018	SAMEA104315432	LiX_2018__SAMEA104315432__bin.25	macaca fascicularis	chn	captive	2228	1627	658	uSGB	91.9312	3.15079	3011927	16824	281	k__Bacteria|p__Bacteroidetes|c__Bacteroidia|o__Bacteroidales|f__Rikenellaceae|g__Alistipes|s__Alistipes_SGB2228|t__SGB2228
LiX_2018	SAMEA104315432	LiX_2018__SAMEA104315432__bin.26	macaca fascicularis	chn	captive	4208	3185	1330	kSGB	96.9799	0	2006474	21362	155	k__Bacteria|p__Firmicutes|c__Clostridia|o__Clostridiales|f__Ruminococcaceae|g__Ruminococcus|s__Ruminococcus_sp_CAG_624|t__SGB4208
LiX_2018	SAMEA104315432	LiX_2018__SAMEA104315432__bin.28	macaca fascicularis	chn	captive	20111	12958	579	pSGB	50.3448	3.44828	2420995	3811	684	k__Bacteria|p__Bacteroidetes|c__Bacteroidia|o__Bacteroidales|f__Prevotellaceae|g__GGB12958|s__GGB12958_SGB20111|t__SGB20111
LiX_2018	SAMEA104315432	LiX_2018__SAMEA104315432__bin.29	macaca fascicularis	chn	captive	9307	6585	2401	uSGB	67.2894	2.8085	1786313	4651	445	k__Bacteria|p__Proteobacteria|c__Alphaproteobacteria|o__Rhodospirillales|f__Acetobacteraceae|g__GGB6585|s__GGB6585_SGB9307|t__SGB9307
LiX_2018	SAMEA104315432	LiX_2018__SAMEA104315432__bin.30	macaca fascicularis	chn	captive	13959	9054	2832	kSGB	94.7581	0.16129	1362284	23455	96	k__Bacteria|p__Firmicutes|c__Clostridia|o__Clostridiales|f__Ruminococcaceae|g__Faecalibacterium|s__Faecalibacterium_sp_CAG_1138|t__SGB13959
LiX_2018	SAMEA104315432	LiX_2018__SAMEA104315432__bin.34	macaca fascicularis	chn	captive	20635	13373	2837	pSGB	69.2364	3.49462	1951069	4003	552	k__Bacteria|p__Proteobacteria|c__Alphaproteobacteria|o__Rhodospirillales|f__Acetobacteraceae|g__GGB13373|s__GGB13373_SGB20635|t__SGB20635
LiX_2018	SAMEA104315432	LiX_2018__SAMEA104315432__bin.38	macaca fascicularis	chn	captive	5234	3859	1527	uSGB	83.6095	1.50748	1898293	7231	328	k__Bacteria|p__Firmicutes|c__Clostridia|o__Clostridiales|f__Lachnospiraceae|g__GGB3859|s__GGB3859_SGB5234|t__SGB5234
LiX_2018	SAMEA104315432	LiX_2018__SAMEA104315432__bin.40	macaca fascicularis	chn	captive	20192	13020	4422	pSGB	93.4151	0.0754717	2395320	31928	127	k__Bacteria|p__Bacteroidetes|c__CFGB4422|o__OFGB4422|f__FGB4422|g__GGB13020|s__GGB13020_SGB20192|t__SGB20192
LiX_2018	SAMEA104315432	LiX_2018__SAMEA104315432__bin.45	macaca fascicularis	chn	captive	20361	13152	3176	pSGB	67.9593	2.02703	1691581	6262	335	k__Bacteria|p__Actinobacteria|c__CFGB3176|o__OFGB3176|f__FGB3176|g__GGB13152|s__GGB13152_SGB20361|t__SGB20361
LiX_2018	SAMEA104315432	LiX_2018__SAMEA104315432__bin.46	macaca fascicularis	chn	captive	4364	3303	1354	kSGB	92.3518	0.894855	2077530	34127	88	k__Bacteria|p__Firmicutes|c__Clostridia|o__Clostridiales|f__Clostridiaceae|g__Clostridium|s__Clostridium_sp_CAG_413|t__SGB4364
LiX_2018	SAMEA104315432	LiX_2018__SAMEA104315432__bin.47	macaca fascicularis	chn	captive	20818	13505	3056	pSGB	90.9815	0.671141	2067882	59760	64	k__Bacteria|p__Firmicutes|c__Clostridia|o__Clostridiales|f__Clostridiales_unclassified|g__GGB13505|s__GGB13505_SGB20818|t__SGB20818
LiX_2018	SAMEA104315432	LiX_2018__SAMEA104315432__bin.48	macaca fascicularis	chn	captive	19987	12859	4378	pSGB	94.086	0	2136759	41671	89	k__Bacteria|p__Bacteroidetes|c__CFGB4378|o__OFGB4378|f__FGB4378|g__GGB12859|s__GGB12859_SGB19987|t__SGB19987
LiX_2018	SAMEA104315432	LiX_2018__SAMEA104315432__bin.49	macaca fascicularis	chn	captive	6310	4569	1765	kSGB	75.4376	0	1329927	53317	57	k__Bacteria|p__Firmicutes|c__Clostridia|o__Clostridiales|f__Clostridiaceae|g__Clostridium|s__Clostridium_sp_CAG_508|t__SGB6310
LiX_2018	SAMEA104315432	LiX_2018__SAMEA104315432__bin.5	macaca fascicularis	chn	captive	20345	13140	848	pSGB	81.8515	1.64835	2136237	6126	440	k__Bacteria|p__Fibrobacteres|c__Fibrobacteria|o__Fibrobacterales|f__Fibrobacteraceae|g__GGB13140|s__GGB13140_SGB20345|t__SGB20345
LiX_2018	SAMEA104315432	LiX_2018__SAMEA104315432__bin.50	macaca fascicularis	chn	captive	17345	10690	3170	uSGB	64.3392	1.30651	1147981	3403	357	k__Bacteria|p__Firmicutes|c__CFGB3170|o__OFGB3170|f__FGB3170|g__GGB10690|s__GGB10690_SGB17345|t__SGB17345
LiX_2018	SAMEA104315432	LiX_2018__SAMEA104315432__bin.52	macaca fascicularis	chn	captive	4891	3617	1462	kSGB	95.6522	2.36715	2579000	77926	54	k__Bacteria|p__Firmicutes|c__Firmicutes_unclassified|o__Firmicutes_unclassified|f__Firmicutes_unclassified|g__Firmicutes_unclassified|s__Firmicutes_bacterium_CAG_534|t__SGB4891
LiX_2018	SAMEA104315432	LiX_2018__SAMEA104315432__bin.54	macaca fascicularis	chn	captive	6509	4702	1777	kSGB	91.0112	1.1236	1219543	40577	59	k__Bacteria|p__Firmicutes|c__Clostridia|o__Clostridiales|f__Clostridiaceae|g__Clostridium|s__Clostridium_sp_CAG_1193|t__SGB6509
LiX_2018	SAMEA104315432	LiX_2018__SAMEA104315432__bin.55	macaca fascicularis	chn	captive	9329	6598	2402	uSGB	96.7742	1.25448	1376046	70198	30	k__Bacteria|p__Proteobacteria|c__CFGB2402|o__OFGB2402|f__FGB2402|g__GGB6598|s__GGB6598_SGB9329|t__SGB9329
LiX_2018	SAMEA104315432	LiX_2018__SAMEA104315432__bin.58	macaca fascicularis	chn	captive	20373	13161	3173	pSGB	87.235	1.38073	2462491	31097	117	k__Bacteria|p__Proteobacteria|c__CFGB3173|o__OFGB3173|f__FGB3173|g__GGB13161|s__GGB13161_SGB20373|t__SGB20373
LiX_2018	SAMEA104315432	LiX_2018__SAMEA104315432__bin.61	macaca fascicularis	chn	captive	1613	1234	579	kSGB	55.1724	3.44828	1827880	9105	278	k__Bacteria|p__Bacteroidetes|c__Bacteroidia|o__Bacteroidales|f__Prevotellaceae|g__Prevotella|s__Prevotella_sp_CAG_386|t__SGB1613
LiX_2018	SAMEA104315432	LiX_2018__SAMEA104315432__bin.62	macaca fascicularis	chn	captive	13976	9059	2833	kSGB	91.9362	0.699301	1431357	37564	55	k__Bacteria|p__Firmicutes|c__Clostridia|o__Clostridiales|f__Clostridiaceae|g__Clostridium|s__Clostridium_sp_CAG_349|t__SGB13976
LiX_2018	SAMEA104315432	LiX_2018__SAMEA104315432__bin.65	macaca fascicularis	chn	captive	20171	13001	599	pSGB	94.6154	0.576923	2456264	46416	82	k__Bacteria|p__Bacteroidetes|c__Bacteroidia|o__Bacteroidales|f__Tannerellaceae|g__GGB13001|s__GGB13001_SGB20171|t__SGB20171
LiX_2018	SAMEA104315432	LiX_2018__SAMEA104315432__bin.68	macaca fascicularis	chn	captive	14072	9138	2860	uSGB	70.6658	0	926418	93051	15	k__Bacteria|p__Tenericutes|c__CFGB2860|o__OFGB2860|f__FGB2860|g__GGB9138|s__GGB9138_SGB14072|t__SGB14072
LiX_2018	SAMEA104315432	LiX_2018__SAMEA104315432__bin.69	macaca fascicularis	chn	captive	19948	12829	118	pSGB	68.9516	0	1327667	46259	48	k__Archaea|p__Euryarchaeota|c__Thermoplasmata|o__Methanomassiliicoccales|f__Methanomassiliicoccaceae|g__GGB12829|s__GGB12829_SGB19948|t__SGB19948
LiX_2018	SAMEA104315432	LiX_2018__SAMEA104315432__bin.72	macaca fascicularis	chn	captive	1437	1123	544	uSGB	94.9504	1.85874	2867674	23817	177	k__Bacteria|p__Bacteroidetes|c__CFGB544|o__OFGB544|f__FGB544|g__GGB1123|s__GGB1123_SGB1437|t__SGB1437
LiX_2018	SAMEA104315432	LiX_2018__SAMEA104315432__bin.73	macaca fascicularis	chn	captive	4336	3282	1342	uSGB	93.6242	0	1894185	30560	99	k__Bacteria|p__Firmicutes|c__Clostridia|o__Clostridiales|f__Eubacteriaceae|g__GGB3282|s__GGB3282_SGB4336|t__SGB4336
LiX_2018	SAMEA104315432	LiX_2018__SAMEA104315432__bin.76	macaca fascicularis	chn	captive	21023	13668	1833	pSGB	76.309	1.22818	756232	6408	153	k__Bacteria|p__Firmicutes|c__Erysipelotrichia|o__Erysipelotrichales|f__Erysipelotrichaceae|g__GGB13668|s__GGB13668_SGB21023|t__SGB21023
LiX_2018	SAMEA104315432	LiX_2018__SAMEA104315432__bin.77	macaca fascicularis	chn	captive	6487	4689	1777	kSGB	89.3258	1.1236	1193053	17191	110	k__Bacteria|p__Firmicutes|c__Clostridia|o__Clostridiales|f__Clostridiaceae|g__Clostridium|s__Clostridium_sp_CAG_628|t__SGB6487
LiX_2018	SAMEA104315432	LiX_2018__SAMEA104315432__bin.78	macaca fascicularis	chn	captive	8611	5989	2104	uSGB	77.4083	3.4188	1749317	39895	92	k__Bacteria|p__Candidatus_Melainabacteria|c__Candidatus_Melainabacteria_unclassified|o__Candidatus_Melainabacteria_unclassified|f__Candidatus_Melainabacteria_unclassified|g__GGB5989|s__GGB5989_SGB8611|t__SGB8611
LiX_2018	SAMEA104315432	LiX_2018__SAMEA104315432__bin.79	macaca fascicularis	chn	captive	20183	13012	4418	pSGB	94.9057	0.377358	2462667	12637	268	k__Bacteria|p__Bacteroidetes|c__CFGB4418|o__OFGB4418|f__FGB4418|g__GGB13012|s__GGB13012_SGB20183|t__SGB20183
LiX_2018	SAMEA104315432	LiX_2018__SAMEA104315432__bin.8	macaca fascicularis	chn	captive	20004	12869	4381	pSGB	82.6177	1.22883	2490202	6895	445	k__Bacteria|p__Bacteroidetes|c__CFGB4381|o__OFGB4381|f__FGB4381|g__GGB12869|s__GGB12869_SGB20004|t__SGB20004
LiX_2018	SAMEA104315432	LiX_2018__SAMEA104315432__bin.82	macaca fascicularis	chn	captive	4900	3623	1450	kSGB	80.7018	0	2571317	45911	99	k__Bacteria|p__Firmicutes|c__Clostridia|o__Clostridiales|f__Clostridiaceae|g__Clostridium|s__Clostridium_sp_CAG_510|t__SGB4900
LiX_2018	SAMEA104315432	LiX_2018__SAMEA104315432__bin.83	macaca fascicularis	chn	captive	21213	13832	4774	pSGB	72.5926	3.7037	1852360	4327	492	k__Bacteria|p__Firmicutes|c__CFGB4774|o__OFGB4774|f__FGB4774|g__GGB13832|s__GGB13832_SGB21213|t__SGB21213
LiX_2018	SAMEA104315432	LiX_2018__SAMEA104315432__bin.85	macaca fascicularis	chn	captive	17348	10693	3173	uSGB	87.1622	1.35135	2146676	22009	129	k__Bacteria|p__Firmicutes|c__CFGB3173|o__OFGB3173|f__FGB3173|g__GGB10693|s__GGB10693_SGB17348|t__SGB17348
LiX_2018	SAMEA104315432	LiX_2018__SAMEA104315432__bin.88	macaca fascicularis	chn	captive	372	267	117	uSGB	57.6717	0	895278	3522	284	k__Archaea|p__Euryarchaeota|c__CFGB117|o__OFGB117|f__FGB117|g__GGB267|s__GGB267_SGB372|t__SGB372
LiX_2018	SAMEA104315432	LiX_2018__SAMEA104315432__bin.90	macaca fascicularis	chn	captive	1615	1236	579	kSGB	71.5517	0	2478223	9831	346	k__Bacteria|p__Bacteroidetes|c__Bacteroidia|o__Bacteroidales|f__Prevotellaceae|g__Prevotella|s__Prevotella_sp_CAG_604|t__SGB1615
[truncated: 1,530 more rows]
