# Supplementary material for: Microbial genomes from non-human primate gut metagenomes expand the primate-associated bacterial tree of life with over 1000 novel species
Source: Genome Biol. 2019 Dec 28;20:299. doi: 10.1186/s13059-019-1923-9 (PMC6935492; doi:10.1186/s13059-019-1923-9)
Supplement: Supplementary file 6 — Additional file 6: Table S5. KOs associated with NHP and human microbiomes, considering those eight SGBs that are present in at least 10 human and 10 NHP samples. Fisher’s test, FDR-corrected p-values <0.05. [file 13059_2019_1923_MOESM6_ESM.xlsx]

## Sheet: KO
KO	KO_description	FDR_corrected_pvalue	OR	enriched_category
K00145	09105 Amino acid metabolism|00220 Arginine biosynthesis [PATH:ko00220]|K00145 argC; N-acetyl-gamma-glutamyl-phosphate reductase [EC:1.2.1.38]	3.13443e-05	0.271857	human
K00337	09102 Energy metabolism|00190 Oxidative phosphorylation [PATH:ko00190]|K00337 nuoH; NADH-quinone oxidoreductase subunit H [EC:1.6.5.3]	4.13435e-05	0.288844	human
K21012	09145 Cellular community - prokaryotes|02025 Biofilm formation - Pseudomonas aeruginosa [PATH:ko02025]|K21012 pelG; polysaccharide biosynthesis protein PelG	4.13435e-05	Inf	NHP
K00177	09101 Carbohydrate metabolism|00020 Citrate cycle (TCA cycle) [PATH:ko00020]|K00177 korC, oorC; 2-oxoglutarate ferredoxin oxidoreductase subunit gamma [EC:1.2.7.3]___09102 Energy metabolism|00720 Carbon fixation pathways in prokaryotes [PATH:ko00720]|K00177 korC, oorC; 2-oxoglutarate ferredoxin oxidoreductase subunit gamma [EC:1.2.7.3]	4.6005e-05	0.318013	human
K00283	09101 Carbohydrate metabolism|00630 Glyoxylate and dicarboxylate metabolism [PATH:ko00630]|K00283 gcvPB; glycine dehydrogenase subunit 2 [EC:1.4.4.2]___09105 Amino acid metabolism|00260 Glycine, serine and threonine metabolism [PATH:ko00260]|K00283 gcvPB; glycine dehydrogenase subunit 2 [EC:1.4.4.2]	4.94302e-05	0.282339	human
K01784	09101 Carbohydrate metabolism|00052 Galactose metabolism [PATH:ko00052]|K01784 galE, GALE; UDP-glucose 4-epimerase [EC:5.1.3.2]___09101 Carbohydrate metabolism|00520 Amino sugar and nucleotide sugar metabolism [PATH:ko00520]|K01784 galE, GALE; UDP-glucose 4-epimerase [EC:5.1.3.2]	7.77104e-05	2.99503	NHP
K00919	09109 Metabolism of terpenoids and polyketides|00900 Terpenoid backbone biosynthesis [PATH:ko00900]|K00919 ispE; 4-diphosphocytidyl-2-C-methyl-D-erythritol kinase [EC:2.7.1.148]	8.22856e-05	0.330017	human
K01945	09104 Nucleotide metabolism|00230 Purine metabolism [PATH:ko00230]|K01945 purD; phosphoribosylamine---glycine ligase [EC:6.3.4.13]	8.22856e-05	4.08866	NHP
K01278	09154 Digestive system|04974 Protein digestion and absorption [PATH:ko04974]|K01278 DPP4, CD26; dipeptidyl-peptidase 4 [EC:3.4.14.5]___09181 Protein families: metabolism|01002 Peptidases [BR:ko01002]|K01278 DPP4, CD26; dipeptidyl-peptidase 4 [EC:3.4.14.5]___09183 Protein families: signaling and cellular processes|04090 CD Molecules [BR:ko04090]|K01278 CD26, DPP4; dipeptidylpeptidase 4 [HSA:1803]_…	9.98958e-05	0.236375	human
K09680	09108 Metabolism of cofactors and vitamins|00770 Pantothenate and CoA biosynthesis [PATH:ko00770]|K09680 coaW; type II pantothenate kinase [EC:2.7.1.33]	9.98958e-05	0.313976	human
K02025	09183 Protein families: signaling and cellular processes|02000 Transporters [BR:ko02000]|K02025 ABC.MS.P; multiple sugar transport system permease protein	0.000157069	4.15695	NHP
K03088	09182 Protein families: genetic information processing|03021 Transcription machinery [BR:ko03021]|K03088 rpoE; RNA polymerase sigma-70 factor, ECF subfamily	0.000197566	0.325875	human
K00067	09109 Metabolism of terpenoids and polyketides|00523 Polyketide sugar unit biosynthesis [PATH:ko00523]|K00067 rfbD, rmlD; dTDP-4-dehydrorhamnose reductase [EC:1.1.1.133]___09110 Biosynthesis of other secondary metabolites|00521 Streptomycin biosynthesis [PATH:ko00521]|K00067 rfbD, rmlD; dTDP-4-dehydrorhamnose reductase [EC:1.1.1.133]	0.000197566	0.326146	human
K22132	09182 Protein families: genetic information processing|03016 Transfer RNA biogenesis [BR:ko03016]|K22132 tcdA; tRNA threonylcarbamoyladenosine dehydratase	0.000197566	7.5	NHP
K01918	09106 Metabolism of other amino acids|00410 beta-Alanine metabolism [PATH:ko00410]|K01918 panC; pantoate--beta-alanine ligase [EC:6.3.2.1]___09108 Metabolism of cofactors and vitamins|00770 Pantothenate and CoA biosynthesis [PATH:ko00770]|K01918 panC; pantoate--beta-alanine ligase [EC:6.3.2.1]	0.000213303	0.343773	human
K00939	09104 Nucleotide metabolism|00230 Purine metabolism [PATH:ko00230]|K00939 adk, AK; adenylate kinase [EC:2.7.4.3]___09108 Metabolism of cofactors and vitamins|00730 Thiamine metabolism [PATH:ko00730]|K00939 adk, AK; adenylate kinase [EC:2.7.4.3]___09183 Protein families: signaling and cellular processes|04147 Exosome [BR:ko04147]|K00939 adk, AK; adenylate kinase [EC:2.7.4.3]	0.000213303	0.361724	human
K01695	09105 Amino acid metabolism|00260 Glycine, serine and threonine metabolism [PATH:ko00260]|K01695 trpA; tryptophan synthase alpha chain [EC:4.2.1.20]___09105 Amino acid metabolism|00400 Phenylalanine, tyrosine and tryptophan biosynthesis [PATH:ko00400]|K01695 trpA; tryptophan synthase alpha chain [EC:4.2.1.20]	0.000213303	3.80247	NHP
K09157	09194 Poorly characterized|99997 Function unknown|K09157 K09157; uncharacterized protein	0.000213821	2.82023	NHP
K00791	09109 Metabolism of terpenoids and polyketides|00908 Zeatin biosynthesis [PATH:ko00908]|K00791 miaA, TRIT1; tRNA dimethylallyltransferase [EC:2.5.1.75]___09181 Protein families: metabolism|01006 Prenyltransferases [BR:ko01006]|K00791 miaA, TRIT1; tRNA dimethylallyltransferase [EC:2.5.1.75]___09182 Protein families: genetic information processing|03016 Transfer RNA biogenesis [BR:ko03016]|K00791 m…	0.00025208	0.361187	human
K03465	09104 Nucleotide metabolism|00240 Pyrimidine metabolism [PATH:ko00240]|K03465 thyX, thy1; thymidylate synthase (FAD) [EC:2.1.1.148]___09108 Metabolism of cofactors and vitamins|00670 One carbon pool by folate [PATH:ko00670]|K03465 thyX, thy1; thymidylate synthase (FAD) [EC:2.1.1.148]	0.00025208	7.63368	NHP
K10112	09131 Membrane transport|02010 ABC transporters [PATH:ko02010]|K10112 msmX, msmK, malK, sugC, ggtA, msiK; multiple sugar transport system ATP-binding protein___09183 Protein families: signaling and cellular processes|02000 Transporters [BR:ko02000]|K10112 msmX, msmK, malK, sugC, ggtA, msiK; multiple sugar transport system ATP-binding protein	0.00028526	4.14535	NHP
K19506	09131 Membrane transport|02060 Phosphotransferase system (PTS) [PATH:ko02060]|K19506 PTS-Gfr-EIIA, gfrA; PTS system, fructoselysine/glucoselysine-specific IIA component [EC:2.7.1.-]___09183 Protein families: signaling and cellular processes|02000 Transporters [BR:ko02000]|K19506 PTS-Gfr-EIIA, gfrA; PTS system, fructoselysine/glucoselysine-specific IIA component [EC:2.7.1.-]	0.00028526	11.7408	NHP
K01491	09102 Energy metabolism|00720 Carbon fixation pathways in prokaryotes [PATH:ko00720]|K01491 folD; methylenetetrahydrofolate dehydrogenase (NADP+) / methenyltetrahydrofolate cyclohydrolase [EC:1.5.1.5 3.5.4.9]___09108 Metabolism of cofactors and vitamins|00670 One carbon pool by folate [PATH:ko00670]|K01491 folD; methylenetetrahydrofolate dehydrogenase (NADP+) / methenyltetrahydrofolate cyclohydro…	0.000298057	0.363922	human
K00651	09102 Energy metabolism|00920 Sulfur metabolism [PATH:ko00920]|K00651 metA; homoserine O-succinyltransferase/O-acetyltransferase [EC:2.3.1.46 2.3.1.31]___09105 Amino acid metabolism|00270 Cysteine and methionine metabolism [PATH:ko00270]|K00651 metA; homoserine O-succinyltransferase/O-acetyltransferase [EC:2.3.1.46 2.3.1.31]	0.000298057	2.85869	NHP
K09747	09194 Poorly characterized|99997 Function unknown|K09747 K09747; uncharacterized protein	0.000298057	3.1463	NHP
K07042	09182 Protein families: genetic information processing|03009 Ribosome biogenesis [BR:ko03009]|K07042 ybeY, yqfG; probable rRNA maturation factor	0.000298057	3.62195	NHP
K03154	09123 Folding, sorting and degradation|04122 Sulfur relay system [PATH:ko04122]|K03154 thiS; sulfur carrier protein	0.000298057	6.92632	NHP
K07015	09194 Poorly characterized|99997 Function unknown|K07015 K07015; uncharacterized protein	0.000298057	6.92632	NHP
K02654	09181 Protein families: metabolism|01002 Peptidases [BR:ko01002]|K02654 pilD, pppA; leader peptidase (prepilin peptidase) / N-methyltransferase [EC:3.4.23.43 2.1.1.-]___09183 Protein families: signaling and cellular processes|02035 Bacterial motility proteins [BR:ko02035]|K02654 pilD, pppA; leader peptidase (prepilin peptidase) / N-methyltransferase [EC:3.4.23.43 2.1.1.-]___09183 Protein families…	0.000298057	7.80903	NHP
K02653	09183 Protein families: signaling and cellular processes|02035 Bacterial motility proteins [BR:ko02035]|K02653 pilC; type IV pilus assembly protein PilC___09183 Protein families: signaling and cellular processes|02044 Secretion system [BR:ko02044]|K02653 pilC; type IV pilus assembly protein PilC	0.000298057	7.80903	NHP
K06379	09191 Unclassified: metabolism|99980 Enzymes with EC numbers|K06379 spoIIAB; stage II sporulation protein AB (anti-sigma F factor) [EC:2.7.11.1]	0.000298057	7.80903	NHP
K06012	09181 Protein families: metabolism|01002 Peptidases [BR:ko01002]|K06012 gpr; spore protease [EC:3.4.24.78]	0.000298057	9.20766	NHP
K04041	09101 Carbohydrate metabolism|00010 Glycolysis / Gluconeogenesis [PATH:ko00010]|K04041 fbp3; fructose-1,6-bisphosphatase III [EC:3.1.3.11]___09101 Carbohydrate metabolism|00030 Pentose phosphate pathway [PATH:ko00030]|K04041 fbp3; fructose-1,6-bisphosphatase III [EC:3.1.3.11]___09101 Carbohydrate metabolism|00051 Fructose and mannose metabolism [PATH:ko00051]|K04041 fbp3; fructose-1,6-bisphosphat…	0.000319873	0.368426	human
K04043	09123 Folding, sorting and degradation|03018 RNA degradation [PATH:ko03018]|K04043 dnaK, HSPA9; molecular chaperone DnaK___09149 Aging|04212 Longevity regulating pathway - worm [PATH:ko04212]|K04043 dnaK, HSPA9; molecular chaperone DnaK___09167 Infectious diseases|05152 Tuberculosis [PATH:ko05152]|K04043 dnaK, HSPA9; molecular chaperone DnaK___09182 Protein families: genetic information processin…	0.000331095	0.373727	human
K00343	09102 Energy metabolism|00190 Oxidative phosphorylation [PATH:ko00190]|K00343 nuoN; NADH-quinone oxidoreductase subunit N [EC:1.6.5.3]	0.000424374	0.363376	human
K06997	09191 Unclassified: metabolism|99985 Amino acid metabolism|K06997 yggS, PROSC; PLP dependent protein	0.000429679	0.380674	human
K00946	09108 Metabolism of cofactors and vitamins|00730 Thiamine metabolism [PATH:ko00730]|K00946 thiL; thiamine-monophosphate kinase [EC:2.7.4.16]	0.000429679	0.390556	human
K12573	09123 Folding, sorting and degradation|03018 RNA degradation [PATH:ko03018]|K12573 rnr, vacB; ribonuclease R [EC:3.1.-.-]___09182 Protein families: genetic information processing|03016 Transfer RNA biogenesis [BR:ko03016]|K12573 rnr, vacB; ribonuclease R [EC:3.1.-.-]___09182 Protein families: genetic information processing|03019 Messenger RNA Biogenesis [BR:ko03019]|K12573 rnr, vacB; ribonuclease…	0.000429679	3.45679	NHP
K03705	09182 Protein families: genetic information processing|03000 Transcription factors [BR:ko03000]|K03705 hrcA; heat-inducible transcriptional repressor	0.000429679	5.85866	NHP
K02372	09103 Lipid metabolism|00061 Fatty acid biosynthesis [PATH:ko00061]|K02372 fabZ; 3-hydroxyacyl-[acyl-carrier-protein] dehydratase [EC:4.2.1.59]___09108 Metabolism of cofactors and vitamins|00780 Biotin metabolism [PATH:ko00780]|K02372 fabZ; 3-hydroxyacyl-[acyl-carrier-protein] dehydratase [EC:4.2.1.59]___09181 Protein families: metabolism|01004 Lipid biosynthesis proteins [BR:ko01004]|K02372 fabZ…	0.000429679	6.33684	NHP
K02669	09183 Protein families: signaling and cellular processes|02035 Bacterial motility proteins [BR:ko02035]|K02669 pilT; twitching motility protein PilT___09183 Protein families: signaling and cellular processes|02044 Secretion system [BR:ko02044]|K02669 pilT; twitching motility protein PilT	0.000429679	7.01458	NHP
K06392	09193 Unclassified: signaling and cellular processes|99978 Cell growth|K06392 spoIIIAC; stage III sporulation protein AC	0.000429679	7.01458	NHP
K09779	09194 Poorly characterized|99997 Function unknown|K09779 K09779; uncharacterized protein	0.000429679	7.01458	NHP
K01465	09104 Nucleotide metabolism|00240 Pyrimidine metabolism [PATH:ko00240]|K01465 URA4, pyrC; dihydroorotase [EC:3.5.2.3]	0.000471919	0.384074	human
K00175	09101 Carbohydrate metabolism|00010 Glycolysis / Gluconeogenesis [PATH:ko00010]|K00175 korB, oorB, oforB; 2-oxoglutarate/2-oxoacid ferredoxin oxidoreductase subunit beta [EC:1.2.7.3 1.2.7.11]___09101 Carbohydrate metabolism|00020 Citrate cycle (TCA cycle) [PATH:ko00020]|K00175 korB, oorB, oforB; 2-oxoglutarate/2-oxoacid ferredoxin oxidoreductase subunit beta [EC:1.2.7.3 1.2.7.11]___09101 Carbohyd…	0.000496197	0.397265	human
K06147	09183 Protein families: signaling and cellular processes|02000 Transporters [BR:ko02000]|K06147 ABCB-BAC; ATP-binding cassette, subfamily B, bacterial	0.00054959	3.64087	NHP
K16211	09183 Protein families: signaling and cellular processes|02000 Transporters [BR:ko02000]|K16211 malY, malT; maltose/moltooligosaccharide transporter	0.000593947	0.38525	human
K01890	09122 Translation|00970 Aminoacyl-tRNA biosynthesis [PATH:ko00970]|K01890 FARSB, pheT; phenylalanyl-tRNA synthetase beta chain [EC:6.1.1.20]___09181 Protein families: metabolism|01007 Amino acid related enzymes [BR:ko01007]|K01890 FARSB, pheT; phenylalanyl-tRNA synthetase beta chain [EC:6.1.1.20]___09182 Protein families: genetic information processing|03016 Transfer RNA biogenesis [BR:ko03016]|K…	0.00060033	0.39553	human
K02428	09104 Nucleotide metabolism|00230 Purine metabolism [PATH:ko00230]|K02428 rdgB; XTP/dITP diphosphohydrolase [EC:3.6.1.66]	0.000624479	0.406154	human
K01933	09104 Nucleotide metabolism|00230 Purine metabolism [PATH:ko00230]|K01933 purM; phosphoribosylformylglycinamidine cyclo-ligase [EC:6.3.3.1]	0.000624479	2.7894	NHP
K01963	09101 Carbohydrate metabolism|00620 Pyruvate metabolism [PATH:ko00620]|K01963 accD; acetyl-CoA carboxylase carboxyl transferase subunit beta [EC:6.4.1.2 2.1.3.15]___09101 Carbohydrate metabolism|00640 Propanoate metabolism [PATH:ko00640]|K01963 accD; acetyl-CoA carboxylase carboxyl transferase subunit beta [EC:6.4.1.2 2.1.3.15]___09102 Energy metabolism|00720 Carbon fixation pathways in prokaryot…	0.000624479	5.83806	NHP
K03148	09108 Metabolism of cofactors and vitamins|00730 Thiamine metabolism [PATH:ko00730]|K03148 thiF; sulfur carrier protein ThiS adenylyltransferase [EC:2.7.7.73]___09123 Folding, sorting and degradation|04122 Sulfur relay system [PATH:ko04122]|K03148 thiF; sulfur carrier protein ThiS adenylyltransferase [EC:2.7.7.73]	0.000624479	6.36458	NHP
K05770	09133 Signaling molecules and interaction|04080 Neuroactive ligand-receptor interaction [PATH:ko04080]|K05770 TSPO, BZRP; translocator protein___09143 Cell growth and death|04214 Apoptosis - fly [PATH:ko04214]|K05770 TSPO, BZRP; translocator protein___09154 Digestive system|04979 Cholesterol metabolism [PATH:ko04979]|K05770 TSPO, BZRP; translocator protein___09167 Infectious diseases|05166 HTLV-I…	0.000624479	6.36458	NHP
K11145	09182 Protein families: genetic information processing|03009 Ribosome biogenesis [BR:ko03009]|K11145 K11145; ribonuclease III family protein [EC:3.1.26.-]	0.000624479	6.36458	NHP
K02026	09183 Protein families: signaling and cellular processes|02000 Transporters [BR:ko02000]|K02026 ABC.MS.P1; multiple sugar transport system permease protein	0.000624479	6.36458	NHP
K02434	09122 Translation|00970 Aminoacyl-tRNA biosynthesis [PATH:ko00970]|K02434 gatB, PET112; aspartyl-tRNA(Asn)/glutamyl-tRNA(Gln) amidotransferase subunit B [EC:6.3.5.6 6.3.5.7]___09182 Protein families: genetic information processing|03029 Mitochondrial biogenesis [BR:ko03029]|K02434 gatB, PET112; aspartyl-tRNA(Asn)/glutamyl-tRNA(Gln) amidotransferase subunit B [EC:6.3.5.6 6.3.5.7]	0.000624479	7.13402	NHP
K07217	09193 Unclassified: signaling and cellular processes|99994 Others|K07217 K07217; Mn-containing catalase	0.000624479	7.13402	NHP
K02226	09108 Metabolism of cofactors and vitamins|00860 Porphyrin and chlorophyll metabolism [PATH:ko00860]|K02226 cobC, phpB; alpha-ribazole phosphatase [EC:3.1.3.73]	0.000649796	3.65504	NHP
K03218	09182 Protein families: genetic information processing|03009 Ribosome biogenesis [BR:ko03009]|K03218 rlmB; 23S rRNA (guanosine2251-2'-O)-methyltransferase [EC:2.1.1.185]	0.000650634	2.80284	NHP
K00282	09101 Carbohydrate metabolism|00630 Glyoxylate and dicarboxylate metabolism [PATH:ko00630]|K00282 gcvPA; glycine dehydrogenase subunit 1 [EC:1.4.4.2]___09105 Amino acid metabolism|00260 Glycine, serine and threonine metabolism [PATH:ko00260]|K00282 gcvPA; glycine dehydrogenase subunit 1 [EC:1.4.4.2]	0.000742036	0.394436	human
K13043	09191 Unclassified: metabolism|99980 Enzymes with EC numbers|K13043 argF; N-succinyl-L-ornithine transcarbamylase [EC:2.1.3.11]	0.00075548	0.274577	human
K03555	09124 Replication and repair|03430 Mismatch repair [PATH:ko03430]|K03555 mutS; DNA mismatch repair protein MutS___09182 Protein families: genetic information processing|03400 DNA repair and recombination proteins [BR:ko03400]|K03555 mutS; DNA mismatch repair protein MutS	0.00075548	0.403272	human
K01840	09101 Carbohydrate metabolism|00051 Fructose and mannose metabolism [PATH:ko00051]|K01840 manB; phosphomannomutase [EC:5.4.2.8]___09101 Carbohydrate metabolism|00520 Amino sugar and nucleotide sugar metabolism [PATH:ko00520]|K01840 manB; phosphomannomutase [EC:5.4.2.8]	0.00075548	0.409911	human
K01689	09101 Carbohydrate metabolism|00010 Glycolysis / Gluconeogenesis [PATH:ko00010]|K01689 ENO, eno; enolase [EC:4.2.1.11]___09102 Energy metabolism|00680 Methane metabolism [PATH:ko00680]|K01689 ENO, eno; enolase [EC:4.2.1.11]___09123 Folding, sorting and degradation|03018 RNA degradation [PATH:ko03018]|K01689 ENO, eno; enolase [EC:4.2.1.11]___09132 Signal transduction|04066 HIF-1 signaling pathway …	0.000816923	2.50954	NHP
K10947	09182 Protein families: genetic information processing|03000 Transcription factors [BR:ko03000]|K10947 padR; PadR family transcriptional regulator, regulatory protein PadR	0.000829974	5.41053	NHP
K01755	09105 Amino acid metabolism|00220 Arginine biosynthesis [PATH:ko00220]|K01755 argH, ASL; argininosuccinate lyase [EC:4.3.2.1]___09105 Amino acid metabolism|00250 Alanine, aspartate and glutamate metabolism [PATH:ko00250]|K01755 argH, ASL; argininosuccinate lyase [EC:4.3.2.1]___09183 Protein families: signaling and cellular processes|04147 Exosome [BR:ko04147]|K01755 argH, ASL; argininosuccinate l…	0.000833902	0.407948	human
K07568	09182 Protein families: genetic information processing|03016 Transfer RNA biogenesis [BR:ko03016]|K07568 queA; S-adenosylmethionine:tRNA ribosyltransferase-isomerase [EC:2.4.99.17]	0.000892601	0.409388	human
K00762	09104 Nucleotide metabolism|00240 Pyrimidine metabolism [PATH:ko00240]|K00762 pyrE; orotate phosphoribosyltransferase [EC:2.4.2.10]	0.000892601	5.82292	NHP
K07464	09183 Protein families: signaling and cellular processes|02048 Prokaryotic Defense System [BR:ko02048]|K07464 cas4; CRISPR-associated exonuclease Cas4 [EC:3.1.12.1]	0.000892601	5.82292	NHP
K03521	09191 Unclassified: metabolism|99982 Energy metabolism|K03521 fixA, etfB; electron transfer flavoprotein beta subunit	0.000931725	0.417421	human
K01507	09102 Energy metabolism|00190 Oxidative phosphorylation [PATH:ko00190]|K01507 ppa; inorganic pyrophosphatase [EC:3.6.1.1]	0.000931725	6.40825	NHP
K01598	09108 Metabolism of cofactors and vitamins|00770 Pantothenate and CoA biosynthesis [PATH:ko00770]|K01598 PPCDC, coaC; phosphopantothenoylcysteine decarboxylase [EC:4.1.1.36]	0.000931725	6.40825	NHP
K04095	09182 Protein families: genetic information processing|03036 Chromosome and associated proteins [BR:ko03036]|K04095 fic; cell filamentation protein	0.000969498	0.241076	human
K01923	09104 Nucleotide metabolism|00230 Purine metabolism [PATH:ko00230]|K01923 purC; phosphoribosylaminoimidazole-succinocarboxamide synthase [EC:6.3.2.6]	0.00100998	0.420171	human
K00797	09105 Amino acid metabolism|00270 Cysteine and methionine metabolism [PATH:ko00270]|K00797 speE, SRM; spermidine synthase [EC:2.5.1.16]___09105 Amino acid metabolism|00330 Arginine and proline metabolism [PATH:ko00330]|K00797 speE, SRM; spermidine synthase [EC:2.5.1.16]___09106 Metabolism of other amino acids|00410 beta-Alanine metabolism [PATH:ko00410]|K00797 speE, SRM; spermidine synthase [EC:2…	0.00101557	2.68816	NHP
K06180	09182 Protein families: genetic information processing|03009 Ribosome biogenesis [BR:ko03009]|K06180 rluD; 23S rRNA pseudouridine1911/1915/1917 synthase [EC:5.4.99.23]	0.00101847	0.424413	human
K02358	09182 Protein families: genetic information processing|03012 Translation factors [BR:ko03012]|K02358 tuf, TUFM; elongation factor Tu___09182 Protein families: genetic information processing|03029 Mitochondrial biogenesis [BR:ko03029]|K02358 tuf, TUFM; elongation factor Tu___09183 Protein families: signaling and cellular processes|04147 Exosome [BR:ko04147]|K02358 tuf, TUFM; elongation factor Tu	0.00104385	2.36601	NHP
K09765	09182 Protein families: genetic information processing|03016 Transfer RNA biogenesis [BR:ko03016]|K09765 queH; epoxyqueuosine reductase [EC:1.17.99.6]	0.00108806	3.19444	NHP
K01938	09102 Energy metabolism|00720 Carbon fixation pathways in prokaryotes [PATH:ko00720]|K01938 fhs; formate--tetrahydrofolate ligase [EC:6.3.4.3]___09108 Metabolism of cofactors and vitamins|00670 One carbon pool by folate [PATH:ko00670]|K01938 fhs; formate--tetrahydrofolate ligase [EC:6.3.4.3]	0.00121921	0.302198	human
K02824	09183 Protein families: signaling and cellular processes|02000 Transporters [BR:ko02000]|K02824 pyrP, uraA; uracil permease	0.00123219	2.444	NHP
K07166	09193 Unclassified: signaling and cellular processes|99995 Signaling proteins|K07166 K07166; ACT domain-containing protein	0.00123219	2.76454	NHP
K07729	09182 Protein families: genetic information processing|03000 Transcription factors [BR:ko03000]|K07729 K07729; putative transcriptional regulator	0.00128629	5.36458	NHP
K00806	09109 Metabolism of terpenoids and polyketides|00900 Terpenoid backbone biosynthesis [PATH:ko00900]|K00806 uppS; undecaprenyl diphosphate synthase [EC:2.5.1.31]___09181 Protein families: metabolism|01006 Prenyltransferases [BR:ko01006]|K00806 uppS; undecaprenyl diphosphate synthase [EC:2.5.1.31]	0.00136569	0.426708	human
K01151	09124 Replication and repair|03410 Base excision repair [PATH:ko03410]|K01151 nfo; deoxyribonuclease IV [EC:3.1.21.2]___09182 Protein families: genetic information processing|03400 DNA repair and recombination proteins [BR:ko03400]|K01151 nfo; deoxyribonuclease IV [EC:3.1.21.2]	0.00142915	5.81443	NHP
K06153	09107 Glycan biosynthesis and metabolism|00550 Peptidoglycan biosynthesis [PATH:ko00550]|K06153 bacA; undecaprenyl-diphosphatase [EC:3.6.1.27]___09181 Protein families: metabolism|01011 Peptidoglycan biosynthesis and degradation proteins [BR:ko01011]|K06153 bacA; undecaprenyl-diphosphatase [EC:3.6.1.27]	0.00145893	0.426471	human
K00566	09123 Folding, sorting and degradation|04122 Sulfur relay system [PATH:ko04122]|K00566 mnmA, trmU; tRNA-uridine 2-sulfurtransferase [EC:2.8.1.13]___09182 Protein families: genetic information processing|03016 Transfer RNA biogenesis [BR:ko03016]|K00566 mnmA, trmU; tRNA-uridine 2-sulfurtransferase [EC:2.8.1.13]	0.00146992	2.38468	NHP
K02110	09102 Energy metabolism|00190 Oxidative phosphorylation [PATH:ko00190]|K02110 ATPF0C, atpE; F-type H+-transporting ATPase subunit c___09102 Energy metabolism|00195 Photosynthesis [PATH:ko00195]|K02110 ATPF0C, atpE; F-type H+-transporting ATPase subunit c___09181 Protein families: metabolism|00194 Photosynthesis proteins [BR:ko00194]|K02110 ATPF0C, atpE; F-type H+-transporting ATPase subunit c	0.00169021	0.311079	human
K01277	09181 Protein families: metabolism|01002 Peptidases [BR:ko01002]|K01277 DPP3; dipeptidyl-peptidase III [EC:3.4.14.4]	0.00169021	0.311079	human
K01915	09101 Carbohydrate metabolism|00630 Glyoxylate and dicarboxylate metabolism [PATH:ko00630]|K01915 glnA, GLUL; glutamine synthetase [EC:6.3.1.2]___09102 Energy metabolism|00910 Nitrogen metabolism [PATH:ko00910]|K01915 glnA, GLUL; glutamine synthetase [EC:6.3.1.2]___09105 Amino acid metabolism|00220 Arginine biosynthesis [PATH:ko00220]|K01915 glnA, GLUL; glutamine synthetase [EC:6.3.1.2]___09105 A…	0.00178025	2.3789	NHP
K06168	09182 Protein families: genetic information processing|03016 Transfer RNA biogenesis [BR:ko03016]|K06168 miaB; tRNA-2-methylthio-N6-dimethylallyladenosine synthase [EC:2.8.4.3]	0.00184347	0.425773	human
K00027	09101 Carbohydrate metabolism|00620 Pyruvate metabolism [PATH:ko00620]|K00027 ME2, sfcA, maeA; malate dehydrogenase (oxaloacetate-decarboxylating) [EC:1.1.1.38]___09132 Signal transduction|02020 Two-component system [PATH:ko02020]|K00027 ME2, sfcA, maeA; malate dehydrogenase (oxaloacetate-decarboxylating) [EC:1.1.1.38]	0.0018932	4.97173	NHP
K01962	09101 Carbohydrate metabolism|00620 Pyruvate metabolism [PATH:ko00620]|K01962 accA; acetyl-CoA carboxylase carboxyl transferase subunit alpha [EC:6.4.1.2 2.1.3.15]___09101 Carbohydrate metabolism|00640 Propanoate metabolism [PATH:ko00640]|K01962 accA; acetyl-CoA carboxylase carboxyl transferase subunit alpha [EC:6.4.1.2 2.1.3.15]___09102 Energy metabolism|00720 Carbon fixation pathways in prokary…	0.0018932	4.97173	NHP
K00174	09101 Carbohydrate metabolism|00010 Glycolysis / Gluconeogenesis [PATH:ko00010]|K00174 korA, oorA, oforA; 2-oxoglutarate/2-oxoacid ferredoxin oxidoreductase subunit alpha [EC:1.2.7.3 1.2.7.11]___09101 Carbohydrate metabolism|00020 Citrate cycle (TCA cycle) [PATH:ko00020]|K00174 korA, oorA, oforA; 2-oxoglutarate/2-oxoacid ferredoxin oxidoreductase subunit alpha [EC:1.2.7.3 1.2.7.11]___09101 Carboh…	0.00195033	0.440476	human
K04761	09145 Cellular community - prokaryotes|02026 Biofilm formation - Escherichia coli [PATH:ko02026]|K04761 oxyR; LysR family transcriptional regulator, hydrogen peroxide-inducible genes activator___09182 Protein families: genetic information processing|03000 Transcription factors [BR:ko03000]|K04761 oxyR; LysR family transcriptional regulator, hydrogen peroxide-inducible genes activator	0.00198757	0.326769	human
K01924	09106 Metabolism of other amino acids|00471 D-Glutamine and D-glutamate metabolism [PATH:ko00471]|K01924 murC; UDP-N-acetylmuramate--alanine ligase [EC:6.3.2.8]___09107 Glycan biosynthesis and metabolism|00550 Peptidoglycan biosynthesis [PATH:ko00550]|K01924 murC; UDP-N-acetylmuramate--alanine ligase [EC:6.3.2.8]___09181 Protein families: metabolism|01011 Peptidoglycan biosynthesis and degradatio…	0.00211447	0.445979	human
K06969	09182 Protein families: genetic information processing|03009 Ribosome biogenesis [BR:ko03009]|K06969 rlmI; 23S rRNA (cytosine1962-C5)-methyltransferase [EC:2.1.1.191]	0.00211447	2.57654	NHP
K03621	09103 Lipid metabolism|00561 Glycerolipid metabolism [PATH:ko00561]|K03621 plsX; glycerol-3-phosphate acyltransferase PlsX [EC:2.3.1.15]___09103 Lipid metabolism|00564 Glycerophospholipid metabolism [PATH:ko00564]|K03621 plsX; glycerol-3-phosphate acyltransferase PlsX [EC:2.3.1.15]___09181 Protein families: metabolism|01004 Lipid biosynthesis proteins [BR:ko01004]|K03621 plsX; glycerol-3-phosphat…	0.00211447	5.31959	NHP
K11189	09183 Protein families: signaling and cellular processes|02000 Transporters [BR:ko02000]|K11189 PTS-HPR; phosphocarrier protein	0.00211447	5.31959	NHP
K01684	09101 Carbohydrate metabolism|00052 Galactose metabolism [PATH:ko00052]|K01684 dgoD; galactonate dehydratase [EC:4.2.1.6]	0.00223958	4.42972	NHP
K09803	09194 Poorly characterized|99997 Function unknown|K09803 K09803; uncharacterized protein	0.00223958	4.42972	NHP
K07137	09194 Poorly characterized|99997 Function unknown|K07137 K07137; uncharacterized protein	0.00226905	0.448813	human
K03856	09105 Amino acid metabolism|00400 Phenylalanine, tyrosine and tryptophan biosynthesis [PATH:ko00400]|K03856 AROA2, aroA; 3-deoxy-7-phosphoheptulonate synthase [EC:2.5.1.54]	0.00228762	5.81429	NHP
K00330	09102 Energy metabolism|00190 Oxidative phosphorylation [PATH:ko00190]|K00330 nuoA; NADH-quinone oxidoreductase subunit A [EC:1.6.5.3]	0.00231102	0.425154	human
K06295	09193 Unclassified: signaling and cellular processes|99978 Cell growth|K06295 gerKA; spore germination protein KA	0.00240619	6.56566	NHP
K01808	09101 Carbohydrate metabolism|00030 Pentose phosphate pathway [PATH:ko00030]|K01808 rpiB; ribose 5-phosphate isomerase B [EC:5.3.1.6]___09101 Carbohydrate metabolism|00051 Fructose and mannose metabolism [PATH:ko00051]|K01808 rpiB; ribose 5-phosphate isomerase B [EC:5.3.1.6]___09102 Energy metabolism|00710 Carbon fixation in photosynthetic organisms [PATH:ko00710]|K01808 rpiB; ribose 5-phosphate …	0.00248202	0.451049	human
K02897	09122 Translation|03010 Ribosome [PATH:ko03010]|K02897 RP-L25, rplY; large subunit ribosomal protein L25___09182 Protein families: genetic information processing|03011 Ribosome [BR:ko03011]|K02897 RP-L25, rplY; large subunit ribosomal protein L25	0.00286033	2.36343	NHP
K00766	09105 Amino acid metabolism|00400 Phenylalanine, tyrosine and tryptophan biosynthesis [PATH:ko00400]|K00766 trpD; anthranilate phosphoribosyltransferase [EC:2.4.2.18]	0.00291078	0.299508	human
K02078	09103 Lipid metabolism|00061 Fatty acid biosynthesis [PATH:ko00061]|K02078 acpP; acyl carrier protein___09110 Biosynthesis of other secondary metabolites|00999 Biosynthesis of secondary metabolites - unclassified [PATH:ko00999]|K02078 acpP; acyl carrier protein	0.00294088	2.29734	NHP
K09748	09182 Protein families: genetic information processing|03009 Ribosome biogenesis [BR:ko03009]|K09748 rimP; ribosome maturation factor RimP	0.00307712	0.45243	human
K06416	09193 Unclassified: signaling and cellular processes|99978 Cell growth|K06416 spoVS; stage V sporulation protein S	0.00307712	4.90087	NHP
K20452	09108 Metabolism of cofactors and vitamins|00760 Nicotinate and nicotinamide metabolism [PATH:ko00760]|K20452 dmdA; dimethylmaleate hydratase large subunit [EC:4.2.1.85]	0.00344629	3.00364	NHP
K03270	09107 Glycan biosynthesis and metabolism|00540 Lipopolysaccharide biosynthesis [PATH:ko00540]|K03270 kdsC; 3-deoxy-D-manno-octulosonate 8-phosphate phosphatase (KDO 8-P phosphatase) [EC:3.1.3.45]___09181 Protein families: metabolism|01005 Lipopolysaccharide biosynthesis proteins [BR:ko01005]|K03270 kdsC; 3-deoxy-D-manno-octulosonate 8-phosphate phosphatase (KDO 8-P phosphatase) [EC:3.1.3.45]	0.00347022	0.45471	human
K21071	09101 Carbohydrate metabolism|00010 Glycolysis / Gluconeogenesis [PATH:ko00010]|K21071 pfk, pfp; ATP-dependent phosphofructokinase / diphosphate-dependent phosphofructokinase [EC:2.7.1.11 2.7.1.90]___09101 Carbohydrate metabolism|00030 Pentose phosphate pathway [PATH:ko00030]|K21071 pfk, pfp; ATP-dependent phosphofructokinase / diphosphate-dependent phosphofructokinase [EC:2.7.1.11 2.7.1.90]___09…	0.00347022	2.51709	NHP
K02825	09104 Nucleotide metabolism|00240 Pyrimidine metabolism [PATH:ko00240]|K02825 pyrR; pyrimidine operon attenuation protein / uracil phosphoribosyltransferase [EC:2.4.2.9]___09182 Protein families: genetic information processing|03000 Transcription factors [BR:ko03000]|K02825 pyrR; pyrimidine operon attenuation protein / uracil phosphoribosyltransferase [EC:2.4.2.9]	0.00347022	5.27551	NHP
K00767	09108 Metabolism of cofactors and vitamins|00760 Nicotinate and nicotinamide metabolism [PATH:ko00760]|K00767 nadC, QPRT; nicotinate-nucleotide pyrophosphorylase (carboxylating) [EC:2.4.2.19]	0.00347022	5.27551	NHP
K07030	09194 Poorly characterized|99997 Function unknown|K07030 K07030; uncharacterized protein	0.00347022	5.27551	NHP
K06142	09193 Unclassified: signaling and cellular processes|99992 Structural proteins|K06142 hlpA, ompH; outer membrane protein	0.00368614	0.460898	human
K01738	09102 Energy metabolism|00920 Sulfur metabolism [PATH:ko00920]|K01738 cysK; cysteine synthase [EC:2.5.1.47]___09105 Amino acid metabolism|00270 Cysteine and methionine metabolism [PATH:ko00270]|K01738 cysK; cysteine synthase [EC:2.5.1.47]	0.00390553	8.28515	NHP
K03711	09182 Protein families: genetic information processing|03000 Transcription factors [BR:ko03000]|K03711 fur, zur, furB; Fur family transcriptional regulator, ferric uptake regulator	0.00392783	0.370333	human
K03327	09183 Protein families: signaling and cellular processes|02000 Transporters [BR:ko02000]|K03327 TC.MATE, SLC47A, norM, mdtK, dinF; multidrug resistance protein, MATE family	0.00394334	0.309328	human
K01489	09104 Nucleotide metabolism|00240 Pyrimidine metabolism [PATH:ko00240]|K01489 cdd, CDA; cytidine deaminase [EC:3.5.4.5]___09111 Xenobiotics biodegradation and metabolism|00983 Drug metabolism - other enzymes [PATH:ko00983]|K01489 cdd, CDA; cytidine deaminase [EC:3.5.4.5]	0.00399518	2.29889	NHP
K00259	09105 Amino acid metabolism|00250 Alanine, aspartate and glutamate metabolism [PATH:ko00250]|K00259 ald; alanine dehydrogenase [EC:1.4.1.1]___09106 Metabolism of other amino acids|00430 Taurine and hypotaurine metabolism [PATH:ko00430]|K00259 ald; alanine dehydrogenase [EC:1.4.1.1]	0.00405592	0.333359	human
K01804	09101 Carbohydrate metabolism|00040 Pentose and glucuronate interconversions [PATH:ko00040]|K01804 araA; L-arabinose isomerase [EC:5.3.1.4]	0.00405592	0.350978	human
K20074	09181 Protein families: metabolism|01009 Protein phosphatase and associated proteins [BR:ko01009]|K20074 prpC, phpP; PPM family protein phosphatase [EC:3.1.3.16]	0.00431414	0.294201	human
K12410	09191 Unclassified: metabolism|99980 Enzymes with EC numbers|K12410 npdA; NAD-dependent deacetylase [EC:3.5.1.-]	0.00439532	2.43414	NHP
K01710	09109 Metabolism of terpenoids and polyketides|00523 Polyketide sugar unit biosynthesis [PATH:ko00523]|K01710 E4.2.1.46, rfbB, rffG; dTDP-glucose 4,6-dehydratase [EC:4.2.1.46]___09109 Metabolism of terpenoids and polyketides|01055 Biosynthesis of vancomycin group antibiotics [PATH:ko01055]|K01710 E4.2.1.46, rfbB, rffG; dTDP-glucose 4,6-dehydratase [EC:4.2.1.46]___09110 Biosynthesis of other secon…	0.00441614	0.468011	human
K02341	09104 Nucleotide metabolism|00230 Purine metabolism [PATH:ko00230]|K02341 holB; DNA polymerase III subunit delta' [EC:2.7.7.7]___09104 Nucleotide metabolism|00240 Pyrimidine metabolism [PATH:ko00240]|K02341 holB; DNA polymerase III subunit delta' [EC:2.7.7.7]___09124 Replication and repair|03030 DNA replication [PATH:ko03030]|K02341 holB; DNA polymerase III subunit delta' [EC:2.7.7.7]___09124 Rep…	0.00468634	0.32227	human
K00426	09102 Energy metabolism|00190 Oxidative phosphorylation [PATH:ko00190]|K00426 cydB; cytochrome bd ubiquinol oxidase subunit II [EC:1.10.3.14]___09132 Signal transduction|02020 Two-component system [PATH:ko02020]|K00426 cydB; cytochrome bd ubiquinol oxidase subunit II [EC:1.10.3.14]	0.00468634	0.406407	human
K01433	09101 Carbohydrate metabolism|00630 Glyoxylate and dicarboxylate metabolism [PATH:ko00630]|K01433 purU; formyltetrahydrofolate deformylase [EC:3.5.1.10]___09108 Metabolism of cofactors and vitamins|00670 One carbon pool by folate [PATH:ko00670]|K01433 purU; formyltetrahydrofolate deformylase [EC:3.5.1.10]	0.00470356	0.329097	human
K00971	09101 Carbohydrate metabolism|00051 Fructose and mannose metabolism [PATH:ko00051]|K00971 manC, cpsB; mannose-1-phosphate guanylyltransferase [EC:2.7.7.13]___09101 Carbohydrate metabolism|00520 Amino sugar and nucleotide sugar metabolism [PATH:ko00520]|K00971 manC, cpsB; mannose-1-phosphate guanylyltransferase [EC:2.7.7.13]	0.00475664	0.433278	human
K10773	09124 Replication and repair|03410 Base excision repair [PATH:ko03410]|K10773 NTH; endonuclease III [EC:4.2.99.18]___09182 Protein families: genetic information processing|03400 DNA repair and recombination proteins [BR:ko03400]|K10773 NTH; endonuclease III [EC:4.2.99.18]	0.00475664	0.464286	human
K16363	09103 Lipid metabolism|00061 Fatty acid biosynthesis [PATH:ko00061]|K16363 lpxC-fabZ; UDP-3-O-[3-hydroxymyristoyl] N-acetylglucosamine deacetylase / 3-hydroxyacyl-[acyl-carrier-protein] dehydratase [EC:3.5.1.108 4.2.1.59]___09107 Glycan biosynthesis and metabolism|00540 Lipopolysaccharide biosynthesis [PATH:ko00540]|K16363 lpxC-fabZ; UDP-3-O-[3-hydroxymyristoyl] N-acetylglucosamine deacetylase / …	0.00475664	0.472753	human
K00609	09104 Nucleotide metabolism|00240 Pyrimidine metabolism [PATH:ko00240]|K00609 pyrB, PYR2; aspartate carbamoyltransferase catalytic subunit [EC:2.1.3.2]___09105 Amino acid metabolism|00250 Alanine, aspartate and glutamate metabolism [PATH:ko00250]|K00609 pyrB, PYR2; aspartate carbamoyltransferase catalytic subunit [EC:2.1.3.2]	0.00478498	0.458548	human
K07259	09107 Glycan biosynthesis and metabolism|00550 Peptidoglycan biosynthesis [PATH:ko00550]|K07259 dacB; serine-type D-Ala-D-Ala carboxypeptidase/endopeptidase (penicillin-binding protein 4) [EC:3.4.16.4 3.4.21.-]___09181 Protein families: metabolism|01002 Peptidases [BR:ko01002]|K07259 dacB; serine-type D-Ala-D-Ala carboxypeptidase/endopeptidase (penicillin-binding protein 4) [EC:3.4.16.4 3.4.21.-]…	0.00514538	0.312712	human
K14445	09183 Protein families: signaling and cellular processes|02000 Transporters [BR:ko02000]|K14445 SLC13A2_3_5; solute carrier family 13 (sodium-dependent dicarboxylate transporter), member 2/3/5	0.00514538	0.316154	human
K02564	09101 Carbohydrate metabolism|00520 Amino sugar and nucleotide sugar metabolism [PATH:ko00520]|K02564 nagB, GNPDA; glucosamine-6-phosphate deaminase [EC:3.5.99.6]	0.00514538	0.476382	human
K00657	09105 Amino acid metabolism|00330 Arginine and proline metabolism [PATH:ko00330]|K00657 speG, SAT; diamine N-acetyltransferase [EC:2.3.1.57]___09143 Cell growth and death|04216 Ferroptosis [PATH:ko04216]|K00657 speG, SAT; diamine N-acetyltransferase [EC:2.3.1.57]	0.00521905	0.319655	human
K04758	09183 Protein families: signaling and cellular processes|02000 Transporters [BR:ko02000]|K04758 feoA; ferrous iron transport protein A	0.00527941	2.6174	NHP
K01736	09105 Amino acid metabolism|00400 Phenylalanine, tyrosine and tryptophan biosynthesis [PATH:ko00400]|K01736 aroC; chorismate synthase [EC:4.2.3.5]	0.00535686	0.475958	human
K00384	09106 Metabolism of other amino acids|00450 Selenocompound metabolism [PATH:ko00450]|K00384 trxB, TRR; thioredoxin reductase (NADPH) [EC:1.8.1.9]	0.00535686	0.475958	human
K03439	09182 Protein families: genetic information processing|03016 Transfer RNA biogenesis [BR:ko03016]|K03439 trmB, METTL1; tRNA (guanine-N7-)-methyltransferase [EC:2.1.1.33]	0.00545982	0.479808	human
K09769	09194 Poorly characterized|99997 Function unknown|K09769 K09769; uncharacterized protein	0.00545982	5.23232	NHP
K00702	09101 Carbohydrate metabolism|00500 Starch and sucrose metabolism [PATH:ko00500]|K00702 E2.4.1.20; cellobiose phosphorylase [EC:2.4.1.20]	0.00574001	2.98208	NHP
K00112	09103 Lipid metabolism|00564 Glycerophospholipid metabolism [PATH:ko00564]|K00112 glpB; glycerol-3-phosphate dehydrogenase subunit B [EC:1.1.5.3]	0.0060367	0.378378	human
K18829	09183 Protein families: signaling and cellular processes|02048 Prokaryotic Defense System [BR:ko02048]|K18829 mvpT, vapB; antitoxin VapB	0.00604351	5.85	NHP
K07075	09194 Poorly characterized|99997 Function unknown|K07075 K07075; uncharacterized protein	0.00604816	0.336148	human
K00652	09108 Metabolism of cofactors and vitamins|00780 Biotin metabolism [PATH:ko00780]|K00652 bioF; 8-amino-7-oxononanoate synthase [EC:2.3.1.47]___09181 Protein families: metabolism|01007 Amino acid related enzymes [BR:ko01007]|K00652 bioF; 8-amino-7-oxononanoate synthase [EC:2.3.1.47]	0.00604816	0.381955	human
K00895	09101 Carbohydrate metabolism|00010 Glycolysis / Gluconeogenesis [PATH:ko00010]|K00895 pfp, PFP; diphosphate-dependent phosphofructokinase [EC:2.7.1.90]___09101 Carbohydrate metabolism|00030 Pentose phosphate pathway [PATH:ko00030]|K00895 pfp, PFP; diphosphate-dependent phosphofructokinase [EC:2.7.1.90]___09101 Carbohydrate metabolism|00051 Fructose and mannose metabolism [PATH:ko00051]|K00895 pf…	0.00634596	0.477662	human
K01719	09108 Metabolism of cofactors and vitamins|00860 Porphyrin and chlorophyll metabolism [PATH:ko00860]|K01719 hemD, UROS; uroporphyrinogen-III synthase [EC:4.2.1.75]	0.00634596	0.483822	human
K03525	09108 Metabolism of cofactors and vitamins|00770 Pantothenate and CoA biosynthesis [PATH:ko00770]|K03525 coaX; type III pantothenate kinase [EC:2.7.1.33]	0.00641203	0.481264	human
K03106	09123 Folding, sorting and degradation|03060 Protein export [PATH:ko03060]|K03106 SRP54, ffh; signal recognition particle subunit SRP54 [EC:3.6.5.4]___09131 Membrane transport|03070 Bacterial secretion system [PATH:ko03070]|K03106 SRP54, ffh; signal recognition particle subunit SRP54 [EC:3.6.5.4]___09145 Cellular community - prokaryotes|02024 Quorum sensing [PATH:ko02024]|K03106 SRP54, ffh; signa…	0.00641203	2.14523	NHP
K09809	09191 Unclassified: metabolism|99980 Enzymes with EC numbers|K09809 tagF; CDP-glycerol glycerophosphotransferase [EC:2.7.8.12]	0.00641203	3.83681	NHP
K01818	09101 Carbohydrate metabolism|00051 Fructose and mannose metabolism [PATH:ko00051]|K01818 fucI; L-fucose/D-arabinose isomerase [EC:5.3.1.25 5.3.1.3]	0.00672638	0.326842	human
K00981	09103 Lipid metabolism|00564 Glycerophospholipid metabolism [PATH:ko00564]|K00981 E2.7.7.41, CDS1, CDS2, cdsA; phosphatidate cytidylyltransferase [EC:2.7.7.41]___09132 Signal transduction|04070 Phosphatidylinositol signaling system [PATH:ko04070]|K00981 E2.7.7.41, CDS1, CDS2, cdsA; phosphatidate cytidylyltransferase [EC:2.7.7.41]	0.00672638	0.394737	human
K00788	09108 Metabolism of cofactors and vitamins|00730 Thiamine metabolism [PATH:ko00730]|K00788 thiE; thiamine-phosphate pyrophosphorylase [EC:2.5.1.3]	0.00672638	4.44662	NHP
K16784	09131 Membrane transport|02010 ABC transporters [PATH:ko02010]|K16784 bioM; biotin transport system ATP-binding protein [EC:3.6.3.-]___09183 Protein families: signaling and cellular processes|02000 Transporters [BR:ko02000]|K16784 bioM; biotin transport system ATP-binding protein [EC:3.6.3.-]	0.00686378	Inf	NHP
K01815	09101 Carbohydrate metabolism|00040 Pentose and glucuronate interconversions [PATH:ko00040]|K01815 kduI; 4-deoxy-L-threo-5-hexosulose-uronate ketol-isomerase [EC:5.3.1.17]	0.00694346	0.350765	human
K00097	09108 Metabolism of cofactors and vitamins|00750 Vitamin B6 metabolism [PATH:ko00750]|K00097 pdxA; 4-hydroxythreonine-4-phosphate dehydrogenase [EC:1.1.1.262]	0.00799978	0.38558	human
K02959	09122 Translation|03010 Ribosome [PATH:ko03010]|K02959 RP-S16, MRPS16, rpsP; small subunit ribosomal protein S16___09182 Protein families: genetic information processing|03011 Ribosome [BR:ko03011]|K02959 RP-S16, MRPS16, rpsP; small subunit ribosomal protein S16___09182 Protein families: genetic information processing|03029 Mitochondrial biogenesis [BR:ko03029]|K02959 RP-S16, MRPS16, rpsP; small …	0.00804302	2.08823	NHP
K00014	09105 Amino acid metabolism|00400 Phenylalanine, tyrosine and tryptophan biosynthesis [PATH:ko00400]|K00014 aroE; shikimate dehydrogenase [EC:1.1.1.25]	0.00807754	0.343434	human
K00425	09102 Energy metabolism|00190 Oxidative phosphorylation [PATH:ko00190]|K00425 cydA; cytochrome bd ubiquinol oxidase subunit I [EC:1.10.3.14]___09132 Signal transduction|02020 Two-component system [PATH:ko02020]|K00425 cydA; cytochrome bd ubiquinol oxidase subunit I [EC:1.10.3.14]	0.00807754	0.434457	human
K03743	09108 Metabolism of cofactors and vitamins|00760 Nicotinate and nicotinamide metabolism [PATH:ko00760]|K03743 pncC; nicotinamide-nucleotide amidase [EC:3.5.1.42]	0.00809257	0.347169	human
K18707	09182 Protein families: genetic information processing|03016 Transfer RNA biogenesis [BR:ko03016]|K18707 mtaB; threonylcarbamoyladenosine tRNA methylthiotransferase MtaB [EC:2.8.4.5]	0.00809257	0.489532	human
K07003	09194 Poorly characterized|99997 Function unknown|K07003 K07003; uncharacterized protein	0.00809257	2.64968	NHP
K03501	09182 Protein families: genetic information processing|03009 Ribosome biogenesis [BR:ko03009]|K03501 gidB, rsmG; 16S rRNA (guanine527-N7)-methyltransferase [EC:2.1.1.170]___09182 Protein families: genetic information processing|03036 Chromosome and associated proteins [BR:ko03036]|K03501 gidB, rsmG; 16S rRNA (guanine527-N7)-methyltransferase [EC:2.1.1.170]	0.00824537	0.486795	human
K01493	09104 Nucleotide metabolism|00240 Pyrimidine metabolism [PATH:ko00240]|K01493 comEB; dCMP deaminase [EC:3.5.4.12]___09183 Protein families: signaling and cellular processes|02044 Secretion system [BR:ko02044]|K01493 comEB; dCMP deaminase [EC:3.5.4.12]	0.00824537	0.491055	human
K07727	09182 Protein families: genetic information processing|03000 Transcription factors [BR:ko03000]|K07727 K07727; putative transcriptional regulator	0.00830722	3.62774	NHP
K00975	09101 Carbohydrate metabolism|00500 Starch and sucrose metabolism [PATH:ko00500]|K00975 glgC; glucose-1-phosphate adenylyltransferase [EC:2.7.7.27]___09101 Carbohydrate metabolism|00520 Amino sugar and nucleotide sugar metabolism [PATH:ko00520]|K00975 glgC; glucose-1-phosphate adenylyltransferase [EC:2.7.7.27]___09145 Cellular community - prokaryotes|02026 Biofilm formation - Escherichia coli [PA…	0.00838663	2.53052	NHP
K06173	09182 Protein families: genetic information processing|03016 Transfer RNA biogenesis [BR:ko03016]|K06173 truA, PUS1; tRNA pseudouridine38-40 synthase [EC:5.4.99.12]	0.00853252	2.06349	NHP
K02950	09122 Translation|03010 Ribosome [PATH:ko03010]|K02950 RP-S12, MRPS12, rpsL; small subunit ribosomal protein S12___09182 Protein families: genetic information processing|03011 Ribosome [BR:ko03011]|K02950 RP-S12, MRPS12, rpsL; small subunit ribosomal protein S12	0.0085684	2.14168	NHP
K02030	09183 Protein families: signaling and cellular processes|02000 Transporters [BR:ko02000]|K02030 ABC.PA.S; polar amino acid transport system substrate-binding protein	0.00882532	2.76136	NHP
K01951	09104 Nucleotide metabolism|00230 Purine metabolism [PATH:ko00230]|K01951 guaA, GMPS; GMP synthase (glutamine-hydrolysing) [EC:6.3.5.2]___09111 Xenobiotics biodegradation and metabolism|00983 Drug metabolism - other enzymes [PATH:ko00983]|K01951 guaA, GMPS; GMP synthase (glutamine-hydrolysing) [EC:6.3.5.2]___09181 Protein families: metabolism|01002 Peptidases [BR:ko01002]|K01951 guaA, GMPS; GMP s…	0.00889704	0.489515	human
K02838	09182 Protein families: genetic information processing|03012 Translation factors [BR:ko03012]|K02838 frr, MRRF, RRF; ribosome recycling factor	0.00900173	2.01508	NHP
K03498	09183 Protein families: signaling and cellular processes|02000 Transporters [BR:ko02000]|K03498 trkH, trkG, ktrB; trk system potassium uptake protein	0.00900173	10.1942	NHP
K03289	09183 Protein families: signaling and cellular processes|02000 Transporters [BR:ko02000]|K03289 nupG; MFS transporter, NHS family, nucleoside permease	0.00910946	0.361878	human
K07273	09193 Unclassified: signaling and cellular processes|99992 Structural proteins|K07273 acm; lysozyme	0.009147	0.358115	human
K03595	09182 Protein families: genetic information processing|03009 Ribosome biogenesis [BR:ko03009]|K03595 era, ERAL1; GTPase___09182 Protein families: genetic information processing|03029 Mitochondrial biogenesis [BR:ko03029]|K03595 era, ERAL1; GTPase	0.00941619	2.61438	NHP
K00600	09101 Carbohydrate metabolism|00630 Glyoxylate and dicarboxylate metabolism [PATH:ko00630]|K00600 glyA, SHMT; glycine hydroxymethyltransferase [EC:2.1.2.1]___09102 Energy metabolism|00680 Methane metabolism [PATH:ko00680]|K00600 glyA, SHMT; glycine hydroxymethyltransferase [EC:2.1.2.1]___09105 Amino acid metabolism|00260 Glycine, serine and threonine metabolism [PATH:ko00260]|K00600 glyA, SHMT; g…	0.00949504	2.20622	NHP
K01712	09105 Amino acid metabolism|00340 Histidine metabolism [PATH:ko00340]|K01712 hutU, UROC1; urocanate hydratase [EC:4.2.1.49]	0.0105277	0.350967	human
K00348	09191 Unclassified: metabolism|99980 Enzymes with EC numbers|K00348 nqrC; Na+-transporting NADH:ubiquinone oxidoreductase subunit C [EC:1.6.5.8]	0.0105277	0.350967	human
K03455	09193 Unclassified: signaling and cellular processes|99977 Transport|K03455 TC.KEF; monovalent cation:H+ antiporter-2, CPA2 family	0.0105277	0.350967	human
K02563	09107 Glycan biosynthesis and metabolism|00550 Peptidoglycan biosynthesis [PATH:ko00550]|K02563 murG; UDP-N-acetylglucosamine--N-acetylmuramyl-(pentapeptide) pyrophosphoryl-undecaprenol N-acetylglucosamine transferase [EC:2.4.1.227]___09143 Cell growth and death|04112 Cell cycle - Caulobacter [PATH:ko04112]|K02563 murG; UDP-N-acetylglucosamine--N-acetylmuramyl-(pentapeptide) pyrophosphoryl-undeca…	0.0105277	0.498785	human
K09955	09194 Poorly characterized|99997 Function unknown|K09955 K09955; uncharacterized protein	0.0105621	0.35876	human
K00241	09101 Carbohydrate metabolism|00020 Citrate cycle (TCA cycle) [PATH:ko00020]|K00241 sdhC, frdC; succinate dehydrogenase / fumarate reductase, cytochrome b subunit___09101 Carbohydrate metabolism|00650 Butanoate metabolism [PATH:ko00650]|K00241 sdhC, frdC; succinate dehydrogenase / fumarate reductase, cytochrome b subunit___09102 Energy metabolism|00190 Oxidative phosphorylation [PATH:ko00190]|K00…	0.0108056	0.446146	human
K00931	09105 Amino acid metabolism|00330 Arginine and proline metabolism [PATH:ko00330]|K00931 proB; glutamate 5-kinase [EC:2.7.2.11]___09110 Biosynthesis of other secondary metabolites|00332 Carbapenem biosynthesis [PATH:ko00332]|K00931 proB; glutamate 5-kinase [EC:2.7.2.11]	0.0108877	2.50137	NHP
K09951	09183 Protein families: signaling and cellular processes|02048 Prokaryotic Defense System [BR:ko02048]|K09951 cas2; CRISPR-associated protein Cas2	0.0108877	2.50137	NHP
K02112	09102 Energy metabolism|00190 Oxidative phosphorylation [PATH:ko00190]|K02112 ATPF1B, atpD; F-type H+-transporting ATPase subunit beta [EC:3.6.3.14]___09102 Energy metabolism|00195 Photosynthesis [PATH:ko00195]|K02112 ATPF1B, atpD; F-type H+-transporting ATPase subunit beta [EC:3.6.3.14]___09181 Protein families: metabolism|00194 Photosynthesis proteins [BR:ko00194]|K02112 ATPF1B, atpD; F-type H+…	0.0111912	2.19666	NHP
K00945	09104 Nucleotide metabolism|00240 Pyrimidine metabolism [PATH:ko00240]|K00945 cmk; CMP/dCMP kinase [EC:2.7.4.25]	0.0112984	0.504438	human
K03565	09182 Protein families: genetic information processing|03400 DNA repair and recombination proteins [BR:ko03400]|K03565 recX; regulatory protein	0.0113257	0.435165	human
K01185	09191 Unclassified: metabolism|99980 Enzymes with EC numbers|K01185 E3.2.1.17; lysozyme [EC:3.2.1.17]	0.0113951	0.157543	human
K00941	09108 Metabolism of cofactors and vitamins|00730 Thiamine metabolism [PATH:ko00730]|K00941 thiD; hydroxymethylpyrimidine/phosphomethylpyrimidine kinase [EC:2.7.1.49 2.7.4.7]	0.0113951	2.02358	NHP
K03147	09108 Metabolism of cofactors and vitamins|00730 Thiamine metabolism [PATH:ko00730]|K03147 thiC; phosphomethylpyrimidine synthase [EC:4.1.99.17]	0.0113951	2.25849	NHP
K03612	09191 Unclassified: metabolism|99982 Energy metabolism|K03612 rnfG; electron transport complex protein RnfG	0.011649	0.342	human
K00847	09101 Carbohydrate metabolism|00051 Fructose and mannose metabolism [PATH:ko00051]|K00847 E2.7.1.4, scrK; fructokinase [EC:2.7.1.4]___09101 Carbohydrate metabolism|00500 Starch and sucrose metabolism [PATH:ko00500]|K00847 E2.7.1.4, scrK; fructokinase [EC:2.7.1.4]___09101 Carbohydrate metabolism|00520 Amino sugar and nucleotide sugar metabolism [PATH:ko00520]|K00847 E2.7.1.4, scrK; fructokinase [E…	0.0117153	0.35	human
K00820	09101 Carbohydrate metabolism|00520 Amino sugar and nucleotide sugar metabolism [PATH:ko00520]|K00820 glmS, GFPT; glucosamine---fructose-6-phosphate aminotransferase (isomerizing) [EC:2.6.1.16]___09105 Amino acid metabolism|00250 Alanine, aspartate and glutamate metabolism [PATH:ko00250]|K00820 glmS, GFPT; glucosamine---fructose-6-phosphate aminotransferase (isomerizing) [EC:2.6.1.16]___09166 End…	0.0117153	0.35	human
K02113	09102 Energy metabolism|00190 Oxidative phosphorylation [PATH:ko00190]|K02113 ATPF1D, atpH; F-type H+-transporting ATPase subunit delta___09102 Energy metabolism|00195 Photosynthesis [PATH:ko00195]|K02113 ATPF1D, atpH; F-type H+-transporting ATPase subunit delta___09181 Protein families: metabolism|00194 Photosynthesis proteins [BR:ko00194]|K02113 ATPF1D, atpH; F-type H+-transporting ATPase subun…	0.0118051	0.369587	human
K03305	09193 Unclassified: signaling and cellular processes|99977 Transport|K03305 TC.POT; proton-dependent oligopeptide transporter, POT family	0.0118051	0.373536	human
K22699	09108 Metabolism of cofactors and vitamins|00730 Thiamine metabolism [PATH:ko00730]|K22699 thi4; sulfide-dependent adenosine diphosphate thiazole synthase [EC:2.4.2.59]	0.0119022	0.377551	human
K08156	09183 Protein families: signaling and cellular processes|02000 Transporters [BR:ko02000]|K08156 araJ; MFS transporter, DHA1 family, arabinose polymer utilization protein	0.0119567	0.269231	human
K03091	09182 Protein families: genetic information processing|03021 Transcription machinery [BR:ko03021]|K03091 sigH; RNA polymerase sporulation-specific sigma factor	0.0121753	4.662	NHP
K07316	09183 Protein families: signaling and cellular processes|02048 Prokaryotic Defense System [BR:ko02048]|K07316 mod; adenine-specific DNA-methyltransferase [EC:2.1.1.72]	0.0121753	4.662	NHP
K21575	09191 Unclassified: metabolism|99980 Enzymes with EC numbers|K21575 susA; neopullulanase [EC:3.2.1.135]	0.0130124	0.408421	human
K05837	09182 Protein families: genetic information processing|03036 Chromosome and associated proteins [BR:ko03036]|K05837 rodA, mrdB; rod shape determining protein RodA	0.0130765	0.41242	human
K21636	09104 Nucleotide metabolism|00230 Purine metabolism [PATH:ko00230]|K21636 nrdD; ribonucleoside-triphosphate reductase (formate) [EC:1.1.98.6]___09104 Nucleotide metabolism|00240 Pyrimidine metabolism [PATH:ko00240]|K21636 nrdD; ribonucleoside-triphosphate reductase (formate) [EC:1.1.98.6]	0.0130765	0.513466	human
K01205	09107 Glycan biosynthesis and metabolism|00531 Glycosaminoglycan degradation [PATH:ko00531]|K01205 NAGLU; alpha-N-acetylglucosaminidase [EC:3.2.1.50]___09141 Transport and catabolism|04142 Lysosome [PATH:ko04142]|K01205 NAGLU; alpha-N-acetylglucosaminidase [EC:3.2.1.50]___09183 Protein families: signaling and cellular processes|04147 Exosome [BR:ko04147]|K01205 NAGLU; alpha-N-acetylglucosaminidas…	0.0134226	0.362758	human
K03701	09124 Replication and repair|03420 Nucleotide excision repair [PATH:ko03420]|K03701 uvrA; excinuclease ABC subunit A___09182 Protein families: genetic information processing|03400 DNA repair and recombination proteins [BR:ko03400]|K03701 uvrA; excinuclease ABC subunit A	0.0134226	1.96461	NHP
K01448	09168 Drug resistance|01503 Cationic antimicrobial peptide (CAMP) resistance [PATH:ko01503]|K01448 amiABC; N-acetylmuramoyl-L-alanine amidase [EC:3.5.1.28]___09181 Protein families: metabolism|01011 Peptidoglycan biosynthesis and degradation proteins [BR:ko01011]|K01448 amiABC; N-acetylmuramoyl-L-alanine amidase [EC:3.5.1.28]___09182 Protein families: genetic information processing|03036 Chromoso…	0.0134226	12.6442	NHP
K01886	09122 Translation|00970 Aminoacyl-tRNA biosynthesis [PATH:ko00970]|K01886 QARS, glnS; glutaminyl-tRNA synthetase [EC:6.1.1.18]___09181 Protein families: metabolism|01007 Amino acid related enzymes [BR:ko01007]|K01886 QARS, glnS; glutaminyl-tRNA synthetase [EC:6.1.1.18]___09182 Protein families: genetic information processing|03016 Transfer RNA biogenesis [BR:ko03016]|K01886 QARS, glnS; glutaminyl…	0.0136005	2.14841	NHP
K01585	09105 Amino acid metabolism|00330 Arginine and proline metabolism [PATH:ko00330]|K01585 speA; arginine decarboxylase [EC:4.1.1.19]	0.0137605	0.513458	human
K02863	09122 Translation|03010 Ribosome [PATH:ko03010]|K02863 RP-L1, MRPL1, rplA; large subunit ribosomal protein L1___09182 Protein families: genetic information processing|03011 Ribosome [BR:ko03011]|K02863 RP-L1, MRPL1, rplA; large subunit ribosomal protein L1	0.0137605	1.9452	NHP
K02887	09122 Translation|03010 Ribosome [PATH:ko03010]|K02887 RP-L20, MRPL20, rplT; large subunit ribosomal protein L20___09182 Protein families: genetic information processing|03011 Ribosome [BR:ko03011]|K02887 RP-L20, MRPL20, rplT; large subunit ribosomal protein L20	0.0138265	2.47197	NHP
K07098	09194 Poorly characterized|99997 Function unknown|K07098 K07098; uncharacterized protein	0.015307	0.40625	human
K00528	09191 Unclassified: metabolism|99980 Enzymes with EC numbers|K00528 fpr; ferredoxin/flavodoxin---NADP+ reductase [EC:1.18.1.2 1.19.1.1]	0.0155887	0.475765	human
K01468	09105 Amino acid metabolism|00340 Histidine metabolism [PATH:ko00340]|K01468 hutI, AMDHD1; imidazolonepropionase [EC:3.5.2.7]	0.0156435	0.385783	human
K10907	09181 Protein families: metabolism|01007 Amino acid related enzymes [BR:ko01007]|K10907 K10907; aminotransferase [EC:2.6.1.-]	0.0156544	7.63107	NHP
K00783	09182 Protein families: genetic information processing|03009 Ribosome biogenesis [BR:ko03009]|K00783 rlmH; 23S rRNA (pseudouridine1915-N3)-methyltransferase [EC:2.1.1.177]	0.0163993	0.522464	human
K03431	09101 Carbohydrate metabolism|00520 Amino sugar and nucleotide sugar metabolism [PATH:ko00520]|K03431 glmM; phosphoglucosamine mutase [EC:5.4.2.10]	0.0164802	3.09474	NHP
K02039	09193 Unclassified: signaling and cellular processes|99994 Others|K02039 phoU; phosphate transport system protein	0.0165817	2.64701	NHP
K16787	09131 Membrane transport|02010 ABC transporters [PATH:ko02010]|K16787 ecfA2; energy-coupling factor transport system ATP-binding protein [EC:3.6.3.-]___09183 Protein families: signaling and cellular processes|02000 Transporters [BR:ko02000]|K16787 ecfA2; energy-coupling factor transport system ATP-binding protein [EC:3.6.3.-]	0.0168167	2.47191	NHP
K03150	09108 Metabolism of cofactors and vitamins|00730 Thiamine metabolism [PATH:ko00730]|K03150 thiH; 2-iminoacetate synthase [EC:4.1.99.19]	0.017038	2.32143	NHP
K09797	09194 Poorly characterized|99997 Function unknown|K09797 K09797; uncharacterized protein	0.0173441	0.440635	human
K01914	09105 Amino acid metabolism|00250 Alanine, aspartate and glutamate metabolism [PATH:ko00250]|K01914 asnA; aspartate--ammonia ligase [EC:6.3.1.1]___09106 Metabolism of other amino acids|00460 Cyanoamino acid metabolism [PATH:ko00460]|K01914 asnA; aspartate--ammonia ligase [EC:6.3.1.1]	0.0179465	0.526496	human
K02355	09182 Protein families: genetic information processing|03012 Translation factors [BR:ko03012]|K02355 fusA, GFM, EFG; elongation factor G___09182 Protein families: genetic information processing|03029 Mitochondrial biogenesis [BR:ko03029]|K02355 fusA, GFM, EFG; elongation factor G	0.0184499	1.9085	NHP
K02899	09122 Translation|03010 Ribosome [PATH:ko03010]|K02899 RP-L27, MRPL27, rpmA; large subunit ribosomal protein L27___09182 Protein families: genetic information processing|03011 Ribosome [BR:ko03011]|K02899 RP-L27, MRPL27, rpmA; large subunit ribosomal protein L27	0.0187651	2.12658	NHP
K01869	09122 Translation|00970 Aminoacyl-tRNA biosynthesis [PATH:ko00970]|K01869 LARS, leuS; leucyl-tRNA synthetase [EC:6.1.1.4]___09181 Protein families: metabolism|01007 Amino acid related enzymes [BR:ko01007]|K01869 LARS, leuS; leucyl-tRNA synthetase [EC:6.1.1.4]___09182 Protein families: genetic information processing|03016 Transfer RNA biogenesis [BR:ko03016]|K01869 LARS, leuS; leucyl-tRNA syntheta…	0.0190619	0.502567	human
K00554	09182 Protein families: genetic information processing|03016 Transfer RNA biogenesis [BR:ko03016]|K00554 trmD; tRNA (guanine37-N1)-methyltransferase [EC:2.1.1.228]	0.0191728	0.501895	human
K01232	09101 Carbohydrate metabolism|00500 Starch and sucrose metabolism [PATH:ko00500]|K01232 glvA; maltose-6'-phosphate glucosidase [EC:3.2.1.122]	0.0195372	3.70851	NHP
K00857	09104 Nucleotide metabolism|00240 Pyrimidine metabolism [PATH:ko00240]|K00857 tdk, TK; thymidine kinase [EC:2.7.1.21]___09111 Xenobiotics biodegradation and metabolism|00983 Drug metabolism - other enzymes [PATH:ko00983]|K00857 tdk, TK; thymidine kinase [EC:2.7.1.21]	0.0205284	0.534218	human
K01805	09101 Carbohydrate metabolism|00040 Pentose and glucuronate interconversions [PATH:ko00040]|K01805 xylA; xylose isomerase [EC:5.3.1.5]___09101 Carbohydrate metabolism|00051 Fructose and mannose metabolism [PATH:ko00051]|K01805 xylA; xylose isomerase [EC:5.3.1.5]	0.0206432	0.468564	human
K09816	09131 Membrane transport|02010 ABC transporters [PATH:ko02010]|K09816 znuB; zinc transport system permease protein___09183 Protein families: signaling and cellular processes|02000 Transporters [BR:ko02000]|K09816 znuB; zinc transport system permease protein	0.0206432	0.468564	human
K07091	09131 Membrane transport|02010 ABC transporters [PATH:ko02010]|K07091 lptF; lipopolysaccharide export system permease protein___09183 Protein families: signaling and cellular processes|02000 Transporters [BR:ko02000]|K07091 lptF; lipopolysaccharide export system permease protein	0.0208048	0.390003	human
K01579	09106 Metabolism of other amino acids|00410 beta-Alanine metabolism [PATH:ko00410]|K01579 panD; aspartate 1-decarboxylase [EC:4.1.1.11]___09108 Metabolism of cofactors and vitamins|00770 Pantothenate and CoA biosynthesis [PATH:ko00770]|K01579 panD; aspartate 1-decarboxylase [EC:4.1.1.11]	0.0208048	0.538575	human
K03787	09104 Nucleotide metabolism|00230 Purine metabolism [PATH:ko00230]|K03787 surE; 5'-nucleotidase [EC:3.1.3.5]___09104 Nucleotide metabolism|00240 Pyrimidine metabolism [PATH:ko00240]|K03787 surE; 5'-nucleotidase [EC:3.1.3.5]___09108 Metabolism of cofactors and vitamins|00760 Nicotinate and nicotinamide metabolism [PATH:ko00760]|K03787 surE; 5'-nucleotidase [EC:3.1.3.5]	0.0210722	0.45014	human
K03664	09192 Unclassified: genetic information processing|99975 Protein processing|K03664 smpB; SsrA-binding protein___09193 Unclassified: signaling and cellular processes|99979 Unclassified viral proteins|K03664 smpB; SsrA-binding protein	0.0215586	0.536364	human
K00615	09101 Carbohydrate metabolism|00030 Pentose phosphate pathway [PATH:ko00030]|K00615 E2.2.1.1, tktA, tktB; transketolase [EC:2.2.1.1]___09102 Energy metabolism|00710 Carbon fixation in photosynthetic organisms [PATH:ko00710]|K00615 E2.2.1.1, tktA, tktB; transketolase [EC:2.2.1.1]___09109 Metabolism of terpenoids and polyketides|01051 Biosynthesis of ansamycins [PATH:ko01051]|K00615 E2.2.1.1, tktA,…	0.0218303	2.12079	NHP
K01462	09191 Unclassified: metabolism|99980 Enzymes with EC numbers|K01462 PDF, def; peptide deformylase [EC:3.5.1.88]	0.0219435	0.523446	human
K01992	09183 Protein families: signaling and cellular processes|02000 Transporters [BR:ko02000]|K01992 ABC-2.P; ABC-2 type transport system permease protein	0.0219435	3.11458	NHP
K01874	09106 Metabolism of other amino acids|00450 Selenocompound metabolism [PATH:ko00450]|K01874 MARS, metG; methionyl-tRNA synthetase [EC:6.1.1.10]___09122 Translation|00970 Aminoacyl-tRNA biosynthesis [PATH:ko00970]|K01874 MARS, metG; methionyl-tRNA synthetase [EC:6.1.1.10]___09181 Protein families: metabolism|01007 Amino acid related enzymes [BR:ko01007]|K01874 MARS, metG; methionyl-tRNA synthetase…	0.0231669	0.534375	human
K11071	09131 Membrane transport|02010 ABC transporters [PATH:ko02010]|K11071 potB; spermidine/putrescine transport system permease protein___09183 Protein families: signaling and cellular processes|02000 Transporters [BR:ko02000]|K11071 potB; spermidine/putrescine transport system permease protein	0.0231736	1.98912	NHP
K04762	09182 Protein families: genetic information processing|03110 Chaperones and folding catalysts [BR:ko03110]|K04762 hslR; ribosome-associated heat shock protein Hsp15	0.023365	0.411695	human
K00648	09103 Lipid metabolism|00061 Fatty acid biosynthesis [PATH:ko00061]|K00648 fabH; 3-oxoacyl-[acyl-carrier-protein] synthase III [EC:2.3.1.180]___09181 Protein families: metabolism|01004 Lipid biosynthesis proteins [BR:ko01004]|K00648 fabH; 3-oxoacyl-[acyl-carrier-protein] synthase III [EC:2.3.1.180]	0.023798	0.383838	human
K01424	09105 Amino acid metabolism|00250 Alanine, aspartate and glutamate metabolism [PATH:ko00250]|K01424 E3.5.1.1, ansA, ansB; L-asparaginase [EC:3.5.1.1]___09106 Metabolism of other amino acids|00460 Cyanoamino acid metabolism [PATH:ko00460]|K01424 E3.5.1.1, ansA, ansB; L-asparaginase [EC:3.5.1.1]	0.023798	0.392817	human
K01338	09143 Cell growth and death|04112 Cell cycle - Caulobacter [PATH:ko04112]|K01338 lon; ATP-dependent Lon protease [EC:3.4.21.53]___09181 Protein families: metabolism|01002 Peptidases [BR:ko01002]|K01338 lon; ATP-dependent Lon protease [EC:3.4.21.53]	0.0239577	0.535753	human
K04094	09182 Protein families: genetic information processing|03016 Transfer RNA biogenesis [BR:ko03016]|K04094 trmFO, gid; methylenetetrahydrofolate--tRNA-(uracil-5-)-methyltransferase [EC:2.1.1.74]___09182 Protein families: genetic information processing|03036 Chromosome and associated proteins [BR:ko03036]|K04094 trmFO, gid; methylenetetrahydrofolate--tRNA-(uracil-5-)-methyltransferase [EC:2.1.1.74]	0.0254432	2.20235	NHP
K03655	09124 Replication and repair|03440 Homologous recombination [PATH:ko03440]|K03655 recG; ATP-dependent DNA helicase RecG [EC:3.6.4.12]___09182 Protein families: genetic information processing|03400 DNA repair and recombination proteins [BR:ko03400]|K03655 recG; ATP-dependent DNA helicase RecG [EC:3.6.4.12]	0.0258548	3.45455	NHP
K07493	09192 Unclassified: genetic information processing|99976 Replication and repair|K07493 K07493; putative transposase	0.0259283	8.41346	NHP
K18640	09183 Protein families: signaling and cellular processes|04812 Cytoskeleton proteins [BR:ko04812]|K18640 parM; plasmid segregation protein ParM	0.0259283	Inf	NHP
K02761	09101 Carbohydrate metabolism|00500 Starch and sucrose metabolism [PATH:ko00500]|K02761 PTS-Cel-EIIC, celB, chbC; PTS system, cellobiose-specific IIC component___09131 Membrane transport|02060 Phosphotransferase system (PTS) [PATH:ko02060]|K02761 PTS-Cel-EIIC, celB, chbC; PTS system, cellobiose-specific IIC component___09183 Protein families: signaling and cellular processes|02000 Transporters [B…	0.0267963	0	human
K00684	09191 Unclassified: metabolism|99980 Enzymes with EC numbers|K00684 aat; leucyl/phenylalanyl-tRNA---protein transferase [EC:2.3.2.6]	0.0269481	0.375882	human
K09811	09131 Membrane transport|02010 ABC transporters [PATH:ko02010]|K09811 ftsX; cell division transport system permease protein___09182 Protein families: genetic information processing|03036 Chromosome and associated proteins [BR:ko03036]|K09811 ftsX; cell division transport system permease protein___09183 Protein families: signaling and cellular processes|02000 Transporters [BR:ko02000]|K09811 ftsX;…	0.0269481	0.403106	human
K03773	09182 Protein families: genetic information processing|03110 Chaperones and folding catalysts [BR:ko03110]|K03773 fklB; FKBP-type peptidyl-prolyl cis-trans isomerase FklB [EC:5.2.1.8]	0.0269481	0.403106	human
K01897	09103 Lipid metabolism|00061 Fatty acid biosynthesis [PATH:ko00061]|K01897 ACSL, fadD; long-chain acyl-CoA synthetase [EC:6.2.1.3]___09103 Lipid metabolism|00071 Fatty acid degradation [PATH:ko00071]|K01897 ACSL, fadD; long-chain acyl-CoA synthetase [EC:6.2.1.3]___09141 Transport and catabolism|04146 Peroxisome [PATH:ko04146]|K01897 ACSL, fadD; long-chain acyl-CoA synthetase [EC:6.2.1.3]___09143 …	0.0269481	0.498183	human
K03075	09123 Folding, sorting and degradation|03060 Protein export [PATH:ko03060]|K03075 secG; preprotein translocase subunit SecG___09131 Membrane transport|03070 Bacterial secretion system [PATH:ko03070]|K03075 secG; preprotein translocase subunit SecG___09145 Cellular community - prokaryotes|02024 Quorum sensing [PATH:ko02024]|K03075 secG; preprotein translocase subunit SecG___09183 Protein families:…	0.0269481	0.522942	human
K00548	09105 Amino acid metabolism|00270 Cysteine and methionine metabolism [PATH:ko00270]|K00548 metH, MTR; 5-methyltetrahydrofolate--homocysteine methyltransferase [EC:2.1.1.13]___09106 Metabolism of other amino acids|00450 Selenocompound metabolism [PATH:ko00450]|K00548 metH, MTR; 5-methyltetrahydrofolate--homocysteine methyltransferase [EC:2.1.1.13]___09108 Metabolism of cofactors and vitamins|00670…	0.0281589	2.08537	NHP
K12373	09101 Carbohydrate metabolism|00520 Amino sugar and nucleotide sugar metabolism [PATH:ko00520]|K12373 HEXA_B; hexosaminidase [EC:3.2.1.52]___09107 Glycan biosynthesis and metabolism|00511 Other glycan degradation [PATH:ko00511]|K12373 HEXA_B; hexosaminidase [EC:3.2.1.52]___09107 Glycan biosynthesis and metabolism|00513 Various types of N-glycan biosynthesis [PATH:ko00513]|K12373 HEXA_B; hexosamin…	0.0281589	2.19671	NHP
K00821	09105 Amino acid metabolism|00220 Arginine biosynthesis [PATH:ko00220]|K00821 argD; acetylornithine/N-succinyldiaminopimelate aminotransferase [EC:2.6.1.11 2.6.1.17]___09105 Amino acid metabolism|00300 Lysine biosynthesis [PATH:ko00300]|K00821 argD; acetylornithine/N-succinyldiaminopimelate aminotransferase [EC:2.6.1.11 2.6.1.17]___09181 Protein families: metabolism|01007 Amino acid related enzym…	0.0281589	2.21967	NHP
K03149	09108 Metabolism of cofactors and vitamins|00730 Thiamine metabolism [PATH:ko00730]|K03149 thiG; thiazole synthase [EC:2.8.1.10]	0.0281589	2.21967	NHP
K02907	09122 Translation|03010 Ribosome [PATH:ko03010]|K02907 RP-L30, MRPL30, rpmD; large subunit ribosomal protein L30___09182 Protein families: genetic information processing|03011 Ribosome [BR:ko03011]|K02907 RP-L30, MRPL30, rpmD; large subunit ribosomal protein L30	0.0281589	4.10297	NHP
K07478	09192 Unclassified: genetic information processing|99976 Replication and repair|K07478 ycaJ; putative ATPase	0.0281589	4.10297	NHP
K01092	09101 Carbohydrate metabolism|00562 Inositol phosphate metabolism [PATH:ko00562]|K01092 E3.1.3.25, IMPA, suhB; myo-inositol-1(or 4)-monophosphatase [EC:3.1.3.25]___09110 Biosynthesis of other secondary metabolites|00521 Streptomycin biosynthesis [PATH:ko00521]|K01092 E3.1.3.25, IMPA, suhB; myo-inositol-1(or 4)-monophosphatase [EC:3.1.3.25]___09132 Signal transduction|04070 Phosphatidylinositol si…	0.0287342	0.446605	human
K04078	09182 Protein families: genetic information processing|03029 Mitochondrial biogenesis [BR:ko03029]|K04078 groES, HSPE1; chaperonin GroES___09182 Protein families: genetic information processing|03110 Chaperones and folding catalysts [BR:ko03110]|K04078 groES, HSPE1; chaperonin GroES	0.0292296	0.54641	human
K01925	09106 Metabolism of other amino acids|00471 D-Glutamine and D-glutamate metabolism [PATH:ko00471]|K01925 murD; UDP-N-acetylmuramoylalanine--D-glutamate ligase [EC:6.3.2.9]___09107 Glycan biosynthesis and metabolism|00550 Peptidoglycan biosynthesis [PATH:ko00550]|K01925 murD; UDP-N-acetylmuramoylalanine--D-glutamate ligase [EC:6.3.2.9]___09181 Protein families: metabolism|01011 Peptidoglycan biosy…	0.0295552	0.538431	human
K00782	09191 Unclassified: metabolism|99981 Carbohydrate metabolism|K00782 lldG; L-lactate dehydrogenase complex protein LldG	0.0296078	0.498206	human
K02867	09122 Translation|03010 Ribosome [PATH:ko03010]|K02867 RP-L11, MRPL11, rplK; large subunit ribosomal protein L11___09182 Protein families: genetic information processing|03011 Ribosome [BR:ko03011]|K02867 RP-L11, MRPL11, rplK; large subunit ribosomal protein L11	0.0299746	1.82869	NHP
K03624	09182 Protein families: genetic information processing|03021 Transcription machinery [BR:ko03021]|K03624 greA; transcription elongation factor GreA	0.0301143	1.82227	NHP
K03816	09104 Nucleotide metabolism|00230 Purine metabolism [PATH:ko00230]|K03816 xpt; xanthine phosphoribosyltransferase [EC:2.4.2.22]	0.0302366	0.550163	human
K00930	09105 Amino acid metabolism|00220 Arginine biosynthesis [PATH:ko00220]|K00930 argB; acetylglutamate kinase [EC:2.7.2.8]	0.0311476	0.555786	human
K00331	09102 Energy metabolism|00190 Oxidative phosphorylation [PATH:ko00190]|K00331 nuoB; NADH-quinone oxidoreductase subunit B [EC:1.6.5.3]	0.0313183	0.450971	human
K07444	09191 Unclassified: metabolism|99980 Enzymes with EC numbers|K07444 ypsC; putative N6-adenine-specific DNA methylase [EC:2.1.1.-]	0.0313183	0.45995	human
K06921	09194 Poorly characterized|99997 Function unknown|K06921 K06921; uncharacterized protein	0.0313522	2.52536	NHP
K03496	09182 Protein families: genetic information processing|03036 Chromosome and associated proteins [BR:ko03036]|K03496 parA, soj; chromosome partitioning protein___09183 Protein families: signaling and cellular processes|04812 Cytoskeleton proteins [BR:ko04812]|K03496 parA, soj; chromosome partitioning protein	0.0320321	0.55191	human
K01604	#N/A	0.0320321	2.28136	NHP
K03168	09182 Protein families: genetic information processing|03032 DNA replication proteins [BR:ko03032]|K03168 topA; DNA topoisomerase I [EC:5.99.1.2]___09182 Protein families: genetic information processing|03400 DNA repair and recombination proteins [BR:ko03400]|K03168 topA; DNA topoisomerase I [EC:5.99.1.2]	0.0325499	0.547595	human
K02970	09122 Translation|03010 Ribosome [PATH:ko03010]|K02970 RP-S21, MRPS21, rpsU; small subunit ribosomal protein S21___09182 Protein families: genetic information processing|03011 Ribosome [BR:ko03011]|K02970 RP-S21, MRPS21, rpsU; small subunit ribosomal protein S21	0.032771	2.0595	NHP
K02445	09183 Protein families: signaling and cellular processes|02000 Transporters [BR:ko02000]|K02445 glpT; MFS transporter, OPA family, glycerol-3-phosphate transporter	0.0337478	0.467666	human
K00602	09104 Nucleotide metabolism|00230 Purine metabolism [PATH:ko00230]|K00602 purH; phosphoribosylaminoimidazolecarboxamide formyltransferase / IMP cyclohydrolase [EC:2.1.2.3 3.5.4.10]___09108 Metabolism of cofactors and vitamins|00670 One carbon pool by folate [PATH:ko00670]|K00602 purH; phosphoribosylaminoimidazolecarboxamide formyltransferase / IMP cyclohydrolase [EC:2.1.2.3 3.5.4.10]___09168 Drug…	0.0337478	0.514879	human
K07114	09183 Protein families: signaling and cellular processes|02000 Transporters [BR:ko02000]|K07114 yfbK; Ca-activated chloride channel homolog	0.0337478	1.92827	NHP
K00991	09109 Metabolism of terpenoids and polyketides|00900 Terpenoid backbone biosynthesis [PATH:ko00900]|K00991 ispD; 2-C-methyl-D-erythritol 4-phosphate cytidylyltransferase [EC:2.7.7.60]	0.0338069	0.472203	human
K03100	09123 Folding, sorting and degradation|03060 Protein export [PATH:ko03060]|K03100 lepB; signal peptidase I [EC:3.4.21.89]___09145 Cellular community - prokaryotes|02024 Quorum sensing [PATH:ko02024]|K03100 lepB; signal peptidase I [EC:3.4.21.89]___09181 Protein families: metabolism|01002 Peptidases [BR:ko01002]|K03100 lepB; signal peptidase I [EC:3.4.21.89]	0.0360707	1.88297	NHP
K02783	09101 Carbohydrate metabolism|00051 Fructose and mannose metabolism [PATH:ko00051]|K02783 PTS-Gut-EIIC, srlA; PTS system, glucitol/sorbitol-specific IIC component___09131 Membrane transport|02060 Phosphotransferase system (PTS) [PATH:ko02060]|K02783 PTS-Gut-EIIC, srlA; PTS system, glucitol/sorbitol-specific IIC component___09183 Protein families: signaling and cellular processes|02000 Transporter…	0.0368038	0.116097	human
K02120	09102 Energy metabolism|00190 Oxidative phosphorylation [PATH:ko00190]|K02120 ATPVD, ntpD, atpD; V/A-type H+/Na+-transporting ATPase subunit D	0.0374136	1.89569	NHP
K07260	09107 Glycan biosynthesis and metabolism|00550 Peptidoglycan biosynthesis [PATH:ko00550]|K07260 vanY; zinc D-Ala-D-Ala carboxypeptidase [EC:3.4.17.14]___09132 Signal transduction|02020 Two-component system [PATH:ko02020]|K07260 vanY; zinc D-Ala-D-Ala carboxypeptidase [EC:3.4.17.14]___09168 Drug resistance|01502 Vancomycin resistance [PATH:ko01502]|K07260 vanY; zinc D-Ala-D-Ala carboxypeptidase [E…	0.0380498	0	human
K07133	09194 Poorly characterized|99997 Function unknown|K07133 K07133; uncharacterized protein	0.0381265	0.553918	human
K08092	09101 Carbohydrate metabolism|00040 Pentose and glucuronate interconversions [PATH:ko00040]|K08092 dlgD; 3-dehydro-L-gulonate 2-dehydrogenase [EC:1.1.1.130]___09101 Carbohydrate metabolism|00053 Ascorbate and aldarate metabolism [PATH:ko00053]|K08092 dlgD; 3-dehydro-L-gulonate 2-dehydrogenase [EC:1.1.1.130]	0.0382614	2.7345	NHP
K00052	09101 Carbohydrate metabolism|00660 C5-Branched dibasic acid metabolism [PATH:ko00660]|K00052 leuB, IMDH; 3-isopropylmalate dehydrogenase [EC:1.1.1.85]___09105 Amino acid metabolism|00290 Valine, leucine and isoleucine biosynthesis [PATH:ko00290]|K00052 leuB, IMDH; 3-isopropylmalate dehydrogenase [EC:1.1.1.85]	0.0388137	2.4734	NHP
K02888	09122 Translation|03010 Ribosome [PATH:ko03010]|K02888 RP-L21, MRPL21, rplU; large subunit ribosomal protein L21___09182 Protein families: genetic information processing|03011 Ribosome [BR:ko03011]|K02888 RP-L21, MRPL21, rplU; large subunit ribosomal protein L21	0.0391005	0.565649	human
K20534	09181 Protein families: metabolism|01005 Lipopolysaccharide biosynthesis proteins [BR:ko01005]|K20534 gtrB, csbB; polyisoprenyl-phosphate glycosyltransferase [EC:2.4.-.-]___09183 Protein families: signaling and cellular processes|02000 Transporters [BR:ko02000]|K20534 gtrB, csbB; polyisoprenyl-phosphate glycosyltransferase [EC:2.4.-.-]	0.039664	0.416789	human
K05787	09182 Protein families: genetic information processing|03032 DNA replication proteins [BR:ko03032]|K05787 hupA; DNA-binding protein HU-alpha___09182 Protein families: genetic information processing|03036 Chromosome and associated proteins [BR:ko03036]|K05787 hupA; DNA-binding protein HU-alpha___09182 Protein families: genetic information processing|03400 DNA repair and recombination proteins [BR:…	0.039664	0.416789	human
K07090	09194 Poorly characterized|99997 Function unknown|K07090 K07090; uncharacterized protein	0.0396991	0.540333	human
K07164	09194 Poorly characterized|99997 Function unknown|K07164 K07164; uncharacterized protein	0.0398432	0.469197	human
K01104	09191 Unclassified: metabolism|99980 Enzymes with EC numbers|K01104 E3.1.3.48; protein-tyrosine phosphatase [EC:3.1.3.48]	0.0405289	2.21208	NHP
K01785	09101 Carbohydrate metabolism|00010 Glycolysis / Gluconeogenesis [PATH:ko00010]|K01785 galM, GALM; aldose 1-epimerase [EC:5.1.3.3]___09101 Carbohydrate metabolism|00052 Galactose metabolism [PATH:ko00052]|K01785 galM, GALM; aldose 1-epimerase [EC:5.1.3.3]	0.0405289	2.31689	NHP
K00954	09108 Metabolism of cofactors and vitamins|00770 Pantothenate and CoA biosynthesis [PATH:ko00770]|K00954 E2.7.7.3A, coaD, kdtB; pantetheine-phosphate adenylyltransferase [EC:2.7.7.3]	0.0411695	2.04706	NHP
K07491	09192 Unclassified: genetic information processing|99976 Replication and repair|K07491 K07491; putative transposase	0.0411695	10.019	NHP
K02316	09124 Replication and repair|03030 DNA replication [PATH:ko03030]|K02316 dnaG; DNA primase [EC:2.7.7.-]___09182 Protein families: genetic information processing|03032 DNA replication proteins [BR:ko03032]|K02316 dnaG; DNA primase [EC:2.7.7.-]	0.0416497	0.498868	human
K02687	09182 Protein families: genetic information processing|03009 Ribosome biogenesis [BR:ko03009]|K02687 prmA; ribosomal protein L11 methyltransferase [EC:2.1.1.-]	0.0417288	0.494374	human
K01996	09131 Membrane transport|02010 ABC transporters [PATH:ko02010]|K01996 livF; branched-chain amino acid transport system ATP-binding protein___09145 Cellular community - prokaryotes|02024 Quorum sensing [PATH:ko02024]|K01996 livF; branched-chain amino acid transport system ATP-binding protein___09183 Protein families: signaling and cellular processes|02000 Transporters [BR:ko02000]|K01996 livF; bra…	0.0419034	6.29808	NHP
K02118	09102 Energy metabolism|00190 Oxidative phosphorylation [PATH:ko00190]|K02118 ATPVB, ntpB, atpB; V/A-type H+/Na+-transporting ATPase subunit B	0.0429263	1.89333	NHP
K09710	09182 Protein families: genetic information processing|03009 Ribosome biogenesis [BR:ko03009]|K09710 ybeB; ribosome-associated protein	0.0431103	0.532305	human
K00850	09101 Carbohydrate metabolism|00010 Glycolysis / Gluconeogenesis [PATH:ko00010]|K00850 pfkA, PFK; 6-phosphofructokinase 1 [EC:2.7.1.11]___09101 Carbohydrate metabolism|00030 Pentose phosphate pathway [PATH:ko00030]|K00850 pfkA, PFK; 6-phosphofructokinase 1 [EC:2.7.1.11]___09101 Carbohydrate metabolism|00051 Fructose and mannose metabolism [PATH:ko00051]|K00850 pfkA, PFK; 6-phosphofructokinase 1 […	0.0434888	0.567523	human
K00180	09191 Unclassified: metabolism|99980 Enzymes with EC numbers|K00180 iorB; indolepyruvate ferredoxin oxidoreductase, beta subunit [EC:1.2.7.8]	0.043704	1.87055	NHP
K03770	09182 Protein families: genetic information processing|03110 Chaperones and folding catalysts [BR:ko03110]|K03770 ppiD; peptidyl-prolyl cis-trans isomerase D [EC:5.2.1.8]	0.0445855	0.426531	human
K00817	09105 Amino acid metabolism|00340 Histidine metabolism [PATH:ko00340]|K00817 hisC; histidinol-phosphate aminotransferase [EC:2.6.1.9]___09105 Amino acid metabolism|00350 Tyrosine metabolism [PATH:ko00350]|K00817 hisC; histidinol-phosphate aminotransferase [EC:2.6.1.9]___09105 Amino acid metabolism|00360 Phenylalanine metabolism [PATH:ko00360]|K00817 hisC; histidinol-phosphate aminotransferase [EC…	0.0460043	1.96468	NHP
K00640	09102 Energy metabolism|00920 Sulfur metabolism [PATH:ko00920]|K00640 cysE; serine O-acetyltransferase [EC:2.3.1.30]___09105 Amino acid metabolism|00270 Cysteine and methionine metabolism [PATH:ko00270]|K00640 cysE; serine O-acetyltransferase [EC:2.3.1.30]___09145 Cellular community - prokaryotes|05111 Biofilm formation - Vibrio cholerae [PATH:ko05111]|K00640 cysE; serine O-acetyltransferase [EC:…	0.0460043	2.01331	NHP
K01770	09109 Metabolism of terpenoids and polyketides|00900 Terpenoid backbone biosynthesis [PATH:ko00900]|K01770 ispF; 2-C-methyl-D-erythritol 2,4-cyclodiphosphate synthase [EC:4.6.1.12]	0.0464889	1.7619	NHP
K02501	09105 Amino acid metabolism|00340 Histidine metabolism [PATH:ko00340]|K02501 hisH; glutamine amidotransferase [EC:2.4.2.-]	0.0465834	0.515855	human
K00075	09101 Carbohydrate metabolism|00520 Amino sugar and nucleotide sugar metabolism [PATH:ko00520]|K00075 murB; UDP-N-acetylmuramate dehydrogenase [EC:1.3.1.98]___09107 Glycan biosynthesis and metabolism|00550 Peptidoglycan biosynthesis [PATH:ko00550]|K00075 murB; UDP-N-acetylmuramate dehydrogenase [EC:1.3.1.98]___09181 Protein families: metabolism|01011 Peptidoglycan biosynthesis and degradation pro…	0.046698	0.5204	human
K11085	09131 Membrane transport|02010 ABC transporters [PATH:ko02010]|K11085 msbA; ATP-binding cassette, subfamily B, bacterial MsbA [EC:3.6.3.-]___09183 Protein families: signaling and cellular processes|02000 Transporters [BR:ko02000]|K11085 msbA; ATP-binding cassette, subfamily B, bacterial MsbA [EC:3.6.3.-]	0.0467616	1.86095	NHP
K01629	09101 Carbohydrate metabolism|00040 Pentose and glucuronate interconversions [PATH:ko00040]|K01629 rhaD; rhamnulose-1-phosphate aldolase [EC:4.1.2.19]___09101 Carbohydrate metabolism|00051 Fructose and mannose metabolism [PATH:ko00051]|K01629 rhaD; rhamnulose-1-phosphate aldolase [EC:4.1.2.19]	0.0476555	0.544368	human
K07173	09105 Amino acid metabolism|00270 Cysteine and methionine metabolism [PATH:ko00270]|K07173 luxS; S-ribosylhomocysteine lyase [EC:4.4.1.21]___09145 Cellular community - prokaryotes|02024 Quorum sensing [PATH:ko02024]|K07173 luxS; S-ribosylhomocysteine lyase [EC:4.4.1.21]___09145 Cellular community - prokaryotes|02026 Biofilm formation - Escherichia coli [PATH:ko02026]|K07173 luxS; S-ribosylhomocys…	0.0478359	0.577166	human
K08234	09191 Unclassified: metabolism|99985 Amino acid metabolism|K08234 yaeR; glyoxylase I family protein	0.0478359	2.23102	NHP
K01619	09101 Carbohydrate metabolism|00030 Pentose phosphate pathway [PATH:ko00030]|K01619 deoC, DERA; deoxyribose-phosphate aldolase [EC:4.1.2.4]	0.0492482	1.81813	NHP
K03282	09183 Protein families: signaling and cellular processes|02000 Transporters [BR:ko02000]|K03282 mscL; large conductance mechanosensitive channel	0.0493228	1.90764	NHP
K01989	09183 Protein families: signaling and cellular processes|02000 Transporters [BR:ko02000]|K01989 ABC.X4.S; putative ABC transport system substrate-binding protein	0.0493228	2.44632	NHP
K06023	09191 Unclassified: metabolism|99980 Enzymes with EC numbers|K06023 hprK, ptsK; HPr kinase/phosphorylase [EC:2.7.11.- 2.7.4.-]	0.0493228	2.44632	NHP
K03666	09123 Folding, sorting and degradation|03018 RNA degradation [PATH:ko03018]|K03666 hfq; host factor-I protein___09145 Cellular community - prokaryotes|02024 Quorum sensing [PATH:ko02024]|K03666 hfq; host factor-I protein___09145 Cellular community - prokaryotes|05111 Biofilm formation - Vibrio cholerae [PATH:ko05111]|K03666 hfq; host factor-I protein___09182 Protein families: genetic information …	0.0498324	2.04746	NHP
