# Supplementary material for: Microbial genomes from non-human primate gut metagenomes expand the primate-associated bacterial tree of life with over 1000 novel species
Source: Genome Biol. 2019 Dec 28;20:299. doi: 10.1186/s13059-019-1923-9 (PMC6935492; doi:10.1186/s13059-019-1923-9)
Supplement: Supplementary file 8 — Additional file 8: Table S7. Description of the 60 kSGBs retrieved from NHPs and shared with humans that are lacking an official species name (e.g. with species name labelled as “sp.” or “bacterium”), together with the number of reference genomes and MAGs retrieved for each host category. [file 13059_2019_1923_MOESM8_ESM.xlsx]

## Sheet: Foglio1
SGB type	SGB ID	#MAGs in NHPs	#reference genomes	#MAGs in humans	#MAGs in non_westernized	#MAGs in westernized	Assigned taxonomy
kSGB	1606	13	6	4	4	0	Prevotella_sp_P5_126
kSGB	1613	5	1	316	84	232	Prevotella_sp_CAG_386
kSGB	1614	4	1	78	36	42	Prevotella_sp_CAG_732
kSGB	1615	3	1	33	7	26	Prevotella_sp_CAG_604
kSGB	1657	11	1	131	67	64	Prevotella_sp_CAG_1092
kSGB	1662	1	6	79	27	52	Prevotella_sp_CAG_592
kSGB	1666	2	5	149	62	87	Prevotella_sp_CAG_474
kSGB	1680	4	1	242	94	148	Prevotella_sp_CAG_520
kSGB	1870	1	1	5	0	5	Bacteroides_sp_D2
kSGB	2071	2	1	538	120	418	Prevotella_sp_CAG_279
kSGB	2214	6	1	14	4	10	Bacteroides_sp_CAG_1060
kSGB	2227	1	1	109	10	99	Alistipes_sp_CAG_514
kSGB	2230	3	1	380	145	235	Alistipes_sp_CAG_435
kSGB	2238	5	1	103	50	53	Bacteroides_sp_CAG_770
kSGB	2239	6	1	96	24	72	Bacteroides_sp_CAG_709
kSGB	2240	4	1	177	33	144	Bacteroides_sp_CAG_545
kSGB	3677	7	1	363	242	121	Succinatimonas_sp_CAG_777
kSGB	4208	16	1	17	0	17	Ruminococcus_sp_CAG_624
kSGB	4247	1	2	272	24	248	Ruminococcus_sp_CAG_353
kSGB	4262	1	5	1512	24	1488	Ruminococcus_sp
kSGB	4328	4	1	421	28	393	Firmicutes_bacterium_CAG_341
kSGB	4364	8	1	131	15	116	Clostridium_sp_CAG_413
kSGB	4367	9	1	868	77	791	Ruminococcus_sp_CAG_177
kSGB	4372	2	1	49	14	35	Ruminococcus_sp_CAG_563
kSGB	4644	3	1	683	5	678	Clostridium_sp_CAG_62
kSGB	4820	1	5	192	0	192	Blautia_sp
kSGB	4886	1	2	185	19	166	Firmicutes_bacterium_CAG_194
kSGB	4891	6	1	42	4	38	Firmicutes_bacterium_CAG_534
kSGB	4900	7	1	102	22	80	Clostridium_sp_CAG_510
kSGB	4922	1	1	24	0	24	Roseburia_sp_CAG_197
kSGB	5099	1	1	47	17	30	Clostridium_sp_CAG_632
kSGB	5115	1	1	105	32	73	Coprococcus_sp_CAG_782
kSGB	5121	2	3	567	34	533	Clostridium_sp_L2_50
kSGB	5239	6	1	51	40	11	Firmicutes_bacterium_CAG_791
kSGB	6310	1	1	128	4	124	Clostridium_sp_CAG_508
kSGB	6358	1	1	81	0	81	Clostridium_sp_CAG_440
kSGB	6420	1	1	23	7	16	Acholeplasma_sp_CAG_878
kSGB	6478	2	1	303	12	291	Firmicutes_bacterium_CAG_321
kSGB	6487	4	1	82	2	80	Clostridium_sp_CAG_628
kSGB	6498	1	1	25	1	24	Clostridium_sp_CAG_609
kSGB	6509	1	1	2	0	2	Clostridium_sp_CAG_1193
kSGB	6522	1	1	21	4	17	Firmicutes_bacterium_CAG_582
kSGB	6579	3	1	154	11	143	Firmicutes_bacterium_CAG_313
kSGB	8618	1	1	3	2	1	Candidatus_Gastranaerophilales_bacterium_HUM_9
kSGB	8640	2	3	89	26	63	Clostridium_sp_CAG_715
kSGB	13959	8	1	19	4	15	Faecalibacterium_sp_CAG_1138
kSGB	13972	1	1	145	20	125	Firmicutes_bacterium_CAG_475
kSGB	13976	5	1	273	59	214	Clostridium_sp_CAG_349
kSGB	14237	4	1	75	28	47	Ruminococcus_sp_CAG_724
kSGB	14238	3	1	49	10	39	Eubacterium_sp_CAG_841
kSGB	14294	7	1	24	1	23	Clostridium_sp_CAG_1024
kSGB	14306	3	1	629	44	585	Clostridium_sp_CAG_138
kSGB	14313	5	1	351	34	317	Clostridium_sp_CAG_226
kSGB	15106	2	1	724	48	676	Firmicutes_bacterium_CAG_176
kSGB	15172	3	1	39	0	39	Firmicutes_bacterium_CAG_555
kSGB	15180	4	2	302	0	302	Firmicutes_bacterium_CAG_240
kSGB	15234	1	1	292	13	279	Firmicutes_bacterium_CAG_124
kSGB	15249	6	1	370	32	338	Firmicutes_bacterium_CAG_129
kSGB	15317	1	1	118	7	111	Faecalibacterium_sp_CAG_82
kSGB	15369	1	2	1152	40	1112	Faecalibacterium_sp_CAG_74
