# Supplementary material for: Microbial genomes from non-human primate gut metagenomes expand the primate-associated bacterial tree of life with over 1000 novel species
Source: Genome Biol. 2019 Dec 28;20:299. doi: 10.1186/s13059-019-1923-9 (PMC6935492; doi:10.1186/s13059-019-1923-9)
Supplement: Supplementary file 9 — Additional file 9: Table S8. Description of the SGBs (kSGBs, uSGBs and pSGBs) reported in this study, together with the assigned taxonomy and the number of reference genomes and MAGs retrieved from each host category and NHP dataset. [file 13059_2019_1923_MOESM9_ESM.xlsx]

## Sheet: SGB_description
SGB type	SGB ID	GGB ID	FGB ID	#MAGs in NHPs	#reference genomes	#MAGs in humans	#MAGs in non_westernized	#MAGs in westernized	AmatoKR_2018	HicksAL_2018	LiX_2018	OrkinJD_2019	SrivathsanA_2015	TungJ_2015	Assigned taxonomy
uSGB	372	267	117	12	0	7	2	5	0	0	12	0	0	0	k__Archaea|p__Euryarchaeota|c__CFGB117|o__OFGB117|f__FGB117|g__GGB267|s__GGB267_SGB372|t__SGB372
kSGB	385	276	118	1	2	16	1	15	0	0	1	0	0	0	k__Archaea|p__Euryarchaeota|c__Thermoplasmata|o__Methanomassiliicoccales|f__Methanomassiliicoccaceae|g__Candidatus_Methanomethylophilus|s__Candidatus_Methanomethylophilus_alvus|t__SGB385
kSGB	714	534	222	1	6	487	31	456	1	0	0	0	0	0	k__Archaea|p__Euryarchaeota|c__Methanobacteria|o__Methanobacteriales|f__Methanobacteriaceae|g__Methanobrevibacter|s__Methanobrevibacter_smithii|t__SGB714
uSGB	994	756	330	3	0	8	2	6	0	0	3	0	0	0	k__Bacteria|p__Firmicutes|c__CFGB330|o__OFGB330|f__FGB330|g__GGB756|s__GGB756_SGB994|t__SGB994
uSGB	1005	765	337	5	0	10	8	2	0	0	5	0	0	0	k__Bacteria|p__Firmicutes|c__CFGB337|o__OFGB337|f__FGB337|g__GGB765|s__GGB765_SGB1005|t__SGB1005
uSGB	1022	779	342	3	0	5	4	1	0	0	3	0	0	0	k__Bacteria|p__Firmicutes|c__CFGB342|o__OFGB342|f__FGB342|g__GGB779|s__GGB779_SGB1022|t__SGB1022
uSGB	1037	794	355	3	0	8	6	2	0	0	3	0	0	0	k__Bacteria|p__Proteobacteria|c__CFGB355|o__OFGB355|f__FGB355|g__GGB794|s__GGB794_SGB1037|t__SGB1037
uSGB	1303	1010	484	4	0	6	1	5	0	0	4	0	0	0	k__Bacteria|p__Bacteroidetes|c__CFGB484|o__OFGB484|f__FGB484|g__GGB1010|s__GGB1010_SGB1303|t__SGB1303
uSGB	1333	1035	503	7	0	8	8	0	1	0	6	0	0	0	k__Bacteria|p__Bacteroidetes|c__CFGB503|o__OFGB503|f__FGB503|g__GGB1035|s__GGB1035_SGB1333|t__SGB1333
uSGB	1370	1066	511	2	0	9	5	4	0	0	2	0	0	0	k__Bacteria|p__Bacteroidetes|c__CFGB511|o__OFGB511|f__FGB511|g__GGB1066|s__GGB1066_SGB1370|t__SGB1370
uSGB	1371	1067	511	1	0	1	0	1	0	0	1	0	0	0	k__Bacteria|p__Bacteroidetes|c__CFGB511|o__OFGB511|f__FGB511|g__GGB1067|s__GGB1067_SGB1371|t__SGB1371
uSGB	1404	1093	529	1	0	75	28	47	0	0	1	0	0	0	k__Bacteria|p__Bacteroidetes|c__CFGB529|o__OFGB529|f__FGB529|g__GGB1093|s__GGB1093_SGB1404|t__SGB1404
uSGB	1437	1123	544	17	0	49	11	38	0	0	16	0	1	0	k__Bacteria|p__Bacteroidetes|c__CFGB544|o__OFGB544|f__FGB544|g__GGB1123|s__GGB1123_SGB1437|t__SGB1437
uSGB	1472	1146	599	1	0	171	44	127	0	0	1	0	0	0	k__Bacteria|p__Bacteroidetes|c__Bacteroidia|o__Bacteroidales|f__Prevotellaceae|g__GGB1146|s__GGB1146_SGB1472|t__SGB1472
uSGB	1488	1158	557	10	0	2	2	0	0	0	10	0	0	0	k__Bacteria|p__Bacteroidetes|c__CFGB557|o__OFGB557|f__FGB557|g__GGB1158|s__GGB1158_SGB1488|t__SGB1488
kSGB	1606	1231	579	13	6	4	4	0	0	0	13	0	0	0	k__Bacteria|p__Bacteroidetes|c__Bacteroidia|o__Bacteroidales|f__Prevotellaceae|g__Prevotella|s__Prevotella_sp_P5_126|t__SGB1606
kSGB	1613	1234	579	5	1	316	84	232	0	0	5	0	0	0	k__Bacteria|p__Bacteroidetes|c__Bacteroidia|o__Bacteroidales|f__Prevotellaceae|g__Prevotella|s__Prevotella_sp_CAG_386|t__SGB1613
kSGB	1614	1235	579	4	1	78	36	42	0	0	4	0	0	0	k__Bacteria|p__Bacteroidetes|c__Bacteroidia|o__Bacteroidales|f__Prevotellaceae|g__Prevotella|s__Prevotella_sp_CAG_732|t__SGB1614
kSGB	1615	1236	579	3	1	33	7	26	0	0	3	0	0	0	k__Bacteria|p__Bacteroidetes|c__Bacteroidia|o__Bacteroidales|f__Prevotellaceae|g__Prevotella|s__Prevotella_sp_CAG_604|t__SGB1615
uSGB	1623	1237	579	4	0	9	8	1	0	0	4	0	0	0	k__Bacteria|p__Bacteroidetes|c__Bacteroidia|o__Bacteroidales|f__Prevotellaceae|g__GGB1237|s__GGB1237_SGB1623|t__SGB1623
kSGB	1657	1239	579	11	1	131	67	64	0	0	11	0	0	0	k__Bacteria|p__Bacteroidetes|c__Bacteroidia|o__Bacteroidales|f__Prevotellaceae|g__Prevotella|s__Prevotella_sp_CAG_1092|t__SGB1657
kSGB	1662	1242	579	1	6	79	27	52	0	0	1	0	0	0	k__Bacteria|p__Bacteroidetes|c__Bacteroidia|o__Bacteroidales|f__Prevotellaceae|g__Prevotella|s__Prevotella_sp_CAG_592|t__SGB1662
uSGB	1663	1243	579	1	0	38	19	19	0	0	1	0	0	0	k__Bacteria|p__Bacteroidetes|c__Bacteroidia|o__Bacteroidales|f__Prevotellaceae|g__GGB1243|s__GGB1243_SGB1663|t__SGB1663
uSGB	1664	1244	579	1	0	10	1	9	0	0	1	0	0	0	k__Bacteria|p__Bacteroidetes|c__Bacteroidia|o__Bacteroidales|f__Prevotellaceae|g__GGB1244|s__GGB1244_SGB1664|t__SGB1664
kSGB	1666	1245	579	2	5	149	62	87	0	0	2	0	0	0	k__Bacteria|p__Bacteroidetes|c__Bacteroidia|o__Bacteroidales|f__Prevotellaceae|g__Prevotella|s__Prevotella_sp_CAG_474|t__SGB1666
uSGB	1668	1247	579	1	0	166	98	68	0	0	1	0	0	0	k__Bacteria|p__Bacteroidetes|c__Bacteroidia|o__Bacteroidales|f__Prevotellaceae|g__GGB1247|s__GGB1247_SGB1668|t__SGB1668
kSGB	1680	1253	579	4	1	242	94	148	0	0	4	0	0	0	k__Bacteria|p__Bacteroidetes|c__Bacteroidia|o__Bacteroidales|f__Prevotellaceae|g__Prevotella|s__Prevotella_sp_CAG_520|t__SGB1680
uSGB	1705	1270	579	2	0	62	22	40	0	0	2	0	0	0	k__Bacteria|p__Bacteroidetes|c__Bacteroidia|o__Bacteroidales|f__Prevotellaceae|g__GGB1270|s__GGB1270_SGB1705|t__SGB1705
kSGB	1815	1353	595	2	13	654	3	651	0	0	0	2	0	0	k__Bacteria|p__Bacteroidetes|c__Bacteroidia|o__Bacteroidales|f__Bacteroidaceae|g__Bacteroides|s__Bacteroides_dorei|t__SGB1815
kSGB	1836	1366	595	1	20	2983	24	2959	0	0	0	0	1	0	k__Bacteria|p__Bacteroidetes|c__Bacteroidia|o__Bacteroidales|f__Bacteroidaceae|g__Bacteroides|s__Bacteroides_uniformis|t__SGB1836
kSGB	1855	1371	595	2	100	437	5	432	0	0	0	2	0	0	k__Bacteria|p__Bacteroidetes|c__Bacteroidia|o__Bacteroidales|f__Bacteroidaceae|g__Bacteroides|s__Bacteroides_fragilis|t__SGB1855
kSGB	1870	1376	595	1	1	5	0	5	0	0	0	1	0	0	k__Bacteria|p__Bacteroidetes|c__Bacteroidia|o__Bacteroidales|f__Bacteroidaceae|g__Bacteroides|s__Bacteroides_sp_D2|t__SGB1870
uSGB	1928	1405	599	2	0	49	19	30	0	0	2	0	0	0	k__Bacteria|p__Bacteroidetes|c__Bacteroidia|o__Bacteroidales|f__Tannerellaceae|g__GGB1405|s__GGB1405_SGB1928|t__SGB1928
uSGB	2020	1457	619	3	0	2	0	2	0	0	3	0	0	0	k__Bacteria|p__Bacteroidetes|c__CFGB619|o__OFGB619|f__FGB619|g__GGB1457|s__GGB1457_SGB2020|t__SGB2020
uSGB	2021	1458	619	16	0	161	66	95	0	0	16	0	0	0	k__Bacteria|p__Bacteroidetes|c__CFGB619|o__OFGB619|f__FGB619|g__GGB1458|s__GGB1458_SGB2021|t__SGB2021
kSGB	2071	1495	629	2	1	538	120	418	0	0	1	0	0	1	k__Bacteria|p__Bacteroidetes|c__Bacteroidia|o__Bacteroidales|f__Prevotellaceae|g__Prevotella|s__Prevotella_sp_CAG_279|t__SGB2071
uSGB	2095	1515	632	1	0	6	0	6	0	0	0	0	1	0	k__Bacteria|p__Bacteroidetes|c__Bacteroidia|o__Bacteroidales|f__Prevotellaceae|g__GGB1515|s__GGB1515_SGB2095|t__SGB2095
uSGB	2212	1615	653	11	0	28	14	14	0	0	11	0	0	0	k__Bacteria|p__Bacteroidetes|c__CFGB653|o__OFGB653|f__FGB653|g__GGB1615|s__GGB1615_SGB2212|t__SGB2212
kSGB	2214	1617	654	6	1	14	4	10	0	0	6	0	0	0	k__Bacteria|p__Bacteroidetes|c__Bacteroidia|o__Bacteroidales|f__Bacteroidaceae|g__Bacteroides|s__Bacteroides_sp_CAG_1060|t__SGB2214
uSGB	2215	1618	654	3	0	20	10	10	0	0	3	0	0	0	k__Bacteria|p__Bacteroidetes|c__Bacteroidia|o__Bacteroidales|f__Bacteroidaceae|g__GGB1618|s__GGB1618_SGB2215|t__SGB2215
kSGB	2227	1627	658	1	1	109	10	99	0	0	1	0	0	0	k__Bacteria|p__Bacteroidetes|c__Bacteroidia|o__Bacteroidales|f__Rikenellaceae|g__Alistipes|s__Alistipes_sp_CAG_514|t__SGB2227
uSGB	2228	1627	658	2	0	2	2	0	0	0	2	0	0	0	k__Bacteria|p__Bacteroidetes|c__Bacteroidia|o__Bacteroidales|f__Rikenellaceae|g__Alistipes|s__Alistipes_SGB2228|t__SGB2228
uSGB	2229	1627	658	6	0	38	13	25	0	0	6	0	0	0	k__Bacteria|p__Bacteroidetes|c__Bacteroidia|o__Bacteroidales|f__Rikenellaceae|g__Alistipes|s__Alistipes_SGB2229|t__SGB2229
kSGB	2230	1627	658	3	1	380	145	235	0	0	3	0	0	0	k__Bacteria|p__Bacteroidetes|c__Bacteroidia|o__Bacteroidales|f__Rikenellaceae|g__Alistipes|s__Alistipes_sp_CAG_435|t__SGB2230
uSGB	2237	1629	658	5	0	5	0	5	0	0	5	0	0	0	k__Bacteria|p__Bacteroidetes|c__Bacteroidia|o__Bacteroidales|f__Bacteroidaceae|g__GGB1629|s__GGB1629_SGB2237|t__SGB2237
kSGB	2238	1630	658	5	1	103	50	53	0	0	5	0	0	0	k__Bacteria|p__Bacteroidetes|c__Bacteroidia|o__Bacteroidales|f__Bacteroidaceae|g__Bacteroides|s__Bacteroides_sp_CAG_770|t__SGB2238
kSGB	2239	1631	658	6	1	96	24	72	0	0	6	0	0	0	k__Bacteria|p__Bacteroidetes|c__Bacteroidia|o__Bacteroidales|f__Bacteroidaceae|g__Bacteroides|s__Bacteroides_sp_CAG_709|t__SGB2239
kSGB	2240	1632	658	4	1	177	33	144	0	0	4	0	0	0	k__Bacteria|p__Bacteroidetes|c__Bacteroidia|o__Bacteroidales|f__Bacteroidaceae|g__Bacteroides|s__Bacteroides_sp_CAG_545|t__SGB2240
uSGB	2241	1633	658	5	0	48	21	27	0	0	5	0	0	0	k__Bacteria|p__Bacteroidetes|c__Bacteroidia|o__Bacteroidales|f__Bacteroidaceae|g__GGB1633|s__GGB1633_SGB2241|t__SGB2241
uSGB	2275	1661	667	1	0	15	1	14	0	0	0	0	1	0	k__Bacteria|p__Bacteroidetes|c__CFGB667|o__OFGB667|f__FGB667|g__GGB1661|s__GGB1661_SGB2275|t__SGB2275
uSGB	2289	1672	673	1	0	2	0	2	0	0	0	0	1	0	k__Bacteria|p__Bacteroidetes|c__Bacteroidia|o__Bacteroidales|f__Rikenellaceae|g__GGB1672|s__GGB1672_SGB2289|t__SGB2289
kSGB	3193	2317	848	1	4	0	0	0	0	0	1	0	0	0	k__Bacteria|p__Fibrobacteres|c__Fibrobacteria|o__Fibrobacterales|f__Fibrobacteraceae|g__Fibrobacter|s__Fibrobacter_sp_UWS1|t__SGB3193
uSGB	3539	2624	1002	1	0	25	15	10	0	0	1	0	0	0	k__Bacteria|p__Spirochaetes|c__Spirochaetia|o__Spirochaetales|f__Spirochaetaceae|g__GGB2624|s__GGB2624_SGB3539|t__SGB3539
kSGB	3542	2626	1002	14	1	3	1	2	2	0	11	0	1	0	k__Bacteria|p__Spirochaetes|c__Spirochaetia|o__Spirochaetales|f__Spirochaetaceae|g__Treponema|s__Treponema_berlinense|t__SGB3542
uSGB	3545	2629	1002	9	0	1	1	0	0	0	0	0	0	9	k__Bacteria|p__Spirochaetes|c__Spirochaetia|o__Spirochaetales|f__Spirochaetaceae|g__Treponema|s__Treponema_SGB3545|t__SGB3545
kSGB	3546	2629	1002	11	1	47	36	11	0	0	10	0	1	0	k__Bacteria|p__Spirochaetes|c__Spirochaetia|o__Spirochaetales|f__Spirochaetaceae|g__Treponema|s__Treponema_succinifaciens|t__SGB3546
uSGB	3548	2630	1002	1	0	19	10	9	0	0	1	0	0	0	k__Bacteria|p__Spirochaetes|c__Spirochaetia|o__Spirochaetales|f__Spirochaetaceae|g__GGB2630|s__GGB2630_SGB3548|t__SGB3548
uSGB	3550	2631	1002	1	0	1	1	0	0	0	0	0	0	1	k__Bacteria|p__Spirochaetes|c__Spirochaetia|o__Spirochaetales|f__Spirochaetaceae|g__GGB2631|s__GGB2631_SGB3550|t__SGB3550
uSGB	3578	2657	1012	1	0	7	0	7	0	0	0	0	1	0	k__Bacteria|p__Firmicutes|c__CFGB1012|o__OFGB1012|f__FGB1012|g__GGB2657|s__GGB2657_SGB3578|t__SGB3578
uSGB	3668	2726	1058	1	0	39	34	5	0	0	1	0	0	0	k__Bacteria|p__Firmicutes|c__CFGB1058|o__OFGB1058|f__FGB1058|g__GGB2726|s__GGB2726_SGB3668|t__SGB3668
kSGB	3677	2734	1062	7	1	363	242	121	1	0	5	0	0	1	k__Bacteria|p__Proteobacteria|c__Gammaproteobacteria|o__Aeromonadales|f__Succinivibrionaceae|g__Succinatimonas|s__Succinatimonas_sp_CAG_777|t__SGB3677
uSGB	3940	2958	1201	2	0	26	3	23	0	0	2	0	0	0	k__Bacteria|p__Firmicutes|c__CFGB1201|o__OFGB1201|f__FGB1201|g__GGB2958|s__GGB2958_SGB3940|t__SGB3940
uSGB	4110	3102	1286	1	0	8	3	5	0	0	1	0	0	0	k__Bacteria|p__Thermotogae|c__CFGB1286|o__OFGB1286|f__FGB1286|g__GGB3102|s__GGB3102_SGB4110|t__SGB4110
uSGB	4145	3132	1310	1	0	1	1	0	0	0	1	0	0	0	k__Bacteria|p__Firmicutes|c__CFGB1310|o__OFGB1310|f__FGB1310|g__GGB3132|s__GGB3132_SGB4145|t__SGB4145
uSGB	4155	3142	1311	2	0	15	4	11	0	0	2	0	0	0	k__Bacteria|p__Firmicutes|c__CFGB1311|o__OFGB1311|f__FGB1311|g__GGB3142|s__GGB3142_SGB4155|t__SGB4155
uSGB	4159	3146	1311	1	0	8	3	5	0	0	1	0	0	0	k__Bacteria|p__Firmicutes|c__CFGB1311|o__OFGB1311|f__FGB1311|g__GGB3146|s__GGB3146_SGB4159|t__SGB4159
uSGB	4188	3174	1325	4	0	2	0	2	0	0	4	0	0	0	k__Bacteria|p__Firmicutes|c__Clostridia|o__Clostridiales|f__Eubacteriaceae|g__GGB3174|s__GGB3174_SGB4188|t__SGB4188
kSGB	4198	3177	1326	2	5	799	24	775	0	0	2	0	0	0	k__Bacteria|p__Firmicutes|c__Clostridia|o__Clostridiales|f__Ruminococcaceae|g__Ruminiclostridium|s__Eubacterium_siraeum|t__SGB4198
uSGB	4199	3177	1326	1	0	1	0	1	0	0	1	0	0	0	k__Bacteria|p__Firmicutes|c__Clostridia|o__Clostridiales|f__Ruminococcaceae|g__Ruminiclostridium|s__Ruminiclostridium_SGB4199|t__SGB4199
uSGB	4200	3178	1327	1	0	3	2	1	0	0	1	0	0	0	k__Bacteria|p__Firmicutes|c__CFGB1327|o__OFGB1327|f__FGB1327|g__GGB3178|s__GGB3178_SGB4200|t__SGB4200
uSGB	4206	3183	1337	1	0	2	0	2	0	0	0	0	1	0	k__Bacteria|p__Firmicutes|c__Clostridia|o__Clostridiales|f__Ruminococcaceae|g__GGB3183|s__GGB3183_SGB4206|t__SGB4206
kSGB	4208	3185	1330	16	1	17	0	17	0	0	11	0	0	5	k__Bacteria|p__Firmicutes|c__Clostridia|o__Clostridiales|f__Ruminococcaceae|g__Ruminococcus|s__Ruminococcus_sp_CAG_624|t__SGB4208
uSGB	4211	3188	1330	1	0	1	0	1	0	0	1	0	0	0	k__Bacteria|p__Firmicutes|c__Clostridia|o__Clostridiales|f__Ruminococcaceae|g__GGB3188|s__GGB3188_SGB4211|t__SGB4211
uSGB	4212	3189	1330	4	0	31	6	25	0	0	4	0	0	0	k__Bacteria|p__Firmicutes|c__Clostridia|o__Clostridiales|f__Ruminococcaceae|g__GGB3189|s__GGB3189_SGB4212|t__SGB4212
uSGB	4229	3204	1330	1	0	2	0	2	0	0	1	0	0	0	k__Bacteria|p__Firmicutes|c__Clostridia|o__Clostridiales|f__Ruminococcaceae|g__GGB3204|s__GGB3204_SGB4229|t__SGB4229
uSGB	4246	3214	1332	1	0	3	2	1	0	0	1	0	0	0	k__Bacteria|p__Firmicutes|c__Clostridia|o__Clostridiales|f__Ruminococcaceae|g__GGB3214|s__GGB3214_SGB4246|t__SGB4246
kSGB	4247	3215	1332	1	2	272	24	248	0	0	1	0	0	0	k__Bacteria|p__Firmicutes|c__Clostridia|o__Clostridiales|f__Ruminococcaceae|g__Ruminococcus|s__Ruminococcus_sp_CAG_353|t__SGB4247
uSGB	4248	3216	1332	1	0	5	2	3	0	0	1	0	0	0	k__Bacteria|p__Firmicutes|c__Clostridia|o__Clostridiales|f__Ruminococcaceae|g__GGB3216|s__GGB3216_SGB4248|t__SGB4248
kSGB	4262	3227	1333	1	5	1512	24	1488	0	0	1	0	0	0	k__Bacteria|p__Firmicutes|c__Clostridia|o__Clostridiales|f__Lachnospiraceae|g__Blautia|s__Ruminococcus_sp|t__SGB4262
kSGB	4328	3278	1342	4	1	421	28	393	0	0	4	0	0	0	k__Bacteria|p__Firmicutes|c__Firmicutes_unclassified|o__Firmicutes_unclassified|f__Firmicutes_unclassified|g__Firmicutes_unclassified|s__Firmicutes_bacterium_CAG_341|t__SGB4328
uSGB	4329	3279	1342	3	0	34	20	14	0	0	3	0	0	0	k__Bacteria|p__Firmicutes|c__Clostridia|o__Clostridiales|f__Eubacteriaceae|g__Eubacterium|s__Eubacterium_SGB4329|t__SGB4329
uSGB	4336	3282	1342	4	0	1	1	0	0	0	4	0	0	0	k__Bacteria|p__Firmicutes|c__Clostridia|o__Clostridiales|f__Eubacteriaceae|g__GGB3282|s__GGB3282_SGB4336|t__SGB4336
uSGB	4350	3294	1349	1	0	45	19	26	0	0	1	0	0	0	k__Bacteria|p__Firmicutes|c__Clostridia|o__Clostridiales|f__Eubacteriaceae|g__GGB3294|s__GGB3294_SGB4350|t__SGB4350
uSGB	4361	3301	1352	3	0	5	4	1	0	0	3	0	0	0	k__Bacteria|p__Firmicutes|c__CFGB1352|o__OFGB1352|f__FGB1352|g__GGB3301|s__GGB3301_SGB4361|t__SGB4361
kSGB	4364	3303	1354	8	1	131	15	116	0	0	8	0	0	0	k__Bacteria|p__Firmicutes|c__Clostridia|o__Clostridiales|f__Clostridiaceae|g__Clostridium|s__Clostridium_sp_CAG_413|t__SGB4364
uSGB	4365	3304	1354	1	0	205	44	161	0	0	1	0	0	0	k__Bacteria|p__Firmicutes|c__Clostridia|o__Clostridiales|f__Ruminococcaceae|g__Ruminococcus|s__Ruminococcus_SGB4365|t__SGB4365
kSGB	4367	3304	1354	9	1	868	77	791	0	0	3	0	0	6	k__Bacteria|p__Firmicutes|c__Clostridia|o__Clostridiales|f__Ruminococcaceae|g__Ruminococcus|s__Ruminococcus_sp_CAG_177|t__SGB4367
uSGB	4368	3305	1355	1	0	18	2	16	0	0	1	0	0	0	k__Bacteria|p__Firmicutes|c__Clostridia|o__Clostridiales|f__Ruminococcaceae|g__GGB3305|s__GGB3305_SGB4368|t__SGB4368
kSGB	4372	3306	1355	2	1	49	14	35	0	0	2	0	0	0	k__Bacteria|p__Firmicutes|c__Clostridia|o__Clostridiales|f__Ruminococcaceae|g__Ruminococcus|s__Ruminococcus_sp_CAG_563|t__SGB4372
uSGB	4374	3306	1355	3	0	1	0	1	0	0	2	0	0	1	k__Bacteria|p__Firmicutes|c__Clostridia|o__Clostridiales|f__Ruminococcaceae|g__Ruminococcus|s__Ruminococcus_SGB4374|t__SGB4374
uSGB	4375	3306	1355	1	0	1	0	1	0	0	1	0	0	0	k__Bacteria|p__Firmicutes|c__Clostridia|o__Clostridiales|f__Ruminococcaceae|g__Ruminococcus|s__Ruminococcus_SGB4375|t__SGB4375
uSGB	4377	3308	1348	1	0	1	0	1	0	0	1	0	0	0	k__Bacteria|p__Firmicutes|c__Clostridia|o__Clostridiales|f__Ruminococcaceae|g__GGB3308|s__GGB3308_SGB4377|t__SGB4377
uSGB	4383	3314	1358	1	0	3	2	1	0	0	0	0	0	1	k__Bacteria|p__Firmicutes|c__CFGB1358|o__OFGB1358|f__FGB1358|g__GGB3314|s__GGB3314_SGB4383|t__SGB4383
uSGB	4385	3316	1359	1	0	2	1	1	0	0	1	0	0	0	k__Bacteria|p__Firmicutes|c__CFGB1359|o__OFGB1359|f__FGB1359|g__GGB3316|s__GGB3316_SGB4385|t__SGB4385
uSGB	4393	3321	1359	3	0	29	10	19	0	0	0	0	0	3	k__Bacteria|p__Firmicutes|c__CFGB1359|o__OFGB1359|f__FGB1359|g__GGB3321|s__GGB3321_SGB4393|t__SGB4393
uSGB	4401	3324	1359	1	0	1	0	1	0	0	0	0	1	0	k__Bacteria|p__Firmicutes|c__CFGB1359|o__OFGB1359|f__FGB1359|g__GGB3324|s__GGB3324_SGB4401|t__SGB4401
uSGB	4402	3325	1360	1	0	7	5	2	0	0	1	0	0	0	k__Bacteria|p__Firmicutes|c__CFGB1360|o__OFGB1360|f__FGB1360|g__GGB3325|s__GGB3325_SGB4402|t__SGB4402
uSGB	4419	3340	1369	1	0	22	3	19	0	0	1	0	0	0	k__Bacteria|p__Firmicutes|c__Clostridia|o__Clostridiales|f__Ruminococcaceae|g__GGB3340|s__GGB3340_SGB4419|t__SGB4419
uSGB	4421	3342	1369	2	0	180	8	172	0	0	1	0	0	1	k__Bacteria|p__Firmicutes|c__Clostridia|o__Clostridiales|f__Ruminococcaceae|g__Ruminococcus|s__Ruminococcus_SGB4421|t__SGB4421
uSGB	4637	3474	1476	1	0	1	0	1	0	0	1	0	0	0	k__Bacteria|p__Firmicutes|c__Clostridia|o__Clostridiales|f__Eubacteriaceae|g__GGB3474|s__GGB3474_SGB4637|t__SGB4637
kSGB	4644	3479	1420	3	1	683	5	678	0	0	3	0	0	0	k__Bacteria|p__Firmicutes|c__Clostridia|o__Clostridiales|f__Clostridiaceae|g__Clostridium|s__Clostridium_sp_CAG_62|t__SGB4644
uSGB	4648	3480	1420	1	0	104	0	104	0	0	1	0	0	0	k__Bacteria|p__Firmicutes|c__Clostridia|o__Clostridiales|f__Lachnospiraceae|g__Roseburia|s__Roseburia_SGB4648|t__SGB4648
kSGB	4820	3594	1449	1	5	192	0	192	0	0	1	0	0	0	k__Bacteria|p__Firmicutes|c__Clostridia|o__Clostridiales|f__Lachnospiraceae|g__Blautia|s__Blautia_sp|t__SGB4820
uSGB	4881	3612	1451	1	0	6	0	6	0	0	1	0	0	0	k__Bacteria|p__Firmicutes|c__Clostridia|o__Clostridiales|f__Lachnospiraceae|g__Roseburia|s__Roseburia_SGB4881|t__SGB4881
uSGB	4883	3613	1462	3	0	10	7	3	0	0	3	0	0	0	k__Bacteria|p__Firmicutes|c__Firmicutes_unclassified|o__Firmicutes_unclassified|f__Firmicutes_unclassified|g__GGB3613|s__GGB3613_SGB4883|t__SGB4883
kSGB	4886	3614	1462	1	2	185	19	166	0	0	1	0	0	0	k__Bacteria|p__Firmicutes|c__Firmicutes_unclassified|o__Firmicutes_unclassified|f__Firmicutes_unclassified|g__Firmicutes_unclassified|s__Firmicutes_bacterium_CAG_194|t__SGB4886
kSGB	4891	3617	1462	6	1	42	4	38	1	0	5	0	0	0	k__Bacteria|p__Firmicutes|c__Firmicutes_unclassified|o__Firmicutes_unclassified|f__Firmicutes_unclassified|g__Firmicutes_unclassified|s__Firmicutes_bacterium_CAG_534|t__SGB4891
uSGB	4895	3619	1462	1	0	1	0	1	0	0	1	0	0	0	k__Bacteria|p__Firmicutes|c__Firmicutes_unclassified|o__Firmicutes_unclassified|f__Firmicutes_unclassified|g__Firmicutes_unclassified|s__Firmicutes_unclassified_SGB4895|t__SGB4895
uSGB	4896	3619	1462	4	0	1	1	0	0	0	4	0	0	0	k__Bacteria|p__Firmicutes|c__Firmicutes_unclassified|o__Firmicutes_unclassified|f__Firmicutes_unclassified|g__Firmicutes_unclassified|s__Firmicutes_unclassified_SGB4896|t__SGB4896
kSGB	4900	3623	1450	7	1	102	22	80	0	0	7	0	0	0	k__Bacteria|p__Firmicutes|c__Clostridia|o__Clostridiales|f__Clostridiaceae|g__Clostridium|s__Clostridium_sp_CAG_510|t__SGB4900
uSGB	4903	3625	1450	2	0	2	0	2	0	0	1	0	0	1	k__Bacteria|p__Firmicutes|c__Firmicutes_unclassified|o__Firmicutes_unclassified|f__Firmicutes_unclassified|g__GGB3625|s__GGB3625_SGB4903|t__SGB4903
uSGB	4904	3625	1450	1	0	1	1	0	0	0	1	0	0	0	k__Bacteria|p__Firmicutes|c__Firmicutes_unclassified|o__Firmicutes_unclassified|f__Firmicutes_unclassified|g__GGB3625|s__GGB3625_SGB4904|t__SGB4904
uSGB	4909	3628	1450	1	0	114	29	85	0	0	1	0	0	0	k__Bacteria|p__Firmicutes|c__Clostridia|o__Clostridiales|f__Clostridiaceae|g__Clostridium|s__Clostridium_SGB4909|t__SGB4909
uSGB	4921	3632	1454	6	0	56	19	37	0	0	6	0	0	0	k__Bacteria|p__Firmicutes|c__Clostridia|o__Clostridiales|f__Lachnospiraceae|g__GGB3632|s__GGB3632_SGB4921|t__SGB4921
kSGB	4922	3633	1454	1	1	24	0	24	0	0	1	0	0	0	k__Bacteria|p__Firmicutes|c__Clostridia|o__Clostridiales|f__Lachnospiraceae|g__Roseburia|s__Roseburia_sp_CAG_197|t__SGB4922
uSGB	4929	3636	1454	1	0	8	8	0	0	0	1	0	0	0	k__Bacteria|p__Firmicutes|c__Clostridia|o__Clostridiales|f__Lachnospiraceae|g__GGB3636|s__GGB3636_SGB4929|t__SGB4929
uSGB	4930	3637	1454	2	0	44	5	39	0	0	2	0	0	0	k__Bacteria|p__Firmicutes|c__Clostridia|o__Clostridiales|f__Lachnospiraceae|g__GGB3637|s__GGB3637_SGB4930|t__SGB4930
kSGB	4933	3638	1454	1	8	3457	285	3172	0	0	1	0	0	0	k__Bacteria|p__Firmicutes|c__Clostridia|o__Clostridiales|f__Lachnospiraceae|g__Lachnospiraceae_unclassified|s__Eubacterium_rectale|t__SGB4933
uSGB	4957	3649	1454	4	0	42	0	42	0	0	4	0	0	0	k__Bacteria|p__Firmicutes|c__Clostridia|o__Clostridiales|f__Lachnospiraceae|g__GGB3649|s__GGB3649_SGB4957|t__SGB4957
uSGB	5060	3730	1473	1	0	24	0	24	0	0	1	0	0	0	k__Bacteria|p__Firmicutes|c__CFGB1473|o__OFGB1473|f__FGB1473|g__GGB3730|s__GGB3730_SGB5060|t__SGB5060
uSGB	5074	3739	1476	3	0	2	1	1	3	0	0	0	0	0	k__Bacteria|p__Firmicutes|c__Clostridia|o__Clostridiales|f__Eubacteriaceae|g__GGB3739|s__GGB3739_SGB5074|t__SGB5074
kSGB	5082	3742	1476	3	4	1629	80	1549	0	0	3	0	0	0	k__Bacteria|p__Firmicutes|c__Clostridia|o__Clostridiales|f__Eubacteriaceae|g__Eubacterium|s__Eubacterium_eligens|t__SGB5082
kSGB	5099	3751	1479	1	1	47	17	30	0	0	1	0	0	0	k__Bacteria|p__Firmicutes|c__Clostridia|o__Clostridiales|f__Clostridiaceae|g__Clostridium|s__Clostridium_sp_CAG_632|t__SGB5099
uSGB	5101	3753	1479	2	0	4	0	4	0	0	0	0	0	2	k__Bacteria|p__Firmicutes|c__Clostridia|o__Clostridiales|f__Clostridiaceae|g__GGB3753|s__GGB3753_SGB5101|t__SGB5101
uSGB	5105	3755	1479	2	0	8	3	5	0	0	2	0	0	0	k__Bacteria|p__Firmicutes|c__Clostridia|o__Clostridiales|f__Clostridiaceae|g__Clostridium|s__Clostridium_SGB5105|t__SGB5105
uSGB	5113	3757	1480	1	0	8	7	1	0	0	1	0	0	0	k__Bacteria|p__Firmicutes|c__Clostridia|o__Clostridiales|f__Clostridiaceae|g__Clostridium|s__Clostridium_SGB5113|t__SGB5113
kSGB	5115	3758	1480	1	1	105	32	73	0	0	1	0	0	0	k__Bacteria|p__Firmicutes|c__Clostridia|o__Clostridiales|f__Lachnospiraceae|g__Coprococcus|s__Coprococcus_sp_CAG_782|t__SGB5115
kSGB	5118	3759	1480	1	2	211	17	194	0	0	1	0	0	0	k__Bacteria|p__Firmicutes|c__Clostridia|o__Clostridiales|f__Lachnospiraceae|g__Coprococcus|s__Coprococcus_eutactus|t__SGB5118
kSGB	5121	3760	1480	2	3	567	34	533	0	0	2	0	0	0	k__Bacteria|p__Firmicutes|c__Clostridia|o__Clostridiales|f__Clostridiaceae|g__Clostridium|s__Clostridium_sp_L2_50|t__SGB5121
uSGB	5234	3859	1527	15	0	40	32	8	0	0	15	0	0	0	k__Bacteria|p__Firmicutes|c__Clostridia|o__Clostridiales|f__Lachnospiraceae|g__GGB3859|s__GGB3859_SGB5234|t__SGB5234
kSGB	5239	3862	1528	6	1	51	40	11	0	0	6	0	0	0	k__Bacteria|p__Firmicutes|c__Firmicutes_unclassified|o__Firmicutes_unclassified|f__Firmicutes_unclassified|g__Firmicutes_unclassified|s__Firmicutes_bacterium_CAG_791|t__SGB5239
kSGB	5767	4252	1703	4	2	674	88	586	0	0	4	0	0	0	k__Bacteria|p__Firmicutes|c__Negativicutes|o__Acidaminococcales|f__Acidaminococcaceae|g__Phascolarctobacterium|s__Phascolarctobacterium_succinatutens|t__SGB5767
uSGB	6179	4483	1755	1	0	53	2	51	0	0	1	0	0	0	k__Bacteria|p__Firmicutes|c__Clostridia|o__Clostridiales|f__Clostridiaceae|g__Clostridium|s__Clostridium_SGB6179|t__SGB6179
kSGB	6310	4569	1765	1	1	128	4	124	0	0	1	0	0	0	k__Bacteria|p__Firmicutes|c__Clostridia|o__Clostridiales|f__Clostridiaceae|g__Clostridium|s__Clostridium_sp_CAG_508|t__SGB6310
uSGB	6327	4577	1765	1	0	1	0	1	0	0	1	0	0	0	k__Bacteria|p__Firmicutes|c__Clostridia|o__Clostridiales|f__Clostridiaceae|g__GGB4577|s__GGB4577_SGB6327|t__SGB6327
kSGB	6358	4596	1765	1	1	81	0	81	0	0	1	0	0	0	k__Bacteria|p__Firmicutes|c__Clostridia|o__Clostridiales|f__Clostridiaceae|g__Clostridium|s__Clostridium_sp_CAG_440|t__SGB6358
uSGB	6359	4597	1765	1	0	6	0	6	0	0	0	0	0	1	k__Bacteria|p__Firmicutes|c__Clostridia|o__Clostridiales|f__Clostridiaceae|g__GGB4597|s__GGB4597_SGB6359|t__SGB6359
kSGB	6420	4641	1776	1	1	23	7	16	0	0	1	0	0	0	k__Bacteria|p__Tenericutes|c__Mollicutes|o__Acholeplasmatales|f__Acholeplasmataceae|g__Acholeplasma|s__Acholeplasma_sp_CAG_878|t__SGB6420
uSGB	6439	4652	1780	1	0	2	0	2	0	0	0	0	0	1	k__Bacteria|p__Firmicutes|c__Clostridia|o__Clostridiales|f__Clostridiaceae|g__GGB4652|s__GGB4652_SGB6439|t__SGB6439
uSGB	6451	4663	1777	1	0	4	0	4	0	0	1	0	0	0	k__Bacteria|p__Firmicutes|c__Clostridia|o__Clostridiales|f__Clostridiaceae|g__GGB4663|s__GGB4663_SGB6451|t__SGB6451
uSGB	6462	4673	1776	1	0	2	1	1	0	0	1	0	0	0	k__Bacteria|p__Firmicutes|c__Clostridia|o__Clostridiales|f__Clostridiaceae|g__GGB4673|s__GGB4673_SGB6462|t__SGB6462
uSGB	6466	4677	1776	1	0	5	4	1	0	0	1	0	0	0	k__Bacteria|p__Firmicutes|c__Clostridia|o__Clostridiales|f__Clostridiaceae|g__GGB4677|s__GGB4677_SGB6466|t__SGB6466
kSGB	6478	4684	1776	2	1	303	12	291	0	0	2	0	0	0	k__Bacteria|p__Firmicutes|c__Firmicutes_unclassified|o__Firmicutes_unclassified|f__Firmicutes_unclassified|g__Firmicutes_unclassified|s__Firmicutes_bacterium_CAG_321|t__SGB6478
kSGB	6487	4689	1777	4	1	82	2	80	0	0	4	0	0	0	k__Bacteria|p__Firmicutes|c__Clostridia|o__Clostridiales|f__Clostridiaceae|g__Clostridium|s__Clostridium_sp_CAG_628|t__SGB6487
uSGB	6488	4690	1777	1	0	3	0	3	0	0	1	0	0	0	k__Bacteria|p__Firmicutes|c__Clostridia|o__Clostridiales|f__Clostridiaceae|g__GGB4690|s__GGB4690_SGB6488|t__SGB6488
kSGB	6498	4698	1777	1	1	25	1	24	0	0	1	0	0	0	k__Bacteria|p__Firmicutes|c__Clostridia|o__Clostridiales|f__Clostridiaceae|g__Clostridium|s__Clostridium_sp_CAG_609|t__SGB6498
kSGB	6509	4702	1777	1	1	2	0	2	0	0	1	0	0	0	k__Bacteria|p__Firmicutes|c__Clostridia|o__Clostridiales|f__Clostridiaceae|g__Clostridium|s__Clostridium_sp_CAG_1193|t__SGB6509
kSGB	6522	4710	1778	1	1	21	4	17	0	0	1	0	0	0	k__Bacteria|p__Firmicutes|c__Firmicutes_unclassified|o__Firmicutes_unclassified|f__Firmicutes_unclassified|g__Firmicutes_unclassified|s__Firmicutes_bacterium_CAG_582|t__SGB6522
uSGB	6525	4712	1777	1	0	2	0	2	0	0	1	0	0	0	k__Bacteria|p__Firmicutes|c__Clostridia|o__Clostridiales|f__Clostridiaceae|g__GGB4712|s__GGB4712_SGB6525|t__SGB6525
uSGB	6529	4715	1777	1	0	13	1	12	0	0	1	0	0	0	k__Bacteria|p__Firmicutes|c__Clostridia|o__Clostridiales|f__Clostridiaceae|g__GGB4715|s__GGB4715_SGB6529|t__SGB6529
uSGB	6575	4747	1787	1	0	2	1	1	0	0	1	0	0	0	k__Bacteria|p__Firmicutes|c__Bacilli|o__Bacillales|f__Staphylococcaceae|g__GGB4747|s__GGB4747_SGB6575|t__SGB6575
uSGB	6576	4748	1787	1	0	2	0	2	0	0	1	0	0	0	k__Bacteria|p__Firmicutes|c__Bacilli|o__Bacillales|f__Staphylococcaceae|g__GGB4748|s__GGB4748_SGB6576|t__SGB6576
kSGB	6579	4750	1787	3	1	154	11	143	0	0	3	0	0	0	k__Bacteria|p__Firmicutes|c__Firmicutes_unclassified|o__Firmicutes_unclassified|f__Firmicutes_unclassified|g__Firmicutes_unclassified|s__Firmicutes_bacterium_CAG_313|t__SGB6579
uSGB	6605	4771	1799	1	0	2	0	2	0	0	1	0	0	0	k__Bacteria|p__Firmicutes|c__Firmicutes_unclassified|o__Firmicutes_unclassified|f__Firmicutes_unclassified|g__GGB4771|s__GGB4771_SGB6605|t__SGB6605
kSGB	6778	4868	1831	2	1	161	51	110	0	0	2	0	0	0	k__Bacteria|p__Firmicutes|c__Erysipelotrichia|o__Erysipelotrichales|f__Erysipelotrichaceae|g__Catenibacterium|s__Catenibacterium_mitsuokai|t__SGB6778
uSGB	6796	4877	1833	3	0	565	31	534	0	0	3	0	0	0	k__Bacteria|p__Firmicutes|c__Erysipelotrichia|o__Erysipelotrichales|f__Erysipelotrichaceae|g__Holdemanella|s__Holdemanella_SGB6796|t__SGB6796
uSGB	6823	4884	1838	6	0	13	8	5	0	0	6	0	0	0	k__Bacteria|p__Firmicutes|c__CFGB1838|o__OFGB1838|f__FGB1838|g__GGB4884|s__GGB4884_SGB6823|t__SGB6823
uSGB	6836	4887	1840	2	0	57	13	44	0	0	2	0	0	0	k__Bacteria|p__Firmicutes|c__Erysipelotrichia|o__Erysipelotrichales|f__Erysipelotrichaceae|g__GGB4887|s__GGB4887_SGB6836|t__SGB6836
uSGB	6970	4978	1877	2	0	41	39	2	0	0	2	0	0	0	k__Bacteria|p__Firmicutes|c__CFGB1877|o__OFGB1877|f__FGB1877|g__GGB4978|s__GGB4978_SGB6970|t__SGB6970
uSGB	6973	4979	1878	13	0	59	53	6	0	0	13	0	0	0	k__Bacteria|p__Firmicutes|c__Negativicutes|o__Selenomonadales|f__Selenomonadaceae|g__GGB4979|s__GGB4979_SGB6973|t__SGB6973
kSGB	7041	5024	1901	4	28	5	0	5	0	0	4	0	0	0	k__Bacteria|p__Firmicutes|c__Bacilli|o__Lactobacillales|f__Lactobacillaceae|g__Lactobacillus|s__Lactobacillus_johnsonii|t__SGB7041
kSGB	7044	5027	1901	1	15	9	0	9	0	0	1	0	0	0	k__Bacteria|p__Firmicutes|c__Bacilli|o__Lactobacillales|f__Lactobacillaceae|g__Lactobacillus|s__Lactobacillus_acidophilus|t__SGB7044
kSGB	7076	5050	1905	2	4	1	0	1	0	0	2	0	0	0	k__Bacteria|p__Firmicutes|c__Bacilli|o__Lactobacillales|f__Lactobacillaceae|g__Lactobacillus|s__Lactobacillus_animalis|t__SGB7076
kSGB	7082	5055	1905	3	73	42	1	41	0	0	3	0	0	0	k__Bacteria|p__Firmicutes|c__Bacilli|o__Lactobacillales|f__Lactobacillaceae|g__Lactobacillus|s__Lactobacillus_salivarius|t__SGB7082
kSGB	7088	5060	1906	2	6	50	1	49	0	0	2	0	0	0	k__Bacteria|p__Firmicutes|c__Bacilli|o__Lactobacillales|f__Lactobacillaceae|g__Lactobacillus|s__Lactobacillus_mucosae|t__SGB7088
kSGB	7095	5065	1901	5	88	15	0	15	0	0	5	0	0	0	k__Bacteria|p__Firmicutes|c__Bacilli|o__Lactobacillales|f__Lactobacillaceae|g__Lactobacillus|s__Lactobacillus_reuteri|t__SGB7095
kSGB	7114	5081	1907	1	9	2	0	2	0	0	0	1	0	0	k__Bacteria|p__Firmicutes|c__Bacilli|o__Lactobacillales|f__Leuconostocaceae|g__Weissella|s__Weissella_cibaria|t__SGB7114
kSGB	7169	5129	1917	1	7	1	0	1	0	0	0	1	0	0	k__Bacteria|p__Firmicutes|c__Bacilli|o__Lactobacillales|f__Lactobacillaceae|g__Pediococcus|s__Pediococcus_pentosaceus|t__SGB7169
kSGB	7479	5333	1948	1	1	0	0	0	0	1	0	0	0	0	k__Bacteria|p__Firmicutes|c__Bacilli|o__Bacillales|f__Planococcaceae|g__Caryophanon|s__Caryophanon_tenue|t__SGB7479
kSGB	7839	5562	1970	1	3	0	0	0	1	0	0	0	0	0	k__Bacteria|p__Firmicutes|c__Bacilli|o__Bacillales|f__Staphylococcaceae|g__Staphylococcus|s__Staphylococcus_nepalensis|t__SGB7839
kSGB	7840	5562	1970	1	10	0	0	0	0	1	0	0	0	0	k__Bacteria|p__Firmicutes|c__Bacilli|o__Bacillales|f__Staphylococcaceae|g__Staphylococcus|s__Staphylococcus_cohnii|t__SGB7840
kSGB	7962	5644	1975	2	427	153	1	152	0	0	0	2	0	0	k__Bacteria|p__Firmicutes|c__Bacilli|o__Lactobacillales|f__Enterococcaceae|g__Enterococcus|s__Enterococcus_faecalis|t__SGB7962
kSGB	7965	5647	1975	1	4	0	0	0	0	0	0	1	0	0	k__Bacteria|p__Firmicutes|c__Bacilli|o__Lactobacillales|f__Enterococcaceae|g__Enterococcus|s__Enterococcus_thailandicus|t__SGB7965
kSGB	7970	5651	1975	1	22	17	9	8	0	0	0	1	0	0	k__Bacteria|p__Firmicutes|c__Bacilli|o__Lactobacillales|f__Enterococcaceae|g__Enterococcus|s__Enterococcus_hirae|t__SGB7970
kSGB	7979	5659	1976	3	8	6	6	0	0	0	0	3	0	0	k__Bacteria|p__Firmicutes|c__Bacilli|o__Lactobacillales|f__Streptococcaceae|g__Lactococcus|s__Lactococcus_garvieae|t__SGB7979
kSGB	7985	5661	1976	1	27	30	2	28	0	0	0	1	0	0	k__Bacteria|p__Firmicutes|c__Bacilli|o__Lactobacillales|f__Streptococcaceae|g__Lactococcus|s__Lactococcus_lactis|t__SGB7985
uSGB	8594	5977	2105	3	0	7	1	6	0	0	3	0	0	0	k__Bacteria|p__Firmicutes|c__CFGB2105|o__OFGB2105|f__FGB2105|g__GGB5977|s__GGB5977_SGB8594|t__SGB8594
uSGB	8595	5978	2105	1	0	13	4	9	0	0	1	0	0	0	k__Bacteria|p__Firmicutes|c__CFGB2105|o__OFGB2105|f__FGB2105|g__GGB5978|s__GGB5978_SGB8595|t__SGB8595
uSGB	8596	5978	2105	5	0	1	0	1	2	0	3	0	0	0	k__Bacteria|p__Candidatus_Melainabacteria|c__CFGB2105|o__OFGB2105|f__FGB2105|g__GGB5978|s__GGB5978_SGB8596|t__SGB8596
uSGB	8609	5988	2104	1	0	20	10	10	0	0	1	0	0	0	k__Bacteria|p__Candidatus_Melainabacteria|c__Candidatus_Melainabacteria_unclassified|o__Candidatus_Melainabacteria_unclassified|f__Candidatus_Melainabacteria_unclassified|g__GGB5988|s__GGB5988_SGB8609|t__SGB8609
uSGB	8611	5989	2104	6	0	1	0	1	0	0	6	0	0	0	k__Bacteria|p__Candidatus_Melainabacteria|c__Candidatus_Melainabacteria_unclassified|o__Candidatus_Melainabacteria_unclassified|f__Candidatus_Melainabacteria_unclassified|g__GGB5989|s__GGB5989_SGB8611|t__SGB8611
kSGB	8618	5995	2104	1	1	3	2	1	0	0	1	0	0	0	k__Bacteria|p__Candidatus_Melainabacteria|c__Candidatus_Melainabacteria_unclassified|o__Candidatus_Melainabacteria_unclassified|f__Candidatus_Melainabacteria_unclassified|g__Candidatus_Melainabacteria_unclassified|s__Candidatus_Gastranaerophilales_bacterium_HUM_9|t__SGB8618
kSGB	8640	6012	2104	2	3	89	26	63	0	0	2	0	0	0	k__Bacteria|p__Firmicutes|c__Clostridia|o__Clostridiales|f__Clostridiaceae|g__Clostridium|s__Clostridium_sp_CAG_715|t__SGB8640
uSGB	8652	6019	2104	1	0	1	0	1	0	0	0	0	0	1	k__Bacteria|p__Candidatus_Melainabacteria|c__Candidatus_Melainabacteria_unclassified|o__Candidatus_Melainabacteria_unclassified|f__Candidatus_Melainabacteria_unclassified|g__GGB6019|s__GGB6019_SGB8652|t__SGB8652
uSGB	8711	6074	2131	1	0	1	1	0	0	0	1	0	0	0	k__Bacteria|p__Firmicutes|c__CFGB2131|o__OFGB2131|f__FGB2131|g__GGB6074|s__GGB6074_SGB8711|t__SGB8711
uSGB	8773	6127	2163	3	0	6	5	1	0	0	0	0	0	3	k__Bacteria|p__Verrucomicrobia|c__CFGB2163|o__OFGB2163|f__FGB2163|g__GGB6127|s__GGB6127_SGB8773|t__SGB8773
uSGB	8774	6128	2163	1	0	25	19	6	0	0	0	0	0	1	k__Bacteria|p__Verrucomicrobia|c__CFGB2163|o__OFGB2163|f__FGB2163|g__GGB6128|s__GGB6128_SGB8774|t__SGB8774
uSGB	9202	6515	2377	2	0	21	12	9	0	0	2	0	0	0	k__Bacteria|p__Actinobacteria|c__CFGB2377|o__OFGB2377|f__FGB2377|g__GGB6515|s__GGB6515_SGB9202|t__SGB9202
uSGB	9204	6517	2378	6	0	3	3	0	0	0	6	0	0	0	k__Bacteria|p__Lentisphaerae|c__CFGB2378|o__OFGB2378|f__FGB2378|g__GGB6517|s__GGB6517_SGB9204|t__SGB9204
uSGB	9210	6520	2378	2	0	17	13	4	0	0	2	0	0	0	k__Bacteria|p__Verrucomicrobia|c__CFGB2378|o__OFGB2378|f__FGB2378|g__GGB6520|s__GGB6520_SGB9210|t__SGB9210
uSGB	9274	6565	2399	1	0	50	31	19	0	0	1	0	0	0	k__Bacteria|p__Proteobacteria|c__Betaproteobacteria|o__Burkholderiales|f__Sutterellaceae|g__GGB6565|s__GGB6565_SGB9274|t__SGB9274
uSGB	9307	6585	2401	3	0	28	0	28	0	0	3	0	0	0	k__Bacteria|p__Proteobacteria|c__Alphaproteobacteria|o__Rhodospirillales|f__Acetobacteraceae|g__GGB6585|s__GGB6585_SGB9307|t__SGB9307
uSGB	9310	6586	2401	2	0	1	0	1	0	0	2	0	0	0	k__Bacteria|p__Proteobacteria|c__Alphaproteobacteria|o__Rhodospirillales|f__Acetobacteraceae|g__GGB6586|s__GGB6586_SGB9310|t__SGB9310
uSGB	9315	6588	2401	4	0	1	0	1	0	0	4	0	0	0	k__Bacteria|p__Proteobacteria|c__Alphaproteobacteria|o__Rhodospirillales|f__Acetobacteraceae|g__GGB6588|s__GGB6588_SGB9315|t__SGB9315
uSGB	9321	6593	2402	1	0	3	3	0	0	0	1	0	0	0	k__Bacteria|p__Proteobacteria|c__CFGB2402|o__OFGB2402|f__FGB2402|g__GGB6593|s__GGB6593_SGB9321|t__SGB9321
uSGB	9323	6593	2402	1	0	17	13	4	0	0	1	0	0	0	k__Bacteria|p__Proteobacteria|c__CFGB2402|o__OFGB2402|f__FGB2402|g__GGB6593|s__GGB6593_SGB9323|t__SGB9323
uSGB	9329	6598	2402	4	0	1	1	0	0	0	4	0	0	0	k__Bacteria|p__Proteobacteria|c__CFGB2402|o__OFGB2402|f__FGB2402|g__GGB6598|s__GGB6598_SGB9329|t__SGB9329
uSGB	9330	6599	2402	3	0	1	0	1	0	0	3	0	0	0	k__Bacteria|p__Proteobacteria|c__CFGB2402|o__OFGB2402|f__FGB2402|g__GGB6599|s__GGB6599_SGB9330|t__SGB9330
kSGB	10068	6985	2483	3	6193	1413	123	1290	2	0	0	0	1	0	k__Bacteria|p__Proteobacteria|c__Gammaproteobacteria|o__Enterobacterales|f__Enterobacteriaceae|g__Escherichia|s__Escherichia_coli|t__SGB10068
kSGB	10130	6999	2483	1	711	39	2	37	0	0	0	1	0	0	k__Bacteria|p__Proteobacteria|c__Gammaproteobacteria|o__Enterobacterales|f__Enterobacteriaceae|g__Enterobacter|s__Enterobacter_cloacae|t__SGB10130
kSGB	10249	7032	2483	1	2	0	0	0	0	0	0	1	0	0	k__Bacteria|p__Proteobacteria|c__Gammaproteobacteria|o__Enterobacterales|f__Yersiniaceae|g__Serratia|s__Serratia_sp_FGI94|t__SGB10249
kSGB	10251	7032	2483	1	311	11	0	11	0	0	0	1	0	0	k__Bacteria|p__Proteobacteria|c__Gammaproteobacteria|o__Enterobacterales|f__Yersiniaceae|g__Serratia|s__Serratia_marcescens|t__SGB10251
uSGB	13948	9046	2830	2	0	2	0	2	0	0	2	0	0	0	k__Bacteria|p__Firmicutes|c__Negativicutes|o__Acidaminococcales|f__Acidaminococcaceae|g__GGB9046|s__GGB9046_SGB13948|t__SGB13948
kSGB	13959	9054	2832	8	1	19	4	15	2	0	3	0	0	3	k__Bacteria|p__Firmicutes|c__Clostridia|o__Clostridiales|f__Ruminococcaceae|g__Faecalibacterium|s__Faecalibacterium_sp_CAG_1138|t__SGB13959
uSGB	13965	9056	2833	2	0	33	12	21	0	0	2	0	0	0	k__Bacteria|p__Firmicutes|c__Clostridia|o__Clostridiales|f__Clostridiaceae|g__GGB9056|s__GGB9056_SGB13965|t__SGB13965
uSGB	13969	9057	2833	3	0	2	0	2	0	0	3	0	0	0	k__Bacteria|p__Firmicutes|c__Firmicutes_unclassified|o__Firmicutes_unclassified|f__Firmicutes_unclassified|g__Firmicutes_unclassified|s__Firmicutes_unclassified_SGB13969|t__SGB13969
kSGB	13972	9057	2833	1	1	145	20	125	0	0	1	0	0	0	k__Bacteria|p__Firmicutes|c__Firmicutes_unclassified|o__Firmicutes_unclassified|f__Firmicutes_unclassified|g__Firmicutes_unclassified|s__Firmicutes_bacterium_CAG_475|t__SGB13972
kSGB	13976	9059	2833	5	1	273	59	214	0	0	5	0	0	0	k__Bacteria|p__Firmicutes|c__Clostridia|o__Clostridiales|f__Clostridiaceae|g__Clostridium|s__Clostridium_sp_CAG_349|t__SGB13976
uSGB	13978	9061	2834	2	0	7	3	4	0	0	2	0	0	0	k__Bacteria|p__Proteobacteria|c__CFGB2834|o__OFGB2834|f__FGB2834|g__GGB9061|s__GGB9061_SGB13978|t__SGB13978
uSGB	13992	9072	2836	3	0	3	2	1	0	0	3	0	0	0	k__Bacteria|p__Proteobacteria|c__CFGB2836|o__OFGB2836|f__FGB2836|g__GGB9072|s__GGB9072_SGB13992|t__SGB13992
uSGB	13994	9073	2830	1	0	5	4	1	0	0	1	0	0	0	k__Bacteria|p__Proteobacteria|c__Alphaproteobacteria|o__Rhodospirillales|f__Acetobacteraceae|g__GGB9073|s__GGB9073_SGB13994|t__SGB13994
uSGB	13997	9075	2837	2	0	31	12	19	0	0	1	0	0	1	k__Bacteria|p__Proteobacteria|c__Alphaproteobacteria|o__Rhodospirillales|f__Acetobacteraceae|g__GGB9075|s__GGB9075_SGB13997|t__SGB13997
uSGB	13998	9076	2837	2	0	13	2	11	0	0	2	0	0	0	k__Bacteria|p__Proteobacteria|c__Alphaproteobacteria|o__Rhodospirillales|f__Acetobacteraceae|g__Acidiphilium|s__Acidiphilium_SGB13998|t__SGB13998
uSGB	14003	9079	2837	1	0	3	2	1	0	0	1	0	0	0	k__Bacteria|p__Proteobacteria|c__Alphaproteobacteria|o__Rhodospirillales|f__Acetobacteraceae|g__GGB9079|s__GGB9079_SGB14003|t__SGB14003
uSGB	14004	9080	2837	2	0	17	7	10	0	0	2	0	0	0	k__Bacteria|p__Proteobacteria|c__Alphaproteobacteria|o__Rhodospirillales|f__Acetobacteraceae|g__GGB9080|s__GGB9080_SGB14004|t__SGB14004
uSGB	14005	9081	2837	1	0	52	17	35	0	0	1	0	0	0	k__Bacteria|p__Proteobacteria|c__Alphaproteobacteria|o__Rhodospirillales|f__Acetobacteraceae|g__GGB9081|s__GGB9081_SGB14005|t__SGB14005
uSGB	14016	9088	2839	2	0	2	0	2	0	0	1	0	0	1	k__Bacteria|p__Firmicutes|c__CFGB2839|o__OFGB2839|f__FGB2839|g__GGB9088|s__GGB9088_SGB14016|t__SGB14016
uSGB	14062	9129	2856	2	0	1	0	1	0	0	2	0	0	0	k__Bacteria|p__Proteobacteria|c__CFGB2856|o__OFGB2856|f__FGB2856|g__GGB9129|s__GGB9129_SGB14062|t__SGB14062
uSGB	14065	9132	2860	1	0	2	0	2	0	0	1	0	0	0	k__Bacteria|p__Firmicutes|c__CFGB2857|o__OFGB2857|f__FGB2857|g__GGB9132|s__GGB9132_SGB14065|t__SGB14065
uSGB	14072	9138	2860	2	0	1	0	1	0	0	2	0	0	0	k__Bacteria|p__Tenericutes|c__CFGB2860|o__OFGB2860|f__FGB2860|g__GGB9138|s__GGB9138_SGB14072|t__SGB14072
uSGB	14081	9147	2863	1	0	14	2	12	0	0	1	0	0	0	k__Bacteria|p__Firmicutes|c__CFGB2863|o__OFGB2863|f__FGB2863|g__GGB9147|s__GGB9147_SGB14081|t__SGB14081
uSGB	14084	9149	2863	1	0	7	2	5	0	0	0	0	0	1	k__Bacteria|p__Candidatus_Melainabacteria|c__CFGB2863|o__OFGB2863|f__FGB2863|g__GGB9149|s__GGB9149_SGB14084|t__SGB14084
uSGB	14088	9152	2864	4	0	1	1	0	0	0	4	0	0	0	k__Bacteria|p__Firmicutes|c__CFGB2864|o__OFGB2864|f__FGB2864|g__GGB9152|s__GGB9152_SGB14088|t__SGB14088
uSGB	14091	9155	2865	1	0	2	0	2	0	0	1	0	0	0	k__Bacteria|p__Firmicutes|c__CFGB2865|o__OFGB2865|f__FGB2865|g__GGB9155|s__GGB9155_SGB14091|t__SGB14091
uSGB	14190	9247	2924	2	0	3	2	1	0	0	2	0	0	0	k__Bacteria|p__Firmicutes|c__CFGB2924|o__OFGB2924|f__FGB2924|g__GGB9247|s__GGB9247_SGB14190|t__SGB14190
uSGB	14209	9261	2932	1	0	124	38	86	0	0	1	0	0	0	k__Bacteria|p__Firmicutes|c__Clostridia|o__Clostridiales|f__Clostridiaceae|g__GGB9261|s__GGB9261_SGB14209|t__SGB14209
uSGB	14210	9262	2933	1	0	5	0	5	0	0	0	0	0	1	k__Bacteria|p__Firmicutes|c__CFGB2933|o__OFGB2933|f__FGB2933|g__GGB9262|s__GGB9262_SGB14210|t__SGB14210
uSGB	14211	9263	2934	4	0	6	0	6	0	0	4	0	0	0	k__Bacteria|p__Firmicutes|c__CFGB2934|o__OFGB2934|f__FGB2934|g__GGB9263|s__GGB9263_SGB14211|t__SGB14211
uSGB	14212	9264	2933	1	0	9	3	6	0	0	1	0	0	0	k__Bacteria|p__Firmicutes|c__CFGB2933|o__OFGB2933|f__FGB2933|g__GGB9264|s__GGB9264_SGB14212|t__SGB14212
uSGB	14224	9272	2938	1	0	3	0	3	0	0	1	0	0	0	k__Bacteria|p__Firmicutes|c__CFGB2938|o__OFGB2938|f__FGB2938|g__GGB9272|s__GGB9272_SGB14224|t__SGB14224
kSGB	14237	9284	2947	4	1	75	28	47	0	0	4	0	0	0	k__Bacteria|p__Firmicutes|c__Clostridia|o__Clostridiales|f__Ruminococcaceae|g__Ruminococcus|s__Ruminococcus_sp_CAG_724|t__SGB14237
kSGB	14238	9285	2947	3	1	49	10	39	0	0	3	0	0	0	k__Bacteria|p__Firmicutes|c__Clostridia|o__Clostridiales|f__Eubacteriaceae|g__Eubacterium|s__Eubacterium_sp_CAG_841|t__SGB14238
uSGB	14239	9286	2947	1	0	1	0	1	0	0	1	0	0	0	k__Bacteria|p__Firmicutes|c__Clostridia|o__Clostridiales|f__Ruminococcaceae|g__GGB9286|s__GGB9286_SGB14239|t__SGB14239
kSGB	14294	9331	2976	7	1	24	1	23	0	0	7	0	0	0	k__Bacteria|p__Firmicutes|c__Clostridia|o__Clostridiales|f__Clostridiaceae|g__Clostridium|s__Clostridium_sp_CAG_1024|t__SGB14294
kSGB	14306	9342	2982	3	1	629	44	585	0	0	2	0	0	1	k__Bacteria|p__Firmicutes|c__Clostridia|o__Clostridiales|f__Clostridiaceae|g__Clostridium|s__Clostridium_sp_CAG_138|t__SGB14306
uSGB	14311	9345	2984	6	0	492	20	472	0	0	6	0	0	0	k__Bacteria|p__Firmicutes|c__Clostridia|o__Clostridiales|f__Clostridiaceae|g__GGB9345|s__GGB9345_SGB14311|t__SGB14311
uSGB	14312	9346	2984	1	0	4	0	4	0	0	1	0	0	0	k__Bacteria|p__Firmicutes|c__Clostridia|o__Clostridiales|f__Clostridiaceae|g__GGB9346|s__GGB9346_SGB14312|t__SGB14312
kSGB	14313	9347	2984	5	1	351	34	317	0	0	5	0	0	0	k__Bacteria|p__Firmicutes|c__Clostridia|o__Clostridiales|f__Clostridiaceae|g__Clostridium|s__Clostridium_sp_CAG_226|t__SGB14313
uSGB	14816	9436	2993	1	0	57	1	56	0	0	1	0	0	0	k__Bacteria|p__Actinobacteria|c__Coriobacteriia|o__Eggerthellales|f__Eggerthellaceae|g__GGB9436|s__GGB9436_SGB14816|t__SGB14816
uSGB	14904	9507	3026	1	0	6	4	2	0	0	1	0	0	0	k__Bacteria|p__Firmicutes|c__CFGB3026|o__OFGB3026|f__FGB3026|g__GGB9507|s__GGB9507_SGB14904|t__SGB14904
uSGB	14943	9540	3040	1	0	5	0	5	0	0	0	0	0	1	k__Bacteria|p__Firmicutes|c__CFGB3040|o__OFGB3040|f__FGB3040|g__GGB9540|s__GGB9540_SGB14943|t__SGB14943
uSGB	14980	9568	3052	1	0	40	7	33	0	0	1	0	0	0	k__Bacteria|p__Firmicutes|c__Clostridia|o__Clostridiales|f__Clostridiaceae|g__GGB9568|s__GGB9568_SGB14980|t__SGB14980
uSGB	15016	9594	3035	1	0	11	8	3	0	0	1	0	0	0	k__Bacteria|p__Firmicutes|c__Clostridia|o__Clostridiales|f__Clostridiales_unclassified|g__GGB9594|s__GGB9594_SGB15016|t__SGB15016
uSGB	15021	9596	3035	1	0	1	0	1	0	0	1	0	0	0	k__Bacteria|p__Firmicutes|c__Clostridia|o__Clostridiales|f__Clostridiales_unclassified|g__GGB9596|s__GGB9596_SGB15021|t__SGB15021
uSGB	15036	9604	3035	1	0	1	0	1	0	0	1	0	0	0	k__Bacteria|p__Firmicutes|c__Clostridia|o__Clostridiales|f__Clostridiales_unclassified|g__GGB9604|s__GGB9604_SGB15036|t__SGB15036
uSGB	15040	9607	3056	1	0	5	1	4	0	0	1	0	0	0	k__Bacteria|p__Firmicutes|c__Clostridia|o__Clostridiales|f__Clostridiales_unclassified|g__GGB9607|s__GGB9607_SGB15040|t__SGB15040
uSGB	15054	9615	3056	3	0	430	28	402	0	0	3	0	0	0	k__Bacteria|p__Firmicutes|c__Clostridia|o__Clostridiales|f__Clostridiales_unclassified|g__GGB9615|s__GGB9615_SGB15054|t__SGB15054
uSGB	15065	9618	3056	2	0	4	1	3	0	0	0	0	0	2	k__Bacteria|p__Firmicutes|c__Clostridia|o__Clostridiales|f__Clostridiales_unclassified|g__GGB9618|s__GGB9618_SGB15065|t__SGB15065
uSGB	15084	9631	3056	1	0	33	12	21	0	0	1	0	0	0	k__Bacteria|p__Firmicutes|c__Clostridia|o__Clostridiales|f__Clostridiales_unclassified|g__GGB9630|s__GGB9630_SGB15084|t__SGB15084
uSGB	15085	9631	3056	1	0	34	11	23	0	0	1	0	0	0	k__Bacteria|p__Firmicutes|c__Clostridia|o__Clostridiales|f__Clostridiales_unclassified|g__GGB9631|s__GGB9631_SGB15085|t__SGB15085
uSGB	15087	9631	3056	1	0	102	12	90	0	0	1	0	0	0	k__Bacteria|p__Firmicutes|c__Clostridia|o__Clostridiales|f__Clostridiales_unclassified|g__GGB9631|s__GGB9631_SGB15087|t__SGB15087
uSGB	15093	9635	3056	1	0	137	4	133	0	0	1	0	0	0	k__Bacteria|p__Firmicutes|c__Clostridia|o__Clostridiales|f__Clostridiales_unclassified|g__GGB9634|s__GGB9634_SGB15093|t__SGB15093
uSGB	15095	9635	3056	1	0	70	24	46	0	0	1	0	0	0	k__Bacteria|p__Firmicutes|c__Clostridia|o__Clostridiales|f__Clostridiales_unclassified|g__GGB9634|s__GGB9634_SGB15095|t__SGB15095
uSGB	15100	9635	3056	2	0	12	2	10	0	0	2	0	0	0	k__Bacteria|p__Firmicutes|c__Firmicutes_unclassified|o__Firmicutes_unclassified|f__Firmicutes_unclassified|g__Firmicutes_unclassified|s__Firmicutes_unclassified_SGB15100|t__SGB15100
uSGB	15103	9635	3056	2	0	93	14	79	1	0	1	0	0	0	k__Bacteria|p__Firmicutes|c__Firmicutes_unclassified|o__Firmicutes_unclassified|f__Firmicutes_unclassified|g__Firmicutes_unclassified|s__Firmicutes_unclassified_SGB15103|t__SGB15103
kSGB	15106	9635	3056	2	1	724	48	676	0	0	2	0	0	0	k__Bacteria|p__Firmicutes|c__Firmicutes_unclassified|o__Firmicutes_unclassified|f__Firmicutes_unclassified|g__Firmicutes_unclassified|s__Firmicutes_bacterium_CAG_176|t__SGB15106
uSGB	15111	9637	3056	1	0	3	0	3	0	0	1	0	0	0	k__Bacteria|p__Firmicutes|c__Clostridia|o__Clostridiales|f__Clostridiales_unclassified|g__GGB9637|s__GGB9637_SGB15111|t__SGB15111
uSGB	15113	9638	3056	1	0	1	1	0	0	0	1	0	0	0	k__Bacteria|p__Firmicutes|c__Clostridia|o__Clostridiales|f__Clostridiales_unclassified|g__GGB9638|s__GGB9638_SGB15113|t__SGB15113
uSGB	15122	9645	3056	1	0	1	0	1	0	0	0	0	0	1	k__Bacteria|p__Firmicutes|c__Clostridia|o__Clostridiales|f__Clostridiales_unclassified|g__GGB9645|s__GGB9645_SGB15122|t__SGB15122
uSGB	15169	9671	3054	1	0	2	0	2	0	0	1	0	0	0	k__Bacteria|p__Firmicutes|c__Clostridia|o__Clostridiales|f__Clostridiales_unclassified|g__GGB9671|s__GGB9671_SGB15169|t__SGB15169
uSGB	15170	9672	3054	1	0	4	3	1	0	0	1	0	0	0	k__Bacteria|p__Firmicutes|c__Clostridia|o__Clostridiales|f__Clostridiales_unclassified|g__GGB9672|s__GGB9672_SGB15170|t__SGB15170
kSGB	15172	9673	3054	3	1	39	0	39	0	0	3	0	0	0	k__Bacteria|p__Firmicutes|c__Firmicutes_unclassified|o__Firmicutes_unclassified|f__Firmicutes_unclassified|g__Firmicutes_unclassified|s__Firmicutes_bacterium_CAG_555|t__SGB15172
kSGB	15180	9677	3054	4	2	302	0	302	0	0	4	0	0	0	k__Bacteria|p__Firmicutes|c__Firmicutes_unclassified|o__Firmicutes_unclassified|f__Firmicutes_unclassified|g__Firmicutes_unclassified|s__Firmicutes_bacterium_CAG_240|t__SGB15180
uSGB	15194	9689	3054	2	0	4	1	3	0	0	2	0	0	0	k__Bacteria|p__Firmicutes|c__Clostridia|o__Clostridiales|f__Clostridiales_unclassified|g__GGB9689|s__GGB9689_SGB15194|t__SGB15194
uSGB	15198	9691	3054	2	0	148	11	137	0	0	2	0	0	0	k__Bacteria|p__Firmicutes|c__Clostridia|o__Clostridiales|f__Clostridiales_unclassified|g__GGB9691|s__GGB9691_SGB15198|t__SGB15198
uSGB	15199	9692	3054	1	0	1	1	0	0	0	1	0	0	0	k__Bacteria|p__Firmicutes|c__Clostridia|o__Clostridiales|f__Clostridiales_unclassified|g__GGB9692|s__GGB9692_SGB15199|t__SGB15199
uSGB	15220	9702	3056	2	0	4	0	4	0	0	2	0	0	0	k__Bacteria|p__Firmicutes|c__Clostridia|o__Clostridiales|f__Clostridiales_unclassified|g__GGB9702|s__GGB9702_SGB15220|t__SGB15220
uSGB	15224	9705	3056	1	0	74	5	69	0	0	1	0	0	0	k__Bacteria|p__Firmicutes|c__Clostridia|o__Clostridiales|f__Clostridiales_unclassified|g__GGB9705|s__GGB9705_SGB15224|t__SGB15224
kSGB	15234	9708	3056	1	1	292	13	279	0	0	1	0	0	0	k__Bacteria|p__Firmicutes|c__Firmicutes_unclassified|o__Firmicutes_unclassified|f__Firmicutes_unclassified|g__Firmicutes_unclassified|s__Firmicutes_bacterium_CAG_124|t__SGB15234
uSGB	15236	9708	3056	5	0	157	14	143	0	0	0	0	0	5	k__Bacteria|p__Firmicutes|c__Firmicutes_unclassified|o__Firmicutes_unclassified|f__Firmicutes_unclassified|g__Firmicutes_unclassified|s__Firmicutes_unclassified_SGB15236|t__SGB15236
uSGB	15244	9712	3056	7	0	252	30	222	0	0	7	0	0	0	k__Bacteria|p__Firmicutes|c__Clostridia|o__Clostridiales|f__Clostridiales_unclassified|g__GGB9712|s__GGB9712_SGB15244|t__SGB15244
kSGB	15249	9713	3056	6	1	370	32	338	0	0	2	0	0	4	k__Bacteria|p__Firmicutes|c__Firmicutes_unclassified|o__Firmicutes_unclassified|f__Firmicutes_unclassified|g__Firmicutes_unclassified|s__Firmicutes_bacterium_CAG_129|t__SGB15249
uSGB	15254	9714	3056	7	0	1188	55	1133	0	0	7	0	0	0	k__Bacteria|p__Firmicutes|c__Clostridia|o__Clostridiales|f__Clostridiales_unclassified|g__GGB9714|s__GGB9714_SGB15254|t__SGB15254
uSGB	15256	9714	3056	1	0	86	10	76	0	0	1	0	0	0	k__Bacteria|p__Firmicutes|c__Clostridia|o__Clostridiales|f__Clostridiales_unclassified|g__GGB9714|s__GGB9714_SGB15256|t__SGB15256
uSGB	15260	9715	3056	1	0	242	12	230	0	0	1	0	0	0	k__Bacteria|p__Firmicutes|c__Firmicutes_unclassified|o__Firmicutes_unclassified|f__Firmicutes_unclassified|g__Firmicutes_unclassified|s__Firmicutes_unclassified_SGB15260|t__SGB15260
uSGB	15287	9729	3058	1	0	7	7	0	0	0	1	0	0	0	k__Bacteria|p__Firmicutes|c__Clostridia|o__Clostridiales|f__Ruminococcaceae|g__GGB9729|s__GGB9729_SGB15287|t__SGB15287
uSGB	15289	9729	3058	1	0	1	0	1	0	0	1	0	0	0	k__Bacteria|p__Firmicutes|c__Clostridia|o__Clostridiales|f__Ruminococcaceae|g__GGB9729|s__GGB9729_SGB15289|t__SGB15289
uSGB	15309	9737	3058	1	0	4	2	2	0	0	1	0	0	0	k__Bacteria|p__Firmicutes|c__Clostridia|o__Clostridiales|f__Ruminococcaceae|g__GGB9737|s__GGB9737_SGB15309|t__SGB15309
kSGB	15316	9740	3058	1	1	1513	56	1457	0	0	1	0	0	0	k__Bacteria|p__Firmicutes|c__Clostridia|o__Clostridiales|f__Ruminococcaceae|g__Faecalibacterium|s__Faecalibacterium_prausnitzii|t__SGB15316
kSGB	15317	9740	3058	1	1	118	7	111	0	0	1	0	0	0	k__Bacteria|p__Firmicutes|c__Clostridia|o__Clostridiales|f__Ruminococcaceae|g__Faecalibacterium|s__Faecalibacterium_sp_CAG_82|t__SGB15317
kSGB	15318	9740	3058	1	7	720	23	697	0	0	1	0	0	0	k__Bacteria|p__Firmicutes|c__Clostridia|o__Clostridiales|f__Ruminococcaceae|g__Faecalibacterium|s__Faecalibacterium_prausnitzii|t__SGB15318
uSGB	15329	9741	3058	2	0	21	9	12	0	0	2	0	0	0	k__Bacteria|p__Firmicutes|c__Clostridia|o__Clostridiales|f__Ruminococcaceae|g__Faecalibacterium|s__Faecalibacterium_SGB15329|t__SGB15329
uSGB	15356	9747	3062	2	0	454	31	423	0	0	2	0	0	0	k__Bacteria|p__Firmicutes|c__CFGB3062|o__OFGB3062|f__FGB3062|g__GGB9747|s__GGB9747_SGB15356|t__SGB15356
kSGB	15369	9758	3068	1	2	1152	40	1112	0	0	1	0	0	0	k__Bacteria|p__Firmicutes|c__Clostridia|o__Clostridiales|f__Ruminococcaceae|g__Faecalibacterium|s__Faecalibacterium_sp_CAG_74|t__SGB15369
uSGB	15377	9762	3069	1	0	71	14	57	0	0	1	0	0	0	k__Bacteria|p__Firmicutes|c__CFGB3069|o__OFGB3069|f__FGB3069|g__GGB9762|s__GGB9762_SGB15377|t__SGB15377
kSGB	15467	9823	3078	3	1	190	27	163	0	0	3	0	0	0	k__Bacteria|p__Proteobacteria|c__Deltaproteobacteria|o__Desulfovibrionales|f__Desulfovibrionaceae|g__Desulfovibrio|s__Desulfovibrio_piger|t__SGB15467
kSGB	17235	10622	3150	2	1	0	0	0	0	2	0	0	0	0	k__Bacteria|p__Actinobacteria|c__Actinobacteria|o__Bifidobacteriales|f__Bifidobacteriaceae|g__Bifidobacterium|s__Bifidobacterium_moukalabense|t__SGB17235
uSGB	17316	10664	3154	1	0	3	1	2	0	0	1	0	0	0	k__Bacteria|p__Bacteroidetes|c__CFGB3154|o__OFGB3154|f__FGB3154|g__GGB10664|s__GGB10664_SGB17316|t__SGB17316
uSGB	17345	10690	3170	5	0	14	12	2	0	0	5	0	0	0	k__Bacteria|p__Firmicutes|c__CFGB3170|o__OFGB3170|f__FGB3170|g__GGB10690|s__GGB10690_SGB17345|t__SGB17345
uSGB	17348	10693	3173	8	0	23	12	11	0	0	8	0	0	0	k__Bacteria|p__Firmicutes|c__CFGB3173|o__OFGB3173|f__FGB3173|g__GGB10693|s__GGB10693_SGB17348|t__SGB17348
uSGB	17364	10708	3176	7	0	33	18	15	0	0	7	0	0	0	k__Bacteria|p__Gemmatimonadetes|c__CFGB3176|o__OFGB3176|f__FGB3176|g__GGB10708|s__GGB10708_SGB17364|t__SGB17364
uSGB	17365	10709	3176	2	0	1	0	1	0	0	2	0	0	0	k__Bacteria|p__Firmicutes|c__CFGB3176|o__OFGB3176|f__FGB3176|g__GGB10709|s__GGB10709_SGB17365|t__SGB17365
uSGB	17826	11120	3420	1	0	1	0	1	0	0	1	0	0	0	k__Bacteria|p__Bacteroidetes|c__CFGB3420|o__OFGB3420|f__FGB3420|g__GGB11120|s__GGB11120_SGB17826|t__SGB17826
kSGB	19367	12451	4201	1	1	0	0	0	0	0	1	0	0	0	k__Bacteria|p__Proteobacteria|c__Epsilonproteobacteria|o__Campylobacterales|f__Helicobacteraceae|g__Helicobacter|s__Helicobacter_macacae|t__SGB19367
uSGB	19434	12502	4212	1	0	8	5	3	0	0	1	0	0	0	k__Bacteria|p__Proteobacteria|c__CFGB4212|o__OFGB4212|f__FGB4212|g__GGB12502|s__GGB12502_SGB19434|t__SGB19434
uSGB	19688	12691	4311	1	0	3	3	0	0	0	1	0	0	0	k__Bacteria|p__Elusimicrobia|c__Elusimicrobia|o__Elusimicrobiales|f__Elusimicrobiaceae|g__GGB12691|s__GGB12691_SGB19688|t__SGB19688
uSGB	19690	12693	4311	1	0	5	0	5	0	1	0	0	0	0	k__Bacteria|p__Elusimicrobia|c__Elusimicrobia|o__Elusimicrobiales|f__Elusimicrobiaceae|g__GGB12693|s__GGB12693_SGB19690|t__SGB19690
uSGB	19692	12695	4311	3	0	23	16	7	0	0	3	0	0	0	k__Bacteria|p__Elusimicrobia|c__Elusimicrobia|o__Elusimicrobiales|f__Elusimicrobiaceae|g__GGB12695|s__GGB12695_SGB19692|t__SGB19692
uSGB	19749	12749	4340	2	0	1	0	1	0	0	2	0	0	0	k__Bacteria|p__Candidatus_Saccharibacteria|c__CFGB4340|o__OFGB4340|f__FGB4340|g__GGB12749|s__GGB12749_SGB19749|t__SGB19749
pSGB	19939	12823	117	6	0	0	0	0	0	6	0	0	0	0	k__Archaea|p__Euryarchaeota|c__CFGB117|o__OFGB117|f__FGB117|g__GGB12823|s__GGB12823_SGB19939|t__SGB19939
pSGB	19940	12824	118	2	0	0	0	0	2	0	0	0	0	0	k__Archaea|p__Euryarchaeota|c__Thermoplasmata|o__Methanomassiliicoccales|f__Methanomassiliicoccaceae|g__GGB12824|s__GGB12824_SGB19940|t__SGB19940
pSGB	19941	12824	118	1	0	0	0	0	0	0	1	0	0	0	k__Archaea|p__Euryarchaeota|c__Thermoplasmata|o__Methanomassiliicoccales|f__Methanomassiliicoccaceae|g__GGB12824|s__GGB12824_SGB19941|t__SGB19941
pSGB	19942	12825	118	4	0	0	0	0	0	4	0	0	0	0	k__Archaea|p__Euryarchaeota|c__Thermoplasmata|o__Methanomassiliicoccales|f__Methanomassiliicoccaceae|g__GGB12825|s__GGB12825_SGB19942|t__SGB19942
pSGB	19943	12825	118	1	0	0	0	0	0	1	0	0	0	0	k__Archaea|p__Euryarchaeota|c__Thermoplasmata|o__Methanomassiliicoccales|f__Methanomassiliicoccaceae|g__GGB12825|s__GGB12825_SGB19943|t__SGB19943
pSGB	19944	12826	118	2	0	0	0	0	0	2	0	0	0	0	k__Archaea|p__Euryarchaeota|c__Thermoplasmata|o__Methanomassiliicoccales|f__Methanomassiliicoccaceae|g__GGB12826|s__GGB12826_SGB19944|t__SGB19944
pSGB	19946	12828	118	6	0	0	0	0	0	0	6	0	0	0	k__Archaea|p__Euryarchaeota|c__Thermoplasmata|o__Methanomassiliicoccales|f__Methanomassiliicoccaceae|g__GGB12828|s__GGB12828_SGB19946|t__SGB19946
pSGB	19947	12829	118	2	0	0	0	0	2	0	0	0	0	0	k__Archaea|p__Euryarchaeota|c__Thermoplasmata|o__Methanomassiliicoccales|f__Methanomassiliicoccaceae|g__GGB12829|s__GGB12829_SGB19947|t__SGB19947
pSGB	19948	12829	118	3	0	0	0	0	0	0	3	0	0	0	k__Archaea|p__Euryarchaeota|c__Thermoplasmata|o__Methanomassiliicoccales|f__Methanomassiliicoccaceae|g__GGB12829|s__GGB12829_SGB19948|t__SGB19948
pSGB	19949	12830	118	1	0	0	0	0	1	0	0	0	0	0	k__Archaea|p__Euryarchaeota|c__Thermoplasmata|o__Methanomassiliicoccales|f__Methanomassiliicoccaceae|g__GGB12830|s__GGB12830_SGB19949|t__SGB19949
pSGB	19950	12831	118	1	0	0	0	0	0	0	1	0	0	0	k__Archaea|p__Euryarchaeota|c__Thermoplasmata|o__Methanomassiliicoccales|f__Methanomassiliicoccaceae|g__GGB12831|s__GGB12831_SGB19950|t__SGB19950
pSGB	19951	12832	118	2	0	0	0	0	2	0	0	0	0	0	k__Archaea|p__Euryarchaeota|c__Thermoplasmata|o__Methanomassiliicoccales|f__Methanomassiliicoccaceae|g__GGB12832|s__GGB12832_SGB19951|t__SGB19951
pSGB	19952	12833	118	1	0	0	0	0	0	0	1	0	0	0	k__Archaea|p__Euryarchaeota|c__Thermoplasmata|o__Methanomassiliicoccales|f__Methanomassiliicoccaceae|g__GGB12833|s__GGB12833_SGB19952|t__SGB19952
pSGB	19953	12834	118	2	0	0	0	0	2	0	0	0	0	0	k__Archaea|p__Euryarchaeota|c__Thermoplasmata|o__Methanomassiliicoccales|f__Methanomassiliicoccaceae|g__GGB12834|s__GGB12834_SGB19953|t__SGB19953
pSGB	19954	12834	118	1	0	0	0	0	0	0	0	0	0	1	k__Archaea|p__Euryarchaeota|c__Thermoplasmata|o__Methanomassiliicoccales|f__Methanomassiliicoccaceae|g__GGB12834|s__GGB12834_SGB19954|t__SGB19954
pSGB	19955	12835	118	11	0	0	0	0	0	0	0	0	0	11	k__Archaea|p__Euryarchaeota|c__Thermoplasmata|o__Methanomassiliicoccales|f__Methanomassiliicoccaceae|g__GGB12835|s__GGB12835_SGB19955|t__SGB19955
pSGB	19956	12836	118	1	0	0	0	0	0	0	1	0	0	0	k__Archaea|p__Euryarchaeota|c__Thermoplasmata|o__Methanomassiliicoccales|f__Methanomassiliicoccaceae|g__GGB12836|s__GGB12836_SGB19956|t__SGB19956
pSGB	19957	12837	4369	2	0	0	0	0	0	2	0	0	0	0	k__Bacteria|p__Candidatus_Saccharibacteria|c__CFGB4369|o__OFGB4369|f__FGB4369|g__GGB12837|s__GGB12837_SGB19957|t__SGB19957
pSGB	19958	12838	4369	1	0	0	0	0	0	1	0	0	0	0	k__Bacteria|p__Candidatus_Roizmanbacteria|c__CFGB4369|o__OFGB4369|f__FGB4369|g__GGB12838|s__GGB12838_SGB19958|t__SGB19958
pSGB	19960	12840	4340	4	0	0	0	0	0	4	0	0	0	0	k__Bacteria|p__Candidatus_Saccharibacteria|c__CFGB4340|o__OFGB4340|f__FGB4340|g__GGB12840|s__GGB12840_SGB19960|t__SGB19960
pSGB	19961	12841	4371	1	0	0	0	0	0	0	0	0	0	1	k__Bacteria|p__Candidatus_Saccharibacteria|c__CFGB4371|o__OFGB4371|f__FGB4371|g__GGB12841|s__GGB12841_SGB19961|t__SGB19961
pSGB	19962	12842	355	2	0	0	0	0	0	2	0	0	0	0	k__Bacteria|p__Proteobacteria|c__CFGB355|o__OFGB355|f__FGB355|g__GGB12842|s__GGB12842_SGB19962|t__SGB19962
pSGB	19964	12844	355	1	0	0	0	0	0	0	0	0	1	0	k__Bacteria|p__Proteobacteria|c__CFGB355|o__OFGB355|f__FGB355|g__GGB12844|s__GGB12844_SGB19964|t__SGB19964
pSGB	19969	1067	511	2	0	0	0	0	0	0	2	0	0	0	k__Bacteria|p__Bacteroidetes|c__CFGB511|o__OFGB511|f__FGB511|g__GGB1067|s__GGB1067_SGB19969|t__SGB19969
pSGB	19971	12850	511	2	0	0	0	0	0	0	0	0	0	2	k__Bacteria|p__Bacteroidetes|c__CFGB511|o__OFGB511|f__FGB511|g__GGB12850|s__GGB12850_SGB19971|t__SGB19971
pSGB	19972	12850	511	1	0	0	0	0	1	0	0	0	0	0	k__Bacteria|p__Bacteroidetes|c__CFGB511|o__OFGB511|f__FGB511|g__GGB12850|s__GGB12850_SGB19972|t__SGB19972
pSGB	19973	12851	511	5	0	0	0	0	0	0	0	0	0	5	k__Bacteria|p__Bacteroidetes|c__CFGB511|o__OFGB511|f__FGB511|g__GGB12851|s__GGB12851_SGB19973|t__SGB19973
pSGB	19974	12851	511	6	0	0	0	0	0	0	0	0	0	6	k__Bacteria|p__Bacteroidetes|c__CFGB511|o__OFGB511|f__FGB511|g__GGB12851|s__GGB12851_SGB19974|t__SGB19974
pSGB	19975	12851	511	5	0	0	0	0	0	0	5	0	0	0	k__Bacteria|p__Bacteroidetes|c__CFGB511|o__OFGB511|f__FGB511|g__GGB12851|s__GGB12851_SGB19975|t__SGB19975
pSGB	19976	12851	511	4	0	0	0	0	0	0	4	0	0	0	k__Bacteria|p__Bacteroidetes|c__CFGB511|o__OFGB511|f__FGB511|g__GGB12851|s__GGB12851_SGB19976|t__SGB19976
pSGB	19977	12851	511	1	0	0	0	0	1	0	0	0	0	0	k__Bacteria|p__Bacteroidetes|c__CFGB511|o__OFGB511|f__FGB511|g__GGB12851|s__GGB12851_SGB19977|t__SGB19977
pSGB	19979	12853	511	4	0	0	0	0	0	0	0	0	0	4	k__Bacteria|p__Bacteroidetes|c__CFGB511|o__OFGB511|f__FGB511|g__GGB12853|s__GGB12853_SGB19979|t__SGB19979
pSGB	19980	12853	511	11	0	0	0	0	0	0	0	0	0	11	k__Bacteria|p__Bacteroidetes|c__CFGB511|o__OFGB511|f__FGB511|g__GGB12853|s__GGB12853_SGB19980|t__SGB19980
pSGB	19981	12854	511	1	0	0	0	0	0	0	0	0	1	0	k__Bacteria|p__Bacteroidetes|c__CFGB511|o__OFGB511|f__FGB511|g__GGB12854|s__GGB12854_SGB19981|t__SGB19981
pSGB	19982	12855	4375	1	0	0	0	0	1	0	0	0	0	0	k__Bacteria|p__Bacteroidetes|c__CFGB4375|o__OFGB4375|f__FGB4375|g__GGB12855|s__GGB12855_SGB19982|t__SGB19982
pSGB	19983	12856	4376	1	0	0	0	0	1	0	0	0	0	0	k__Bacteria|p__Bacteroidetes|c__CFGB4376|o__OFGB4376|f__FGB4376|g__GGB12856|s__GGB12856_SGB19983|t__SGB19983
pSGB	19984	12857	673	2	0	0	0	0	0	0	2	0	0	0	k__Bacteria|p__Bacteroidetes|c__Bacteroidia|o__Bacteroidales|f__Rikenellaceae|g__GGB12857|s__GGB12857_SGB19984|t__SGB19984
pSGB	19985	12857	673	1	0	0	0	0	0	0	1	0	0	0	k__Bacteria|p__Bacteroidetes|c__Bacteroidia|o__Bacteroidales|f__Rikenellaceae|g__GGB12857|s__GGB12857_SGB19985|t__SGB19985
pSGB	19987	12859	4378	2	0	0	0	0	0	0	2	0	0	0	k__Bacteria|p__Bacteroidetes|c__CFGB4378|o__OFGB4378|f__FGB4378|g__GGB12859|s__GGB12859_SGB19987|t__SGB19987
pSGB	19988	12860	4379	2	0	0	0	0	0	2	0	0	0	0	k__Bacteria|p__Bacteroidetes|c__CFGB4379|o__OFGB4379|f__FGB4379|g__GGB12860|s__GGB12860_SGB19988|t__SGB19988
pSGB	19989	12860	4379	2	0	0	0	0	1	1	0	0	0	0	k__Bacteria|p__Bacteroidetes|c__CFGB4379|o__OFGB4379|f__FGB4379|g__GGB12860|s__GGB12860_SGB19989|t__SGB19989
pSGB	19990	12860	4379	1	0	0	0	0	0	1	0	0	0	0	k__Bacteria|p__Bacteroidetes|c__CFGB4379|o__OFGB4379|f__FGB4379|g__GGB12860|s__GGB12860_SGB19990|t__SGB19990
pSGB	19991	12861	4379	1	0	0	0	0	0	0	1	0	0	0	k__Bacteria|p__Bacteroidetes|c__CFGB4379|o__OFGB4379|f__FGB4379|g__GGB12861|s__GGB12861_SGB19991|t__SGB19991
pSGB	19992	12862	4380	2	0	0	0	0	2	0	0	0	0	0	k__Bacteria|p__Bacteroidetes|c__CFGB4380|o__OFGB4380|f__FGB4380|g__GGB12862|s__GGB12862_SGB19992|t__SGB19992
pSGB	19993	12863	4380	1	0	0	0	0	1	0	0	0	0	0	k__Bacteria|p__Bacteroidetes|c__CFGB4380|o__OFGB4380|f__FGB4380|g__GGB12863|s__GGB12863_SGB19993|t__SGB19993
pSGB	19994	12864	4380	2	0	0	0	0	2	0	0	0	0	0	k__Bacteria|p__Bacteroidetes|c__CFGB4380|o__OFGB4380|f__FGB4380|g__GGB12864|s__GGB12864_SGB19994|t__SGB19994
pSGB	19995	12865	4380	3	0	0	0	0	3	0	0	0	0	0	k__Bacteria|p__Bacteroidetes|c__CFGB4380|o__OFGB4380|f__FGB4380|g__GGB12865|s__GGB12865_SGB19995|t__SGB19995
pSGB	19996	12865	4380	1	0	0	0	0	1	0	0	0	0	0	k__Bacteria|p__Bacteroidetes|c__CFGB4380|o__OFGB4380|f__FGB4380|g__GGB12865|s__GGB12865_SGB19996|t__SGB19996
pSGB	19997	12866	4380	2	0	0	0	0	2	0	0	0	0	0	k__Bacteria|p__Bacteroidetes|c__CFGB4380|o__OFGB4380|f__FGB4380|g__GGB12866|s__GGB12866_SGB19997|t__SGB19997
pSGB	19998	12866	4380	4	0	0	0	0	4	0	0	0	0	0	k__Bacteria|p__Bacteroidetes|c__CFGB4380|o__OFGB4380|f__FGB4380|g__GGB12866|s__GGB12866_SGB19998|t__SGB19998
pSGB	19999	12866	4380	1	0	0	0	0	1	0	0	0	0	0	k__Bacteria|p__Bacteroidetes|c__CFGB4380|o__OFGB4380|f__FGB4380|g__GGB12866|s__GGB12866_SGB19999|t__SGB19999
pSGB	20000	12867	4380	1	0	0	0	0	1	0	0	0	0	0	k__Bacteria|p__Bacteroidetes|c__CFGB4380|o__OFGB4380|f__FGB4380|g__GGB12867|s__GGB12867_SGB20000|t__SGB20000
pSGB	20001	12867	4380	1	0	0	0	0	1	0	0	0	0	0	k__Bacteria|p__Bacteroidetes|c__CFGB4380|o__OFGB4380|f__FGB4380|g__GGB12867|s__GGB12867_SGB20001|t__SGB20001
pSGB	20002	12867	4380	1	0	0	0	0	1	0	0	0	0	0	k__Bacteria|p__Bacteroidetes|c__CFGB4380|o__OFGB4380|f__FGB4380|g__GGB12867|s__GGB12867_SGB20002|t__SGB20002
pSGB	20003	12868	4381	2	0	0	0	0	0	0	0	0	2	0	k__Bacteria|p__Bacteroidetes|c__CFGB4381|o__OFGB4381|f__FGB4381|g__GGB12868|s__GGB12868_SGB20003|t__SGB20003
pSGB	20004	12869	4381	6	0	0	0	0	0	0	6	0	0	0	k__Bacteria|p__Bacteroidetes|c__CFGB4381|o__OFGB4381|f__FGB4381|g__GGB12869|s__GGB12869_SGB20004|t__SGB20004
pSGB	20005	12869	4381	1	0	0	0	0	0	0	1	0	0	0	k__Bacteria|p__Bacteroidetes|c__CFGB4381|o__OFGB4381|f__FGB4381|g__GGB12869|s__GGB12869_SGB20005|t__SGB20005
pSGB	20006	12870	544	2	0	0	0	0	0	0	0	0	2	0	k__Bacteria|p__Bacteroidetes|c__CFGB544|o__OFGB544|f__FGB544|g__GGB12870|s__GGB12870_SGB20006|t__SGB20006
pSGB	20007	12871	544	9	0	0	0	0	0	0	0	0	0	9	k__Bacteria|p__Bacteroidetes|c__CFGB544|o__OFGB544|f__FGB544|g__GGB12871|s__GGB12871_SGB20007|t__SGB20007
pSGB	20009	12873	4383	3	0	0	0	0	3	0	0	0	0	0	k__Bacteria|p__Bacteroidetes|c__CFGB4383|o__OFGB4383|f__FGB4383|g__GGB12873|s__GGB12873_SGB20009|t__SGB20009
pSGB	20010	12874	4384	4	0	0	0	0	0	0	0	0	0	4	k__Bacteria|p__Bacteroidetes|c__CFGB4384|o__OFGB4384|f__FGB4384|g__GGB12874|s__GGB12874_SGB20010|t__SGB20010
pSGB	20011	12875	4384	2	0	0	0	0	0	0	2	0	0	0	k__Bacteria|p__Bacteroidetes|c__CFGB4384|o__OFGB4384|f__FGB4384|g__GGB12875|s__GGB12875_SGB20011|t__SGB20011
pSGB	20012	12876	4384	1	0	0	0	0	0	0	1	0	0	0	k__Bacteria|p__Bacteroidetes|c__CFGB4384|o__OFGB4384|f__FGB4384|g__GGB12876|s__GGB12876_SGB20012|t__SGB20012
pSGB	20013	12877	4385	3	0	0	0	0	0	0	3	0	0	0	k__Bacteria|p__Bacteroidetes|c__CFGB4385|o__OFGB4385|f__FGB4385|g__GGB12877|s__GGB12877_SGB20013|t__SGB20013
pSGB	20014	12877	4385	1	0	0	0	0	0	0	1	0	0	0	k__Bacteria|p__Bacteroidetes|c__CFGB4385|o__OFGB4385|f__FGB4385|g__GGB12877|s__GGB12877_SGB20014|t__SGB20014
pSGB	20015	12878	4385	1	0	0	0	0	0	0	1	0	0	0	k__Bacteria|p__Bacteroidetes|c__CFGB4385|o__OFGB4385|f__FGB4385|g__GGB12878|s__GGB12878_SGB20015|t__SGB20015
pSGB	20016	12879	4385	2	0	0	0	0	2	0	0	0	0	0	k__Bacteria|p__Bacteroidetes|c__CFGB4385|o__OFGB4385|f__FGB4385|g__GGB12879|s__GGB12879_SGB20016|t__SGB20016
pSGB	20017	12879	4385	1	0	0	0	0	1	0	0	0	0	0	k__Bacteria|p__Bacteroidetes|c__CFGB4385|o__OFGB4385|f__FGB4385|g__GGB12879|s__GGB12879_SGB20017|t__SGB20017
pSGB	20018	12879	4385	1	0	0	0	0	1	0	0	0	0	0	k__Bacteria|p__Bacteroidetes|c__CFGB4385|o__OFGB4385|f__FGB4385|g__GGB12879|s__GGB12879_SGB20018|t__SGB20018
pSGB	20019	12880	4385	1	0	0	0	0	1	0	0	0	0	0	k__Bacteria|p__Bacteroidetes|c__CFGB4385|o__OFGB4385|f__FGB4385|g__GGB12880|s__GGB12880_SGB20019|t__SGB20019
pSGB	20020	12881	4385	2	0	0	0	0	2	0	0	0	0	0	k__Bacteria|p__Bacteroidetes|c__CFGB4385|o__OFGB4385|f__FGB4385|g__GGB12881|s__GGB12881_SGB20020|t__SGB20020
pSGB	20021	12882	4385	2	0	0	0	0	2	0	0	0	0	0	k__Bacteria|p__Bacteroidetes|c__CFGB4385|o__OFGB4385|f__FGB4385|g__GGB12882|s__GGB12882_SGB20021|t__SGB20021
pSGB	20022	12883	4385	1	0	0	0	0	0	1	0	0	0	0	k__Bacteria|p__Bacteroidetes|c__CFGB4385|o__OFGB4385|f__FGB4385|g__GGB12883|s__GGB12883_SGB20022|t__SGB20022
pSGB	20023	12884	4386	1	0	0	0	0	1	0	0	0	0	0	k__Bacteria|p__Bacteroidetes|c__CFGB4386|o__OFGB4386|f__FGB4386|g__GGB12884|s__GGB12884_SGB20023|t__SGB20023
pSGB	20024	12885	4386	1	0	0	0	0	1	0	0	0	0	0	k__Bacteria|p__Bacteroidetes|c__CFGB4386|o__OFGB4386|f__FGB4386|g__GGB12885|s__GGB12885_SGB20024|t__SGB20024
pSGB	20025	12886	4386	1	0	0	0	0	1	0	0	0	0	0	k__Bacteria|p__Bacteroidetes|c__CFGB4386|o__OFGB4386|f__FGB4386|g__GGB12886|s__GGB12886_SGB20025|t__SGB20025
pSGB	20026	12886	4386	1	0	0	0	0	1	0	0	0	0	0	k__Bacteria|p__Bacteroidetes|c__CFGB4386|o__OFGB4386|f__FGB4386|g__GGB12886|s__GGB12886_SGB20026|t__SGB20026
pSGB	20027	12887	4386	4	0	0	0	0	4	0	0	0	0	0	k__Bacteria|p__Bacteroidetes|c__CFGB4386|o__OFGB4386|f__FGB4386|g__GGB12887|s__GGB12887_SGB20027|t__SGB20027
pSGB	20028	12888	4386	1	0	0	0	0	1	0	0	0	0	0	k__Bacteria|p__Bacteroidetes|c__CFGB4386|o__OFGB4386|f__FGB4386|g__GGB12888|s__GGB12888_SGB20028|t__SGB20028
pSGB	20029	12889	4386	1	0	0	0	0	1	0	0	0	0	0	k__Bacteria|p__Bacteroidetes|c__CFGB4386|o__OFGB4386|f__FGB4386|g__GGB12889|s__GGB12889_SGB20029|t__SGB20029
pSGB	20030	12890	4387	1	0	0	0	0	0	0	0	1	0	0	k__Bacteria|p__Bacteroidetes|c__CFGB4387|o__OFGB4387|f__FGB4387|g__GGB12890|s__GGB12890_SGB20030|t__SGB20030
pSGB	20032	12892	557	3	0	0	0	0	0	0	3	0	0	0	k__Bacteria|p__Bacteroidetes|c__CFGB557|o__OFGB557|f__FGB557|g__GGB12892|s__GGB12892_SGB20032|t__SGB20032
pSGB	20033	12893	557	1	0	0	0	0	0	0	0	0	1	0	k__Bacteria|p__Bacteroidetes|c__CFGB557|o__OFGB557|f__FGB557|g__GGB12893|s__GGB12893_SGB20033|t__SGB20033
pSGB	20034	12894	4389	3	0	0	0	0	3	0	0	0	0	0	k__Bacteria|p__Bacteroidetes|c__CFGB4389|o__OFGB4389|f__FGB4389|g__GGB12894|s__GGB12894_SGB20034|t__SGB20034
pSGB	20035	12895	529	15	0	0	0	0	0	0	0	0	0	15	k__Bacteria|p__Bacteroidetes|c__CFGB529|o__OFGB529|f__FGB529|g__GGB12895|s__GGB12895_SGB20035|t__SGB20035
pSGB	20036	12896	529	2	0	0	0	0	0	2	0	0	0	0	k__Bacteria|p__Bacteroidetes|c__CFGB529|o__OFGB529|f__FGB529|g__GGB12896|s__GGB12896_SGB20036|t__SGB20036
pSGB	20037	12897	529	5	0	0	0	0	0	0	0	0	0	5	k__Bacteria|p__Bacteroidetes|c__CFGB529|o__OFGB529|f__FGB529|g__GGB12897|s__GGB12897_SGB20037|t__SGB20037
pSGB	20038	12897	529	9	0	0	0	0	0	0	0	0	0	9	k__Bacteria|p__Bacteroidetes|c__CFGB529|o__OFGB529|f__FGB529|g__GGB12897|s__GGB12897_SGB20038|t__SGB20038
pSGB	20040	12899	4391	5	0	0	0	0	5	0	0	0	0	0	k__Bacteria|p__Bacteroidetes|c__CFGB4391|o__OFGB4391|f__FGB4391|g__GGB12899|s__GGB12899_SGB20040|t__SGB20040
pSGB	20041	12900	4392	2	0	0	0	0	2	0	0	0	0	0	k__Bacteria|p__Bacteroidetes|c__CFGB4392|o__OFGB4392|f__FGB4392|g__GGB12900|s__GGB12900_SGB20041|t__SGB20041
pSGB	20042	12901	4393	5	0	0	0	0	5	0	0	0	0	0	k__Bacteria|p__Bacteroidetes|c__CFGB4393|o__OFGB4393|f__FGB4393|g__GGB12901|s__GGB12901_SGB20042|t__SGB20042
pSGB	20043	12902	4393	1	0	0	0	0	1	0	0	0	0	0	k__Bacteria|p__Bacteroidetes|c__CFGB4393|o__OFGB4393|f__FGB4393|g__GGB12902|s__GGB12902_SGB20043|t__SGB20043
pSGB	20044	12903	4394	1	0	0	0	0	1	0	0	0	0	0	k__Bacteria|p__Bacteroidetes|c__CFGB4394|o__OFGB4394|f__FGB4394|g__GGB12903|s__GGB12903_SGB20044|t__SGB20044
pSGB	20045	12903	4394	1	0	0	0	0	1	0	0	0	0	0	k__Bacteria|p__Bacteroidetes|c__CFGB4394|o__OFGB4394|f__FGB4394|g__GGB12903|s__GGB12903_SGB20045|t__SGB20045
pSGB	20046	12904	4394	2	0	0	0	0	2	0	0	0	0	0	k__Bacteria|p__Bacteroidetes|c__CFGB4394|o__OFGB4394|f__FGB4394|g__GGB12904|s__GGB12904_SGB20046|t__SGB20046
pSGB	20047	12905	4394	1	0	0	0	0	1	0	0	0	0	0	k__Bacteria|p__Bacteroidetes|c__CFGB4394|o__OFGB4394|f__FGB4394|g__GGB12905|s__GGB12905_SGB20047|t__SGB20047
pSGB	20048	12906	4394	1	0	0	0	0	1	0	0	0	0	0	k__Bacteria|p__Bacteroidetes|c__CFGB4394|o__OFGB4394|f__FGB4394|g__GGB12906|s__GGB12906_SGB20048|t__SGB20048
pSGB	20049	12907	4394	3	0	0	0	0	3	0	0	0	0	0	k__Bacteria|p__Bacteroidetes|c__CFGB4394|o__OFGB4394|f__FGB4394|g__GGB12907|s__GGB12907_SGB20049|t__SGB20049
pSGB	20050	12908	4394	1	0	0	0	0	1	0	0	0	0	0	k__Bacteria|p__Bacteroidetes|c__CFGB4394|o__OFGB4394|f__FGB4394|g__GGB12908|s__GGB12908_SGB20050|t__SGB20050
pSGB	20051	12909	4394	1	0	0	0	0	1	0	0	0	0	0	k__Bacteria|p__Bacteroidetes|c__CFGB4394|o__OFGB4394|f__FGB4394|g__GGB12909|s__GGB12909_SGB20051|t__SGB20051
pSGB	20052	12910	4394	2	0	0	0	0	2	0	0	0	0	0	k__Bacteria|p__Bacteroidetes|c__CFGB4394|o__OFGB4394|f__FGB4394|g__GGB12910|s__GGB12910_SGB20052|t__SGB20052
pSGB	20053	12911	4394	2	0	0	0	0	2	0	0	0	0	0	k__Bacteria|p__Bacteroidetes|c__CFGB4394|o__OFGB4394|f__FGB4394|g__GGB12911|s__GGB12911_SGB20053|t__SGB20053
pSGB	20054	12911	4394	3	0	0	0	0	3	0	0	0	0	0	k__Bacteria|p__Bacteroidetes|c__CFGB4394|o__OFGB4394|f__FGB4394|g__GGB12911|s__GGB12911_SGB20054|t__SGB20054
pSGB	20055	12911	4394	4	0	0	0	0	4	0	0	0	0	0	k__Bacteria|p__Bacteroidetes|c__CFGB4394|o__OFGB4394|f__FGB4394|g__GGB12911|s__GGB12911_SGB20055|t__SGB20055
pSGB	20056	12912	4394	1	0	0	0	0	1	0	0	0	0	0	k__Bacteria|p__Bacteroidetes|c__CFGB4394|o__OFGB4394|f__FGB4394|g__GGB12912|s__GGB12912_SGB20056|t__SGB20056
pSGB	20057	12913	4394	1	0	0	0	0	1	0	0	0	0	0	k__Bacteria|p__Bacteroidetes|c__CFGB4394|o__OFGB4394|f__FGB4394|g__GGB12913|s__GGB12913_SGB20057|t__SGB20057
pSGB	20058	12913	4394	1	0	0	0	0	1	0	0	0	0	0	k__Bacteria|p__Bacteroidetes|c__CFGB4394|o__OFGB4394|f__FGB4394|g__GGB12913|s__GGB12913_SGB20058|t__SGB20058
pSGB	20059	12914	4394	1	0	0	0	0	1	0	0	0	0	0	k__Bacteria|p__Bacteroidetes|c__CFGB4394|o__OFGB4394|f__FGB4394|g__GGB12914|s__GGB12914_SGB20059|t__SGB20059
pSGB	20060	12915	4394	1	0	0	0	0	0	1	0	0	0	0	k__Bacteria|p__Bacteroidetes|c__CFGB4394|o__OFGB4394|f__FGB4394|g__GGB12915|s__GGB12915_SGB20060|t__SGB20060
pSGB	20061	12916	4394	1	0	0	0	0	1	0	0	0	0	0	k__Bacteria|p__Bacteroidetes|c__CFGB4394|o__OFGB4394|f__FGB4394|g__GGB12916|s__GGB12916_SGB20061|t__SGB20061
pSGB	20062	12917	4395	4	0	0	0	0	4	0	0	0	0	0	k__Bacteria|p__Bacteroidetes|c__CFGB4395|o__OFGB4395|f__FGB4395|g__GGB12917|s__GGB12917_SGB20062|t__SGB20062
pSGB	20063	12918	4395	2	0	0	0	0	2	0	0	0	0	0	k__Bacteria|p__Bacteroidetes|c__CFGB4395|o__OFGB4395|f__FGB4395|g__GGB12918|s__GGB12918_SGB20063|t__SGB20063
pSGB	20064	12919	4395	1	0	0	0	0	1	0	0	0	0	0	k__Bacteria|p__Bacteroidetes|c__CFGB4395|o__OFGB4395|f__FGB4395|g__GGB12919|s__GGB12919_SGB20064|t__SGB20064
pSGB	20065	12920	4395	1	0	0	0	0	1	0	0	0	0	0	k__Bacteria|p__Bacteroidetes|c__CFGB4395|o__OFGB4395|f__FGB4395|g__GGB12920|s__GGB12920_SGB20065|t__SGB20065
pSGB	20066	12921	4396	1	0	0	0	0	1	0	0	0	0	0	k__Bacteria|p__Bacteroidetes|c__CFGB4396|o__OFGB4396|f__FGB4396|g__GGB12921|s__GGB12921_SGB20066|t__SGB20066
pSGB	20067	12922	4397	2	0	0	0	0	2	0	0	0	0	0	k__Bacteria|p__Bacteroidetes|c__CFGB4397|o__OFGB4397|f__FGB4397|g__GGB12922|s__GGB12922_SGB20067|t__SGB20067
pSGB	20068	12923	4397	2	0	0	0	0	2	0	0	0	0	0	k__Bacteria|p__Bacteroidetes|c__CFGB4397|o__OFGB4397|f__FGB4397|g__GGB12923|s__GGB12923_SGB20068|t__SGB20068
pSGB	20069	12924	4397	1	0	0	0	0	1	0	0	0	0	0	k__Bacteria|p__Bacteroidetes|c__CFGB4397|o__OFGB4397|f__FGB4397|g__GGB12924|s__GGB12924_SGB20069|t__SGB20069
pSGB	20070	12925	4397	1	0	0	0	0	1	0	0	0	0	0	k__Bacteria|p__Bacteroidetes|c__CFGB4397|o__OFGB4397|f__FGB4397|g__GGB12925|s__GGB12925_SGB20070|t__SGB20070
pSGB	20071	12926	4398	1	0	0	0	0	0	1	0	0	0	0	k__Bacteria|p__Bacteroidetes|c__CFGB4398|o__OFGB4398|f__FGB4398|g__GGB12926|s__GGB12926_SGB20071|t__SGB20071
pSGB	20072	12927	4399	1	0	0	0	0	1	0	0	0	0	0	k__Bacteria|p__Bacteroidetes|c__CFGB4399|o__OFGB4399|f__FGB4399|g__GGB12927|s__GGB12927_SGB20072|t__SGB20072
pSGB	20073	12927	4399	1	0	0	0	0	1	0	0	0	0	0	k__Bacteria|p__Bacteroidetes|c__CFGB4399|o__OFGB4399|f__FGB4399|g__GGB12927|s__GGB12927_SGB20073|t__SGB20073
pSGB	20074	12928	4399	1	0	0	0	0	1	0	0	0	0	0	k__Bacteria|p__Bacteroidetes|c__CFGB4399|o__OFGB4399|f__FGB4399|g__GGB12928|s__GGB12928_SGB20074|t__SGB20074
pSGB	20075	12929	4399	1	0	0	0	0	1	0	0	0	0	0	k__Bacteria|p__Bacteroidetes|c__CFGB4399|o__OFGB4399|f__FGB4399|g__GGB12929|s__GGB12929_SGB20075|t__SGB20075
pSGB	20076	12930	4399	1	0	0	0	0	1	0	0	0	0	0	k__Bacteria|p__Bacteroidetes|c__CFGB4399|o__OFGB4399|f__FGB4399|g__GGB12930|s__GGB12930_SGB20076|t__SGB20076
pSGB	20077	12931	4399	3	0	0	0	0	0	0	0	3	0	0	k__Bacteria|p__Bacteroidetes|c__CFGB4399|o__OFGB4399|f__FGB4399|g__GGB12931|s__GGB12931_SGB20077|t__SGB20077
pSGB	20078	12932	4399	3	0	0	0	0	3	0	0	0	0	0	k__Bacteria|p__Bacteroidetes|c__CFGB4399|o__OFGB4399|f__FGB4399|g__GGB12932|s__GGB12932_SGB20078|t__SGB20078
pSGB	20079	12932	4399	1	0	0	0	0	1	0	0	0	0	0	k__Bacteria|p__Bacteroidetes|c__CFGB4399|o__OFGB4399|f__FGB4399|g__GGB12932|s__GGB12932_SGB20079|t__SGB20079
pSGB	20080	12932	4399	1	0	0	0	0	1	0	0	0	0	0	k__Bacteria|p__Bacteroidetes|c__CFGB4399|o__OFGB4399|f__FGB4399|g__GGB12932|s__GGB12932_SGB20080|t__SGB20080
pSGB	20081	12933	4399	1	0	0	0	0	1	0	0	0	0	0	k__Bacteria|p__Bacteroidetes|c__CFGB4399|o__OFGB4399|f__FGB4399|g__GGB12933|s__GGB12933_SGB20081|t__SGB20081
pSGB	20082	12934	4399	1	0	0	0	0	1	0	0	0	0	0	k__Bacteria|p__Bacteroidetes|c__CFGB4399|o__OFGB4399|f__FGB4399|g__GGB12934|s__GGB12934_SGB20082|t__SGB20082
pSGB	20083	12935	4399	1	0	0	0	0	1	0	0	0	0	0	k__Bacteria|p__Bacteroidetes|c__CFGB4399|o__OFGB4399|f__FGB4399|g__GGB12935|s__GGB12935_SGB20083|t__SGB20083
pSGB	20084	12935	4399	1	0	0	0	0	1	0	0	0	0	0	k__Bacteria|p__Bacteroidetes|c__CFGB4399|o__OFGB4399|f__FGB4399|g__GGB12935|s__GGB12935_SGB20084|t__SGB20084
pSGB	20085	12936	4399	6	0	0	0	0	6	0	0	0	0	0	k__Bacteria|p__Bacteroidetes|c__CFGB4399|o__OFGB4399|f__FGB4399|g__GGB12936|s__GGB12936_SGB20085|t__SGB20085
pSGB	20086	12937	4399	1	0	0	0	0	1	0	0	0	0	0	k__Bacteria|p__Bacteroidetes|c__CFGB4399|o__OFGB4399|f__FGB4399|g__GGB12937|s__GGB12937_SGB20086|t__SGB20086
pSGB	20087	12938	4399	1	0	0	0	0	1	0	0	0	0	0	k__Bacteria|p__Bacteroidetes|c__CFGB4399|o__OFGB4399|f__FGB4399|g__GGB12938|s__GGB12938_SGB20087|t__SGB20087
pSGB	20088	12939	4399	1	0	0	0	0	1	0	0	0	0	0	k__Bacteria|p__Bacteroidetes|c__CFGB4399|o__OFGB4399|f__FGB4399|g__GGB12939|s__GGB12939_SGB20088|t__SGB20088
pSGB	20089	12940	4399	1	0	0	0	0	1	0	0	0	0	0	k__Bacteria|p__Bacteroidetes|c__CFGB4399|o__OFGB4399|f__FGB4399|g__GGB12940|s__GGB12940_SGB20089|t__SGB20089
pSGB	20090	12941	4400	2	0	0	0	0	2	0	0	0	0	0	k__Bacteria|p__Bacteroidetes|c__CFGB4400|o__OFGB4400|f__FGB4400|g__GGB12941|s__GGB12941_SGB20090|t__SGB20090
pSGB	20091	12942	4400	2	0	0	0	0	2	0	0	0	0	0	k__Bacteria|p__Bacteroidetes|c__CFGB4400|o__OFGB4400|f__FGB4400|g__GGB12942|s__GGB12942_SGB20091|t__SGB20091
pSGB	20092	12942	4400	1	0	0	0	0	1	0	0	0	0	0	k__Bacteria|p__Bacteroidetes|c__CFGB4400|o__OFGB4400|f__FGB4400|g__GGB12942|s__GGB12942_SGB20092|t__SGB20092
pSGB	20093	12943	4400	2	0	0	0	0	2	0	0	0	0	0	k__Bacteria|p__Bacteroidetes|c__CFGB4400|o__OFGB4400|f__FGB4400|g__GGB12943|s__GGB12943_SGB20093|t__SGB20093
pSGB	20094	12944	4400	2	0	0	0	0	2	0	0	0	0	0	k__Bacteria|p__Bacteroidetes|c__CFGB4400|o__OFGB4400|f__FGB4400|g__GGB12944|s__GGB12944_SGB20094|t__SGB20094
pSGB	20095	12944	4400	1	0	0	0	0	1	0	0	0	0	0	k__Bacteria|p__Bacteroidetes|c__CFGB4400|o__OFGB4400|f__FGB4400|g__GGB12944|s__GGB12944_SGB20095|t__SGB20095
pSGB	20096	12945	4400	1	0	0	0	0	1	0	0	0	0	0	k__Bacteria|p__Bacteroidetes|c__CFGB4400|o__OFGB4400|f__FGB4400|g__GGB12945|s__GGB12945_SGB20096|t__SGB20096
pSGB	20097	12946	4400	1	0	0	0	0	1	0	0	0	0	0	k__Bacteria|p__Bacteroidetes|c__CFGB4400|o__OFGB4400|f__FGB4400|g__GGB12946|s__GGB12946_SGB20097|t__SGB20097
pSGB	20098	12947	4400	1	0	0	0	0	1	0	0	0	0	0	k__Bacteria|p__Bacteroidetes|c__CFGB4400|o__OFGB4400|f__FGB4400|g__GGB12947|s__GGB12947_SGB20098|t__SGB20098
pSGB	20099	12948	4401	1	0	0	0	0	0	1	0	0	0	0	k__Bacteria|p__Bacteroidetes|c__CFGB4401|o__OFGB4401|f__FGB4401|g__GGB12948|s__GGB12948_SGB20099|t__SGB20099
pSGB	20100	12949	4401	1	0	0	0	0	0	1	0	0	0	0	k__Bacteria|p__Bacteroidetes|c__CFGB4401|o__OFGB4401|f__FGB4401|g__GGB12949|s__GGB12949_SGB20100|t__SGB20100
pSGB	20101	12950	579	4	0	0	0	0	0	0	3	0	0	1	k__Bacteria|p__Bacteroidetes|c__Bacteroidia|o__Bacteroidales|f__Prevotellaceae|g__GGB12950|s__GGB12950_SGB20101|t__SGB20101
pSGB	20102	12950	579	13	0	0	0	0	0	0	0	0	0	13	k__Bacteria|p__Bacteroidetes|c__Bacteroidia|o__Bacteroidales|f__Prevotellaceae|g__GGB12950|s__GGB12950_SGB20102|t__SGB20102
pSGB	20106	12954	579	1	0	0	0	0	0	0	0	0	0	1	k__Bacteria|p__Bacteroidetes|c__Bacteroidia|o__Bacteroidales|f__Prevotellaceae|g__GGB12954|s__GGB12954_SGB20106|t__SGB20106
pSGB	20107	12954	579	1	0	0	0	0	0	0	1	0	0	0	k__Bacteria|p__Bacteroidetes|c__Bacteroidia|o__Bacteroidales|f__Prevotellaceae|g__GGB12954|s__GGB12954_SGB20107|t__SGB20107
pSGB	20108	12955	579	1	0	0	0	0	0	0	0	0	0	1	k__Bacteria|p__Bacteroidetes|c__Bacteroidia|o__Bacteroidales|f__Prevotellaceae|g__GGB12955|s__GGB12955_SGB20108|t__SGB20108
pSGB	20110	12957	579	3	0	0	0	0	3	0	0	0	0	0	k__Bacteria|p__Bacteroidetes|c__Bacteroidia|o__Bacteroidales|f__Prevotellaceae|g__GGB12957|s__GGB12957_SGB20110|t__SGB20110
pSGB	20111	12958	579	1	0	0	0	0	0	0	1	0	0	0	k__Bacteria|p__Bacteroidetes|c__Bacteroidia|o__Bacteroidales|f__Prevotellaceae|g__GGB12958|s__GGB12958_SGB20111|t__SGB20111
pSGB	20112	12958	579	1	0	0	0	0	0	0	1	0	0	0	k__Bacteria|p__Bacteroidetes|c__Bacteroidia|o__Bacteroidales|f__Prevotellaceae|g__GGB12958|s__GGB12958_SGB20112|t__SGB20112
pSGB	20113	12959	579	2	0	0	0	0	0	0	0	0	0	2	k__Bacteria|p__Bacteroidetes|c__Bacteroidia|o__Bacteroidales|f__Prevotellaceae|g__GGB12959|s__GGB12959_SGB20113|t__SGB20113
pSGB	20117	1235	579	2	0	0	0	0	0	0	2	0	0	0	k__Bacteria|p__Bacteroidetes|c__Bacteroidia|o__Bacteroidales|f__Prevotellaceae|g__Prevotella|s__Prevotella_SGB20117|t__SGB20117
pSGB	20118	1235	579	1	0	0	0	0	0	0	1	0	0	0	k__Bacteria|p__Bacteroidetes|c__Bacteroidia|o__Bacteroidales|f__Prevotellaceae|g__Prevotella|s__Prevotella_SGB20118|t__SGB20118
pSGB	20120	1235	579	1	0	0	0	0	0	0	1	0	0	0	k__Bacteria|p__Bacteroidetes|c__Bacteroidia|o__Bacteroidales|f__Prevotellaceae|g__Prevotella|s__Prevotella_SGB20120|t__SGB20120
pSGB	20121	12964	579	4	0	0	0	0	0	0	0	0	0	4	k__Bacteria|p__Bacteroidetes|c__Bacteroidia|o__Bacteroidales|f__Prevotellaceae|g__GGB12964|s__GGB12964_SGB20121|t__SGB20121
pSGB	20122	12964	579	5	0	0	0	0	0	0	0	0	0	5	k__Bacteria|p__Bacteroidetes|c__Bacteroidia|o__Bacteroidales|f__Prevotellaceae|g__GGB12964|s__GGB12964_SGB20122|t__SGB20122
pSGB	20123	12964	579	1	0	0	0	0	0	0	0	0	0	1	k__Bacteria|p__Bacteroidetes|c__Bacteroidia|o__Bacteroidales|f__Prevotellaceae|g__GGB12964|s__GGB12964_SGB20123|t__SGB20123
pSGB	20124	12965	579	1	0	0	0	0	1	0	0	0	0	0	k__Bacteria|p__Bacteroidetes|c__Bacteroidia|o__Bacteroidales|f__Prevotellaceae|g__GGB12965|s__GGB12965_SGB20124|t__SGB20124
pSGB	20126	12967	579	1	0	0	0	0	1	0	0	0	0	0	k__Bacteria|p__Bacteroidetes|c__Bacteroidia|o__Bacteroidales|f__Prevotellaceae|g__GGB12967|s__GGB12967_SGB20126|t__SGB20126
pSGB	20127	12968	579	1	0	0	0	0	0	0	1	0	0	0	k__Bacteria|p__Bacteroidetes|c__Bacteroidia|o__Bacteroidales|f__Prevotellaceae|g__GGB12968|s__GGB12968_SGB20127|t__SGB20127
pSGB	20128	12969	4405	5	0	0	0	0	0	0	0	0	0	5	k__Bacteria|p__Bacteroidetes|c__CFGB4405|o__OFGB4405|f__FGB4405|g__GGB12969|s__GGB12969_SGB20128|t__SGB20128
pSGB	20129	12970	4405	1	0	0	0	0	0	0	1	0	0	0	k__Bacteria|p__Bacteroidetes|c__CFGB4405|o__OFGB4405|f__FGB4405|g__GGB12970|s__GGB12970_SGB20129|t__SGB20129
pSGB	20130	12971	579	12	0	0	0	0	0	0	0	0	0	12	k__Bacteria|p__Bacteroidetes|c__Bacteroidia|o__Bacteroidales|f__Prevotellaceae|g__GGB12971|s__GGB12971_SGB20130|t__SGB20130
pSGB	20131	12972	579	2	0	0	0	0	2	0	0	0	0	0	k__Bacteria|p__Bacteroidetes|c__Bacteroidia|o__Bacteroidales|f__Prevotellaceae|g__GGB12972|s__GGB12972_SGB20131|t__SGB20131
pSGB	20132	12972	579	1	0	0	0	0	1	0	0	0	0	0	k__Bacteria|p__Bacteroidetes|c__Bacteroidia|o__Bacteroidales|f__Prevotellaceae|g__GGB12972|s__GGB12972_SGB20132|t__SGB20132
pSGB	20134	12974	579	2	0	0	0	0	0	2	0	0	0	0	k__Bacteria|p__Bacteroidetes|c__Bacteroidia|o__Bacteroidales|f__Prevotellaceae|g__GGB12974|s__GGB12974_SGB20134|t__SGB20134
pSGB	20135	12974	579	1	0	0	0	0	1	0	0	0	0	0	k__Bacteria|p__Bacteroidetes|c__Bacteroidia|o__Bacteroidales|f__Prevotellaceae|g__GGB12974|s__GGB12974_SGB20135|t__SGB20135
pSGB	20136	12974	579	2	0	0	0	0	0	0	0	0	0	2	k__Bacteria|p__Bacteroidetes|c__Bacteroidia|o__Bacteroidales|f__Prevotellaceae|g__GGB12974|s__GGB12974_SGB20136|t__SGB20136
pSGB	20137	12974	579	2	0	0	0	0	2	0	0	0	0	0	k__Bacteria|p__Bacteroidetes|c__Bacteroidia|o__Bacteroidales|f__Prevotellaceae|g__GGB12974|s__GGB12974_SGB20137|t__SGB20137
pSGB	20138	12974	579	26	0	0	0	0	0	0	0	0	0	26	k__Bacteria|p__Bacteroidetes|c__Bacteroidia|o__Bacteroidales|f__Prevotellaceae|g__GGB12974|s__GGB12974_SGB20138|t__SGB20138
pSGB	20140	12976	579	2	0	0	0	0	0	0	2	0	0	0	k__Bacteria|p__Bacteroidetes|c__Bacteroidia|o__Bacteroidales|f__Prevotellaceae|g__GGB12976|s__GGB12976_SGB20140|t__SGB20140
pSGB	20141	12976	579	1	0	0	0	0	0	0	1	0	0	0	k__Bacteria|p__Bacteroidetes|c__Bacteroidia|o__Bacteroidales|f__Prevotellaceae|g__GGB12976|s__GGB12976_SGB20141|t__SGB20141
pSGB	20142	12977	579	3	0	0	0	0	0	0	0	0	0	3	k__Bacteria|p__Bacteroidetes|c__Bacteroidia|o__Bacteroidales|f__Prevotellaceae|g__GGB12977|s__GGB12977_SGB20142|t__SGB20142
pSGB	20143	12978	579	1	0	0	0	0	0	0	0	0	0	1	k__Bacteria|p__Bacteroidetes|c__Bacteroidia|o__Bacteroidales|f__Prevotellaceae|g__GGB12978|s__GGB12978_SGB20143|t__SGB20143
pSGB	20144	12979	579	2	0	0	0	0	0	0	2	0	0	0	k__Bacteria|p__Bacteroidetes|c__Bacteroidia|o__Bacteroidales|f__Prevotellaceae|g__GGB12979|s__GGB12979_SGB20144|t__SGB20144
pSGB	20145	12979	579	1	0	0	0	0	0	0	1	0	0	0	k__Bacteria|p__Bacteroidetes|c__Bacteroidia|o__Bacteroidales|f__Prevotellaceae|g__GGB12979|s__GGB12979_SGB20145|t__SGB20145
pSGB	20146	12980	579	1	0	0	0	0	0	0	1	0	0	0	k__Bacteria|p__Bacteroidetes|c__Bacteroidia|o__Bacteroidales|f__Prevotellaceae|g__GGB12980|s__GGB12980_SGB20146|t__SGB20146
pSGB	20147	12981	579	3	0	0	0	0	1	2	0	0	0	0	k__Bacteria|p__Bacteroidetes|c__Bacteroidia|o__Bacteroidales|f__Prevotellaceae|g__GGB12981|s__GGB12981_SGB20147|t__SGB20147
pSGB	20148	12982	579	1	0	0	0	0	0	0	1	0	0	0	k__Bacteria|p__Bacteroidetes|c__Bacteroidia|o__Bacteroidales|f__Prevotellaceae|g__GGB12982|s__GGB12982_SGB20148|t__SGB20148
pSGB	20151	12985	579	2	0	0	0	0	0	0	0	0	0	2	k__Bacteria|p__Bacteroidetes|c__Bacteroidia|o__Bacteroidales|f__Prevotellaceae|g__GGB12985|s__GGB12985_SGB20151|t__SGB20151
pSGB	20152	12985	579	10	0	0	0	0	0	0	10	0	0	0	k__Bacteria|p__Bacteroidetes|c__Bacteroidia|o__Bacteroidales|f__Prevotellaceae|g__GGB12985|s__GGB12985_SGB20152|t__SGB20152
pSGB	20153	12986	579	1	0	0	0	0	0	0	0	0	0	1	k__Bacteria|p__Bacteroidetes|c__Bacteroidia|o__Bacteroidales|f__Prevotellaceae|g__GGB12986|s__GGB12986_SGB20153|t__SGB20153
pSGB	20154	12987	4407	2	0	0	0	0	2	0	0	0	0	0	k__Bacteria|p__Bacteroidetes|c__CFGB4407|o__OFGB4407|f__FGB4407|g__GGB12987|s__GGB12987_SGB20154|t__SGB20154
pSGB	20155	12987	4407	4	0	0	0	0	4	0	0	0	0	0	k__Bacteria|p__Bacteroidetes|c__CFGB4407|o__OFGB4407|f__FGB4407|g__GGB12987|s__GGB12987_SGB20155|t__SGB20155
pSGB	20156	12987	4407	1	0	0	0	0	1	0	0	0	0	0	k__Bacteria|p__Bacteroidetes|c__CFGB4407|o__OFGB4407|f__FGB4407|g__GGB12987|s__GGB12987_SGB20156|t__SGB20156
pSGB	20157	12988	4408	1	0	0	0	0	0	0	0	0	0	1	k__Bacteria|p__Bacteroidetes|c__CFGB4408|o__OFGB4408|f__FGB4408|g__GGB12988|s__GGB12988_SGB20157|t__SGB20157
pSGB	20158	12989	4408	1	0	0	0	0	0	0	0	0	0	1	k__Bacteria|p__Bacteroidetes|c__CFGB4408|o__OFGB4408|f__FGB4408|g__GGB12989|s__GGB12989_SGB20158|t__SGB20158
pSGB	20159	12990	4409	4	0	0	0	0	4	0	0	0	0	0	k__Bacteria|p__Bacteroidetes|c__CFGB4409|o__OFGB4409|f__FGB4409|g__GGB12990|s__GGB12990_SGB20159|t__SGB20159
pSGB	20160	12991	4409	3	0	0	0	0	3	0	0	0	0	0	k__Bacteria|p__Bacteroidetes|c__CFGB4409|o__OFGB4409|f__FGB4409|g__GGB12991|s__GGB12991_SGB20160|t__SGB20160
pSGB	20161	12992	4409	1	0	0	0	0	1	0	0	0	0	0	k__Bacteria|p__Bacteroidetes|c__CFGB4409|o__OFGB4409|f__FGB4409|g__GGB12992|s__GGB12992_SGB20161|t__SGB20161
pSGB	20162	12993	4409	1	0	0	0	0	1	0	0	0	0	0	k__Bacteria|p__Bacteroidetes|c__CFGB4409|o__OFGB4409|f__FGB4409|g__GGB12993|s__GGB12993_SGB20162|t__SGB20162
pSGB	20163	12994	4409	1	0	0	0	0	1	0	0	0	0	0	k__Bacteria|p__Bacteroidetes|c__CFGB4409|o__OFGB4409|f__FGB4409|g__GGB12994|s__GGB12994_SGB20163|t__SGB20163
pSGB	20164	12995	4410	1	0	0	0	0	1	0	0	0	0	0	k__Bacteria|p__Bacteroidetes|c__CFGB4410|o__OFGB4410|f__FGB4410|g__GGB12995|s__GGB12995_SGB20164|t__SGB20164
pSGB	20165	12995	4410	1	0	0	0	0	0	1	0	0	0	0	k__Bacteria|p__Bacteroidetes|c__CFGB4410|o__OFGB4410|f__FGB4410|g__GGB12995|s__GGB12995_SGB20165|t__SGB20165
pSGB	20166	12996	4411	3	0	0	0	0	3	0	0	0	0	0	k__Bacteria|p__Bacteroidetes|c__CFGB4411|o__OFGB4411|f__FGB4411|g__GGB12996|s__GGB12996_SGB20166|t__SGB20166
pSGB	20167	12997	4412	1	0	0	0	0	1	0	0	0	0	0	k__Bacteria|p__Bacteroidetes|c__CFGB4412|o__OFGB4412|f__FGB4412|g__GGB12997|s__GGB12997_SGB20167|t__SGB20167
pSGB	20170	13000	599	1	0	0	0	0	0	0	0	0	0	1	k__Bacteria|p__Bacteroidetes|c__Bacteroidia|o__Bacteroidales|f__Tannerellaceae|g__GGB13000|s__GGB13000_SGB20170|t__SGB20170
pSGB	20171	13001	599	8	0	0	0	0	0	0	8	0	0	0	k__Bacteria|p__Bacteroidetes|c__Bacteroidia|o__Bacteroidales|f__Tannerellaceae|g__GGB13001|s__GGB13001_SGB20171|t__SGB20171
pSGB	20174	13004	629	1	0	0	0	0	0	0	1	0	0	0	k__Bacteria|p__Bacteroidetes|c__Bacteroidia|o__Bacteroidales|f__Prevotellaceae|g__GGB13004|s__GGB13004_SGB20174|t__SGB20174
pSGB	20175	13005	629	1	0	0	0	0	1	0	0	0	0	0	k__Bacteria|p__Bacteroidetes|c__Bacteroidia|o__Bacteroidales|f__Prevotellaceae|g__GGB13005|s__GGB13005_SGB20175|t__SGB20175
pSGB	20178	13008	619	1	0	0	0	0	0	0	0	0	0	1	k__Bacteria|p__Bacteroidetes|c__CFGB619|o__OFGB619|f__FGB619|g__GGB13008|s__GGB13008_SGB20178|t__SGB20178
pSGB	20179	13009	4417	1	0	0	0	0	0	0	0	0	0	1	k__Bacteria|p__Bacteroidetes|c__CFGB4417|o__OFGB4417|f__FGB4417|g__GGB13009|s__GGB13009_SGB20179|t__SGB20179
pSGB	20180	13009	4417	1	0	0	0	0	0	0	1	0	0	0	k__Bacteria|p__Bacteroidetes|c__CFGB4417|o__OFGB4417|f__FGB4417|g__GGB13009|s__GGB13009_SGB20180|t__SGB20180
pSGB	20181	13010	4417	1	0	0	0	0	0	0	0	0	0	1	k__Bacteria|p__Bacteroidetes|c__CFGB4417|o__OFGB4417|f__FGB4417|g__GGB13010|s__GGB13010_SGB20181|t__SGB20181
pSGB	20182	13011	4417	1	0	0	0	0	1	0	0	0	0	0	k__Bacteria|p__Bacteroidetes|c__CFGB4417|o__OFGB4417|f__FGB4417|g__GGB13011|s__GGB13011_SGB20182|t__SGB20182
pSGB	20183	13012	4418	5	0	0	0	0	0	0	5	0	0	0	k__Bacteria|p__Bacteroidetes|c__CFGB4418|o__OFGB4418|f__FGB4418|g__GGB13012|s__GGB13012_SGB20183|t__SGB20183
pSGB	20184	13012	4418	5	0	0	0	0	0	0	0	0	0	5	k__Bacteria|p__Bacteroidetes|c__CFGB4418|o__OFGB4418|f__FGB4418|g__GGB13012|s__GGB13012_SGB20184|t__SGB20184
pSGB	20185	13013	4418	1	0	0	0	0	0	0	0	0	1	0	k__Bacteria|p__Bacteroidetes|c__CFGB4418|o__OFGB4418|f__FGB4418|g__GGB13013|s__GGB13013_SGB20185|t__SGB20185
pSGB	20186	13014	4419	1	0	0	0	0	1	0	0	0	0	0	k__Bacteria|p__Bacteroidetes|c__CFGB4419|o__OFGB4419|f__FGB4419|g__GGB13014|s__GGB13014_SGB20186|t__SGB20186
pSGB	20187	13015	4419	1	0	0	0	0	1	0	0	0	0	0	k__Bacteria|p__Bacteroidetes|c__CFGB4419|o__OFGB4419|f__FGB4419|g__GGB13015|s__GGB13015_SGB20187|t__SGB20187
pSGB	20188	13016	4419	25	0	0	0	0	0	0	0	0	0	25	k__Bacteria|p__Bacteroidetes|c__CFGB4419|o__OFGB4419|f__FGB4419|g__GGB13016|s__GGB13016_SGB20188|t__SGB20188
pSGB	20189	13017	4419	1	0	0	0	0	0	0	0	0	1	0	k__Bacteria|p__Bacteroidetes|c__CFGB4419|o__OFGB4419|f__FGB4419|g__GGB13017|s__GGB13017_SGB20189|t__SGB20189
pSGB	20190	13018	4420	1	0	0	0	0	1	0	0	0	0	0	k__Bacteria|p__Bacteroidetes|c__CFGB4420|o__OFGB4420|f__FGB4420|g__GGB13018|s__GGB13018_SGB20190|t__SGB20190
pSGB	20191	13019	4421	1	0	0	0	0	1	0	0	0	0	0	k__Bacteria|p__Bacteroidetes|c__CFGB4421|o__OFGB4421|f__FGB4421|g__GGB13019|s__GGB13019_SGB20191|t__SGB20191
pSGB	20192	13020	4422	9	0	0	0	0	0	0	9	0	0	0	k__Bacteria|p__Bacteroidetes|c__CFGB4422|o__OFGB4422|f__FGB4422|g__GGB13020|s__GGB13020_SGB20192|t__SGB20192
pSGB	20193	13021	632	1	0	0	0	0	1	0	0	0	0	0	k__Bacteria|p__Bacteroidetes|c__CFGB632|o__OFGB632|f__FGB632|g__GGB13021|s__GGB13021_SGB20193|t__SGB20193
pSGB	20195	13023	4424	2	0	0	0	0	2	0	0	0	0	0	k__Bacteria|p__Bacteroidetes|c__CFGB4424|o__OFGB4424|f__FGB4424|g__GGB13023|s__GGB13023_SGB20195|t__SGB20195
pSGB	20196	13024	4425	2	0	0	0	0	2	0	0	0	0	0	k__Bacteria|p__Bacteroidetes|c__CFGB4425|o__OFGB4425|f__FGB4425|g__GGB13024|s__GGB13024_SGB20196|t__SGB20196
pSGB	20197	13025	4426	2	0	0	0	0	1	0	1	0	0	0	k__Bacteria|p__Bacteroidetes|c__CFGB4426|o__OFGB4426|f__FGB4426|g__GGB13025|s__GGB13025_SGB20197|t__SGB20197
pSGB	20198	13026	4426	2	0	0	0	0	0	0	2	0	0	0	k__Bacteria|p__Bacteroidetes|c__CFGB4426|o__OFGB4426|f__FGB4426|g__GGB13026|s__GGB13026_SGB20198|t__SGB20198
pSGB	20199	13027	4426	1	0	0	0	0	1	0	0	0	0	0	k__Bacteria|p__Bacteroidetes|c__CFGB4426|o__OFGB4426|f__FGB4426|g__GGB13027|s__GGB13027_SGB20199|t__SGB20199
pSGB	20200	13028	4427	1	0	0	0	0	1	0	0	0	0	0	k__Bacteria|p__Bacteroidetes|c__CFGB4427|o__OFGB4427|f__FGB4427|g__GGB13028|s__GGB13028_SGB20200|t__SGB20200
pSGB	20201	13029	4428	1	0	0	0	0	1	0	0	0	0	0	k__Bacteria|p__Bacteroidetes|c__CFGB4428|o__OFGB4428|f__FGB4428|g__GGB13029|s__GGB13029_SGB20201|t__SGB20201
pSGB	20202	13030	4429	1	0	0	0	0	0	1	0	0	0	0	k__Bacteria|p__Proteobacteria|c__CFGB4429|o__OFGB4429|f__FGB4429|g__GGB13030|s__GGB13030_SGB20202|t__SGB20202
pSGB	20203	13031	4430	4	0	0	0	0	0	4	0	0	0	0	k__Bacteria|p__Bacteroidetes|c__CFGB4430|o__OFGB4430|f__FGB4430|g__GGB13031|s__GGB13031_SGB20203|t__SGB20203
pSGB	20204	13032	4430	1	0	0	0	0	0	1	0	0	0	0	k__Bacteria|p__Bacteroidetes|c__CFGB4430|o__OFGB4430|f__FGB4430|g__GGB13032|s__GGB13032_SGB20204|t__SGB20204
pSGB	20205	13033	4431	1	0	0	0	0	1	0	0	0	0	0	k__Bacteria|p__Firmicutes|c__CFGB4431|o__OFGB4431|f__FGB4431|g__GGB13033|s__GGB13033_SGB20205|t__SGB20205
pSGB	20206	13034	4432	1	0	0	0	0	1	0	0	0	0	0	k__Bacteria|p__Bacteroidetes|c__CFGB4432|o__OFGB4432|f__FGB4432|g__GGB13034|s__GGB13034_SGB20206|t__SGB20206
pSGB	20207	13035	3420	2	0	0	0	0	2	0	0	0	0	0	k__Bacteria|p__Bacteroidetes|c__CFGB3420|o__OFGB3420|f__FGB3420|g__GGB13035|s__GGB13035_SGB20207|t__SGB20207
pSGB	20209	13037	4434	9	0	0	0	0	0	9	0	0	0	0	k__Bacteria|p__Bacteroidetes|c__CFGB4434|o__OFGB4434|f__FGB4434|g__GGB13037|s__GGB13037_SGB20209|t__SGB20209
pSGB	20210	13038	4435	1	0	0	0	0	1	0	0	0	0	0	k__Bacteria|p__Bacteroidetes|c__CFGB4435|o__OFGB4435|f__FGB4435|g__GGB13038|s__GGB13038_SGB20210|t__SGB20210
pSGB	20212	13040	4437	1	0	0	0	0	0	1	0	0	0	0	k__Bacteria|p__Bacteroidetes|c__CFGB4437|o__OFGB4437|f__FGB4437|g__GGB13040|s__GGB13040_SGB20212|t__SGB20212
pSGB	20213	13041	4437	1	0	0	0	0	0	0	0	0	1	0	k__Bacteria|p__Proteobacteria|c__CFGB4437|o__OFGB4437|f__FGB4437|g__GGB13041|s__GGB13041_SGB20213|t__SGB20213
pSGB	20215	13043	4439	5	0	0	0	0	0	5	0	0	0	0	k__Bacteria|p__Bacteroidetes|c__CFGB4439|o__OFGB4439|f__FGB4439|g__GGB13043|s__GGB13043_SGB20215|t__SGB20215
pSGB	20216	13044	4439	2	0	0	0	0	0	2	0	0	0	0	k__Bacteria|p__Bacteroidetes|c__CFGB4439|o__OFGB4439|f__FGB4439|g__GGB13044|s__GGB13044_SGB20216|t__SGB20216
pSGB	20217	13045	4440	1	0	0	0	0	1	0	0	0	0	0	k__Bacteria|p__Bacteroidetes|c__CFGB4440|o__OFGB4440|f__FGB4440|g__GGB13045|s__GGB13045_SGB20217|t__SGB20217
pSGB	20218	13045	4440	1	0	0	0	0	1	0	0	0	0	0	k__Bacteria|p__Bacteroidetes|c__CFGB4440|o__OFGB4440|f__FGB4440|g__GGB13045|s__GGB13045_SGB20218|t__SGB20218
pSGB	20219	13046	4440	2	0	0	0	0	2	0	0	0	0	0	k__Bacteria|p__Bacteroidetes|c__CFGB4440|o__OFGB4440|f__FGB4440|g__GGB13046|s__GGB13046_SGB20219|t__SGB20219
pSGB	20220	13046	4440	1	0	0	0	0	1	0	0	0	0	0	k__Bacteria|p__Bacteroidetes|c__CFGB4440|o__OFGB4440|f__FGB4440|g__GGB13046|s__GGB13046_SGB20220|t__SGB20220
pSGB	20221	13047	4441	5	0	0	0	0	5	0	0	0	0	0	k__Bacteria|p__Bacteroidetes|c__CFGB4441|o__OFGB4441|f__FGB4441|g__GGB13047|s__GGB13047_SGB20221|t__SGB20221
pSGB	20222	13048	4442	1	0	0	0	0	1	0	0	0	0	0	k__Bacteria|p__Bacteroidetes|c__CFGB4442|o__OFGB4442|f__FGB4442|g__GGB13048|s__GGB13048_SGB20222|t__SGB20222
pSGB	20223	13049	658	2	0	0	0	0	0	2	0	0	0	0	k__Bacteria|p__Bacteroidetes|c__Bacteroidia|o__Bacteroidales|f__Bacteroidaceae|g__GGB13049|s__GGB13049_SGB20223|t__SGB20223
pSGB	20224	13050	658	12	0	0	0	0	0	0	0	0	0	12	k__Bacteria|p__Bacteroidetes|c__Bacteroidia|o__Bacteroidales|f__Bacteroidaceae|g__GGB13050|s__GGB13050_SGB20224|t__SGB20224
pSGB	20225	13050	658	4	0	0	0	0	0	0	0	0	0	4	k__Bacteria|p__Bacteroidetes|c__Bacteroidia|o__Bacteroidales|f__Bacteroidaceae|g__GGB13050|s__GGB13050_SGB20225|t__SGB20225
pSGB	20226	13050	658	5	0	0	0	0	0	0	0	0	0	5	k__Bacteria|p__Bacteroidetes|c__Bacteroidia|o__Bacteroidales|f__Bacteroidaceae|g__GGB13050|s__GGB13050_SGB20226|t__SGB20226
pSGB	20228	1633	658	1	0	0	0	0	0	0	1	0	0	0	k__Bacteria|p__Bacteroidetes|c__Bacteroidia|o__Bacteroidales|f__Bacteroidaceae|g__GGB1633|s__GGB1633_SGB20228|t__SGB20228
pSGB	20229	13052	658	1	0	0	0	0	0	0	1	0	0	0	k__Bacteria|p__Bacteroidetes|c__Bacteroidia|o__Bacteroidales|f__Bacteroidaceae|g__GGB13052|s__GGB13052_SGB20229|t__SGB20229
pSGB	20233	1627	658	1	0	0	0	0	0	0	0	0	1	0	k__Bacteria|p__Bacteroidetes|c__Bacteroidia|o__Bacteroidales|f__Rikenellaceae|g__Alistipes|s__Alistipes_SGB20233|t__SGB20233
pSGB	20235	13054	658	10	0	0	0	0	0	0	0	0	0	10	k__Bacteria|p__Bacteroidetes|c__Bacteroidia|o__Bacteroidales|f__Bacteroidaceae|g__GGB13054|s__GGB13054_SGB20235|t__SGB20235
pSGB	20236	13054	658	8	0	0	0	0	0	0	0	0	0	8	k__Bacteria|p__Bacteroidetes|c__Bacteroidia|o__Bacteroidales|f__Bacteroidaceae|g__GGB13054|s__GGB13054_SGB20236|t__SGB20236
pSGB	20237	13054	658	1	0	0	0	0	0	0	0	0	0	1	k__Bacteria|p__Bacteroidetes|c__Bacteroidia|o__Bacteroidales|f__Bacteroidaceae|g__GGB13054|s__GGB13054_SGB20237|t__SGB20237
pSGB	20238	13054	658	5	0	0	0	0	0	0	0	0	0	5	k__Bacteria|p__Bacteroidetes|c__Bacteroidia|o__Bacteroidales|f__Bacteroidaceae|g__GGB13054|s__GGB13054_SGB20238|t__SGB20238
pSGB	20239	13054	658	2	0	0	0	0	0	0	0	0	0	2	k__Bacteria|p__Bacteroidetes|c__Bacteroidia|o__Bacteroidales|f__Bacteroidaceae|g__GGB13054|s__GGB13054_SGB20239|t__SGB20239
pSGB	20240	13054	658	10	0	0	0	0	0	0	0	0	0	10	k__Bacteria|p__Bacteroidetes|c__Bacteroidia|o__Bacteroidales|f__Bacteroidaceae|g__GGB13054|s__GGB13054_SGB20240|t__SGB20240
pSGB	20241	13055	658	2	0	0	0	0	0	2	0	0	0	0	k__Bacteria|p__Bacteroidetes|c__Bacteroidia|o__Bacteroidales|f__Bacteroidaceae|g__GGB13055|s__GGB13055_SGB20241|t__SGB20241
pSGB	20242	13056	658	5	0	0	0	0	0	5	0	0	0	0	k__Bacteria|p__Bacteroidetes|c__Bacteroidia|o__Bacteroidales|f__Bacteroidaceae|g__GGB13056|s__GGB13056_SGB20242|t__SGB20242
pSGB	20243	13056	658	6	0	0	0	0	0	6	0	0	0	0	k__Bacteria|p__Bacteroidetes|c__Bacteroidia|o__Bacteroidales|f__Bacteroidaceae|g__GGB13056|s__GGB13056_SGB20243|t__SGB20243
pSGB	20244	13057	658	1	0	0	0	0	1	0	0	0	0	0	k__Bacteria|p__Bacteroidetes|c__Bacteroidia|o__Bacteroidales|f__Bacteroidaceae|g__GGB13057|s__GGB13057_SGB20244|t__SGB20244
pSGB	20245	13058	4445	7	0	0	0	0	0	0	0	0	0	7	k__Bacteria|p__Bacteroidetes|c__CFGB4445|o__OFGB4445|f__FGB4445|g__GGB13058|s__GGB13058_SGB20245|t__SGB20245
pSGB	20246	13059	658	2	0	0	0	0	2	0	0	0	0	0	k__Bacteria|p__Bacteroidetes|c__Bacteroidia|o__Bacteroidales|f__Bacteroidaceae|g__GGB13059|s__GGB13059_SGB20246|t__SGB20246
pSGB	20251	13064	658	1	0	0	0	0	0	0	1	0	0	0	k__Bacteria|p__Bacteroidetes|c__Bacteroidia|o__Bacteroidales|f__Bacteroidaceae|g__GGB13064|s__GGB13064_SGB20251|t__SGB20251
pSGB	20252	13065	658	1	0	0	0	0	0	1	0	0	0	0	k__Bacteria|p__Bacteroidetes|c__Bacteroidia|o__Bacteroidales|f__Bacteroidaceae|g__GGB13065|s__GGB13065_SGB20252|t__SGB20252
pSGB	20253	13066	653	1	0	0	0	0	1	0	0	0	0	0	k__Bacteria|p__Bacteroidetes|c__CFGB653|o__OFGB653|f__FGB653|g__GGB13066|s__GGB13066_SGB20253|t__SGB20253
pSGB	20254	13066	653	1	0	0	0	0	1	0	0	0	0	0	k__Bacteria|p__Bacteroidetes|c__CFGB653|o__OFGB653|f__FGB653|g__GGB13066|s__GGB13066_SGB20254|t__SGB20254
pSGB	20255	13067	653	1	0	0	0	0	0	1	0	0	0	0	k__Bacteria|p__Bacteroidetes|c__CFGB653|o__OFGB653|f__FGB653|g__GGB13067|s__GGB13067_SGB20255|t__SGB20255
pSGB	20257	13069	653	10	0	0	0	0	0	0	0	0	0	10	k__Bacteria|p__Bacteroidetes|c__CFGB653|o__OFGB653|f__FGB653|g__GGB13069|s__GGB13069_SGB20257|t__SGB20257
pSGB	20258	13070	653	1	0	0	0	0	1	0	0	0	0	0	k__Bacteria|p__Bacteroidetes|c__CFGB653|o__OFGB653|f__FGB653|g__GGB13070|s__GGB13070_SGB20258|t__SGB20258
pSGB	20259	13071	4448	4	0	0	0	0	4	0	0	0	0	0	k__Bacteria|p__Bacteroidetes|c__CFGB4448|o__OFGB4448|f__FGB4448|g__GGB13071|s__GGB13071_SGB20259|t__SGB20259
pSGB	20260	13072	4448	1	0	0	0	0	1	0	0	0	0	0	k__Bacteria|p__Bacteroidetes|c__CFGB4448|o__OFGB4448|f__FGB4448|g__GGB13072|s__GGB13072_SGB20260|t__SGB20260
pSGB	20262	13074	654	14	0	0	0	0	0	0	0	0	0	14	k__Bacteria|p__Bacteroidetes|c__Bacteroidia|o__Bacteroidales|f__Bacteroidaceae|g__GGB13074|s__GGB13074_SGB20262|t__SGB20262
pSGB	20263	13075	654	3	0	0	0	0	0	3	0	0	0	0	k__Bacteria|p__Bacteroidetes|c__Bacteroidia|o__Bacteroidales|f__Bacteroidaceae|g__GGB13075|s__GGB13075_SGB20263|t__SGB20263
pSGB	20265	13077	654	5	0	0	0	0	0	0	0	0	0	5	k__Bacteria|p__Bacteroidetes|c__Bacteroidia|o__Bacteroidales|f__Bacteroidaceae|g__GGB13077|s__GGB13077_SGB20265|t__SGB20265
pSGB	20266	13077	654	7	0	0	0	0	0	0	0	0	0	7	k__Bacteria|p__Bacteroidetes|c__Bacteroidia|o__Bacteroidales|f__Bacteroidaceae|g__GGB13077|s__GGB13077_SGB20266|t__SGB20266
pSGB	20267	13077	654	1	0	0	0	0	1	0	0	0	0	0	k__Bacteria|p__Bacteroidetes|c__Bacteroidia|o__Bacteroidales|f__Bacteroidaceae|g__GGB13077|s__GGB13077_SGB20267|t__SGB20267
pSGB	20268	13078	4450	1	0	0	0	0	1	0	0	0	0	0	k__Bacteria|p__Bacteroidetes|c__CFGB4450|o__OFGB4450|f__FGB4450|g__GGB13078|s__GGB13078_SGB20268|t__SGB20268
pSGB	20269	13079	4451	2	0	0	0	0	2	0	0	0	0	0	k__Bacteria|p__Bacteroidetes|c__CFGB4451|o__OFGB4451|f__FGB4451|g__GGB13079|s__GGB13079_SGB20269|t__SGB20269
pSGB	20270	13080	4451	1	0	0	0	0	1	0	0	0	0	0	k__Bacteria|p__Bacteroidetes|c__CFGB4451|o__OFGB4451|f__FGB4451|g__GGB13080|s__GGB13080_SGB20270|t__SGB20270
pSGB	20271	13081	4452	1	0	0	0	0	1	0	0	0	0	0	k__Bacteria|p__Bacteroidetes|c__CFGB4452|o__OFGB4452|f__FGB4452|g__GGB13081|s__GGB13081_SGB20271|t__SGB20271
pSGB	20272	13082	4453	1	0	0	0	0	1	0	0	0	0	0	k__Bacteria|p__Bacteroidetes|c__CFGB4453|o__OFGB4453|f__FGB4453|g__GGB13082|s__GGB13082_SGB20272|t__SGB20272
pSGB	20273	13083	4454	2	0	0	0	0	0	0	0	0	0	2	k__Bacteria|p__Proteobacteria|c__CFGB4454|o__OFGB4454|f__FGB4454|g__GGB13083|s__GGB13083_SGB20273|t__SGB20273
pSGB	20274	6565	2399	2	0	0	0	0	0	0	2	0	0	0	k__Bacteria|p__Proteobacteria|c__Betaproteobacteria|o__Burkholderiales|f__Sutterellaceae|g__GGB6565|s__GGB6565_SGB20274|t__SGB20274
pSGB	20276	13085	4456	4	0	0	0	0	0	0	0	4	0	0	k__Bacteria|p__Proteobacteria|c__CFGB4456|o__OFGB4456|f__FGB4456|g__GGB13085|s__GGB13085_SGB20276|t__SGB20276
pSGB	20277	13086	4456	1	0	0	0	0	0	0	1	0	0	0	k__Bacteria|p__Proteobacteria|c__CFGB4456|o__OFGB4456|f__FGB4456|g__GGB13086|s__GGB13086_SGB20277|t__SGB20277
pSGB	20278	13087	4457	3	0	0	0	0	0	0	0	3	0	0	k__Bacteria|p__Proteobacteria|c__CFGB4457|o__OFGB4457|f__FGB4457|g__GGB13087|s__GGB13087_SGB20278|t__SGB20278
pSGB	20279	2734	1062	3	0	0	0	0	0	0	0	0	0	3	k__Bacteria|p__Proteobacteria|c__Gammaproteobacteria|o__Aeromonadales|f__Succinivibrionaceae|g__Succinatimonas|s__Succinatimonas_SGB20279|t__SGB20279
pSGB	20280	2734	1062	5	0	0	0	0	0	0	5	0	0	0	k__Bacteria|p__Proteobacteria|c__Gammaproteobacteria|o__Aeromonadales|f__Succinivibrionaceae|g__Succinatimonas|s__Succinatimonas_SGB20280|t__SGB20280
pSGB	20282	13089	4459	1	0	0	0	0	0	1	0	0	0	0	k__Bacteria|p__Proteobacteria|c__CFGB4459|o__OFGB4459|f__FGB4459|g__GGB13089|s__GGB13089_SGB20282|t__SGB20282
pSGB	20283	13090	4460	1	0	0	0	0	1	0	0	0	0	0	k__Bacteria|p__Firmicutes|c__CFGB4460|o__OFGB4460|f__FGB4460|g__GGB13090|s__GGB13090_SGB20283|t__SGB20283
pSGB	20284	13091	4461	1	0	0	0	0	1	0	0	0	0	0	k__Bacteria|p__Firmicutes|c__CFGB4461|o__OFGB4461|f__FGB4461|g__GGB13091|s__GGB13091_SGB20284|t__SGB20284
pSGB	20285	13092	4462	1	0	0	0	0	0	0	0	0	0	1	k__Bacteria|p__Proteobacteria|c__CFGB4462|o__OFGB4462|f__FGB4462|g__GGB13092|s__GGB13092_SGB20285|t__SGB20285
pSGB	20286	13093	4463	1	0	0	0	0	0	0	0	0	1	0	k__Bacteria|p__Firmicutes|c__CFGB4463|o__OFGB4463|f__FGB4463|g__GGB13093|s__GGB13093_SGB20286|t__SGB20286
pSGB	20287	13094	3154	11	0	0	0	0	0	0	0	0	0	11	k__Bacteria|p__Bacteroidetes|c__CFGB3154|o__OFGB3154|f__FGB3154|g__GGB13094|s__GGB13094_SGB20287|t__SGB20287
pSGB	20289	10664	3154	1	0	0	0	0	1	0	0	0	0	0	k__Bacteria|p__Proteobacteria|c__CFGB3154|o__OFGB3154|f__FGB3154|g__GGB10664|s__GGB10664_SGB20289|t__SGB20289
pSGB	20292	6586	2401	9	0	0	0	0	0	0	0	0	0	9	k__Bacteria|p__Proteobacteria|c__Alphaproteobacteria|o__Rhodospirillales|f__Acetobacteraceae|g__GGB6586|s__GGB6586_SGB20292|t__SGB20292
pSGB	20294	13099	2401	5	0	0	0	0	0	0	1	0	0	4	k__Bacteria|p__Proteobacteria|c__Alphaproteobacteria|o__Rhodospirillales|f__Acetobacteraceae|g__GGB13099|s__GGB13099_SGB20294|t__SGB20294
pSGB	20295	13099	2401	8	0	0	0	0	0	0	0	0	0	8	k__Bacteria|p__Proteobacteria|c__Alphaproteobacteria|o__Rhodospirillales|f__Acetobacteraceae|g__GGB13099|s__GGB13099_SGB20295|t__SGB20295
pSGB	20296	13099	2401	1	0	0	0	0	0	0	1	0	0	0	k__Bacteria|p__Proteobacteria|c__Alphaproteobacteria|o__Rhodospirillales|f__Acetobacteraceae|g__GGB13099|s__GGB13099_SGB20296|t__SGB20296
pSGB	20299	13101	2402	2	0	0	0	0	2	0	0	0	0	0	k__Bacteria|p__Proteobacteria|c__CFGB2402|o__OFGB2402|f__FGB2402|g__GGB13101|s__GGB13101_SGB20299|t__SGB20299
pSGB	20300	13101	2402	1	0	0	0	0	1	0	0	0	0	0	k__Bacteria|p__Proteobacteria|c__CFGB2402|o__OFGB2402|f__FGB2402|g__GGB13101|s__GGB13101_SGB20300|t__SGB20300
pSGB	20301	13102	2402	1	0	0	0	0	1	0	0	0	0	0	k__Bacteria|p__Proteobacteria|c__CFGB2402|o__OFGB2402|f__FGB2402|g__GGB13102|s__GGB13102_SGB20301|t__SGB20301
pSGB	20302	13103	2402	1	0	0	0	0	1	0	0	0	0	0	k__Bacteria|p__Proteobacteria|c__CFGB2402|o__OFGB2402|f__FGB2402|g__GGB13103|s__GGB13103_SGB20302|t__SGB20302
pSGB	20303	13104	2402	1	0	0	0	0	0	0	1	0	0	0	k__Bacteria|p__Proteobacteria|c__CFGB2402|o__OFGB2402|f__FGB2402|g__GGB13104|s__GGB13104_SGB20303|t__SGB20303
pSGB	20305	13106	2402	2	0	0	0	0	2	0	0	0	0	0	k__Bacteria|p__Proteobacteria|c__CFGB2402|o__OFGB2402|f__FGB2402|g__GGB13106|s__GGB13106_SGB20305|t__SGB20305
pSGB	20306	13106	2402	1	0	0	0	0	0	0	0	0	1	0	k__Bacteria|p__Proteobacteria|c__CFGB2402|o__OFGB2402|f__FGB2402|g__GGB13106|s__GGB13106_SGB20306|t__SGB20306
pSGB	20307	13107	2402	2	0	0	0	0	0	0	2	0	0	0	k__Bacteria|p__Proteobacteria|c__CFGB2402|o__OFGB2402|f__FGB2402|g__GGB13107|s__GGB13107_SGB20307|t__SGB20307
pSGB	20309	13109	4468	1	0	0	0	0	1	0	0	0	0	0	k__Bacteria|p__Proteobacteria|c__CFGB4468|o__OFGB4468|f__FGB4468|g__GGB13109|s__GGB13109_SGB20309|t__SGB20309
pSGB	20310	13110	4469	2	0	0	0	0	0	0	0	0	0	2	k__Bacteria|p__Actinobacteria|c__CFGB4469|o__OFGB4469|f__FGB4469|g__GGB13110|s__GGB13110_SGB20310|t__SGB20310
pSGB	20311	13110	4469	1	0	0	0	0	0	0	0	0	0	1	k__Bacteria|p__Actinobacteria|c__CFGB4469|o__OFGB4469|f__FGB4469|g__GGB13110|s__GGB13110_SGB20311|t__SGB20311
pSGB	20312	13111	4469	1	0	0	0	0	0	0	1	0	0	0	k__Bacteria|p__Actinobacteria|c__CFGB4469|o__OFGB4469|f__FGB4469|g__GGB13111|s__GGB13111_SGB20312|t__SGB20312
pSGB	20313	13112	4469	2	0	0	0	0	0	0	0	0	0	2	k__Bacteria|p__Actinobacteria|c__CFGB4469|o__OFGB4469|f__FGB4469|g__GGB13112|s__GGB13112_SGB20313|t__SGB20313
pSGB	20314	13113	4469	11	0	0	0	0	0	0	0	11	0	0	k__Bacteria|p__Actinobacteria|c__CFGB4469|o__OFGB4469|f__FGB4469|g__GGB13113|s__GGB13113_SGB20314|t__SGB20314
pSGB	20315	13114	4469	2	0	0	0	0	0	2	0	0	0	0	k__Bacteria|p__Actinobacteria|c__CFGB4469|o__OFGB4469|f__FGB4469|g__GGB13114|s__GGB13114_SGB20315|t__SGB20315
pSGB	20316	13115	4469	1	0	0	0	0	0	0	0	0	0	1	k__Bacteria|p__Actinobacteria|c__CFGB4469|o__OFGB4469|f__FGB4469|g__GGB13115|s__GGB13115_SGB20316|t__SGB20316
pSGB	20317	13116	4469	1	0	0	0	0	1	0	0	0	0	0	k__Bacteria|p__Actinobacteria|c__CFGB4469|o__OFGB4469|f__FGB4469|g__GGB13116|s__GGB13116_SGB20317|t__SGB20317
pSGB	20318	13117	4469	3	0	0	0	0	0	0	0	3	0	0	k__Bacteria|p__Actinobacteria|c__CFGB4469|o__OFGB4469|f__FGB4469|g__GGB13117|s__GGB13117_SGB20318|t__SGB20318
pSGB	20319	13117	4469	1	0	0	0	0	0	0	0	1	0	0	k__Bacteria|p__Actinobacteria|c__CFGB4469|o__OFGB4469|f__FGB4469|g__GGB13117|s__GGB13117_SGB20319|t__SGB20319
pSGB	20320	13118	4469	1	0	0	0	0	0	0	0	0	0	1	k__Bacteria|p__Actinobacteria|c__CFGB4469|o__OFGB4469|f__FGB4469|g__GGB13118|s__GGB13118_SGB20320|t__SGB20320
pSGB	20321	13119	4469	1	0	0	0	0	0	0	0	0	0	1	k__Bacteria|p__Actinobacteria|c__CFGB4469|o__OFGB4469|f__FGB4469|g__GGB13119|s__GGB13119_SGB20321|t__SGB20321
pSGB	20322	13120	2993	1	0	0	0	0	0	1	0	0	0	0	k__Bacteria|p__Actinobacteria|c__Coriobacteriia|o__Eggerthellales|f__Eggerthellaceae|g__GGB13120|s__GGB13120_SGB20322|t__SGB20322
pSGB	20323	13120	2993	1	0	0	0	0	0	1	0	0	0	0	k__Bacteria|p__Actinobacteria|c__Coriobacteriia|o__Eggerthellales|f__Eggerthellaceae|g__GGB13120|s__GGB13120_SGB20323|t__SGB20323
pSGB	20324	13121	2993	1	0	0	0	0	0	0	0	0	0	1	k__Bacteria|p__Actinobacteria|c__Coriobacteriia|o__Eggerthellales|f__Eggerthellaceae|g__GGB13121|s__GGB13121_SGB20324|t__SGB20324
pSGB	20325	13122	2993	1	0	0	0	0	0	0	0	0	0	1	k__Bacteria|p__Actinobacteria|c__Coriobacteriia|o__Eggerthellales|f__Eggerthellaceae|g__GGB13122|s__GGB13122_SGB20325|t__SGB20325
pSGB	20326	13123	2993	1	0	0	0	0	0	0	0	0	0	1	k__Bacteria|p__Actinobacteria|c__Coriobacteriia|o__Eggerthellales|f__Eggerthellaceae|g__GGB13123|s__GGB13123_SGB20326|t__SGB20326
pSGB	20328	13125	4471	2	0	0	0	0	0	0	0	2	0	0	k__Bacteria|p__Actinobacteria|c__CFGB4471|o__OFGB4471|f__FGB4471|g__GGB13125|s__GGB13125_SGB20328|t__SGB20328
pSGB	20329	13126	4471	3	0	0	0	0	0	3	0	0	0	0	k__Bacteria|p__Actinobacteria|c__CFGB4471|o__OFGB4471|f__FGB4471|g__GGB13126|s__GGB13126_SGB20329|t__SGB20329
pSGB	20330	13127	4471	1	0	0	0	0	1	0	0	0	0	0	k__Bacteria|p__Actinobacteria|c__CFGB4471|o__OFGB4471|f__FGB4471|g__GGB13127|s__GGB13127_SGB20330|t__SGB20330
pSGB	20331	13128	4472	4	0	0	0	0	0	4	0	0	0	0	k__Bacteria|p__Actinobacteria|c__CFGB4472|o__OFGB4472|f__FGB4472|g__GGB13128|s__GGB13128_SGB20331|t__SGB20331
pSGB	20332	13129	4473	1	0	0	0	0	1	0	0	0	0	0	k__Bacteria|p__Actinobacteria|c__CFGB4473|o__OFGB4473|f__FGB4473|g__GGB13129|s__GGB13129_SGB20332|t__SGB20332
pSGB	20333	13130	3150	8	0	0	0	0	0	0	0	8	0	0	k__Bacteria|p__Actinobacteria|c__Actinobacteria|o__Bifidobacteriales|f__Bifidobacteriaceae|g__GGB13130|s__GGB13130_SGB20333|t__SGB20333
pSGB	20334	13131	3150	2	0	0	0	0	0	0	0	2	0	0	k__Bacteria|p__Actinobacteria|c__Actinobacteria|o__Bifidobacteriales|f__Bifidobacteriaceae|g__GGB13131|s__GGB13131_SGB20334|t__SGB20334
pSGB	20335	13132	3150	5	0	0	0	0	0	0	0	0	0	5	k__Bacteria|p__Actinobacteria|c__Actinobacteria|o__Bifidobacteriales|f__Bifidobacteriaceae|g__GGB13132|s__GGB13132_SGB20335|t__SGB20335
pSGB	20337	13134	3150	26	0	0	0	0	0	0	0	0	0	26	k__Bacteria|p__Actinobacteria|c__Actinobacteria|o__Bifidobacteriales|f__Bifidobacteriaceae|g__GGB13134|s__GGB13134_SGB20337|t__SGB20337
pSGB	20338	13135	3150	8	0	0	0	0	0	0	0	0	0	8	k__Bacteria|p__Actinobacteria|c__Actinobacteria|o__Bifidobacteriales|f__Bifidobacteriaceae|g__GGB13135|s__GGB13135_SGB20338|t__SGB20338
pSGB	20339	13135	3150	1	0	0	0	0	0	0	0	0	0	1	k__Bacteria|p__Actinobacteria|c__Actinobacteria|o__Bifidobacteriales|f__Bifidobacteriaceae|g__GGB13135|s__GGB13135_SGB20339|t__SGB20339
pSGB	20340	13136	3150	1	0	0	0	0	0	1	0	0	0	0	k__Bacteria|p__Actinobacteria|c__Actinobacteria|o__Bifidobacteriales|f__Bifidobacteriaceae|g__GGB13136|s__GGB13136_SGB20340|t__SGB20340
pSGB	20341	13137	3150	1	0	0	0	0	0	0	0	0	0	1	k__Bacteria|p__Actinobacteria|c__Actinobacteria|o__Bifidobacteriales|f__Bifidobacteriaceae|g__GGB13137|s__GGB13137_SGB20341|t__SGB20341
pSGB	20342	13138	4475	1	0	0	0	0	0	0	0	1	0	0	k__Bacteria|p__Actinobacteria|c__CFGB4475|o__OFGB4475|f__FGB4475|g__GGB13138|s__GGB13138_SGB20342|t__SGB20342
pSGB	20343	13139	848	4	0	0	0	0	0	4	0	0	0	0	k__Bacteria|p__Fibrobacteres|c__Fibrobacteria|o__Fibrobacterales|f__Fibrobacteraceae|g__GGB13139|s__GGB13139_SGB20343|t__SGB20343
pSGB	20344	13140	848	3	0	0	0	0	0	0	3	0	0	0	k__Bacteria|p__Fibrobacteres|c__Fibrobacteria|o__Fibrobacterales|f__Fibrobacteraceae|g__GGB13140|s__GGB13140_SGB20344|t__SGB20344
pSGB	20345	13140	848	2	0	0	0	0	0	0	2	0	0	0	k__Bacteria|p__Fibrobacteres|c__Fibrobacteria|o__Fibrobacterales|f__Fibrobacteraceae|g__GGB13140|s__GGB13140_SGB20345|t__SGB20345
pSGB	20346	13141	848	1	0	0	0	0	0	0	1	0	0	0	k__Bacteria|p__Fibrobacteres|c__Fibrobacteria|o__Fibrobacterales|f__Fibrobacteraceae|g__GGB13141|s__GGB13141_SGB20346|t__SGB20346
pSGB	20347	13142	848	2	0	0	0	0	0	0	2	0	0	0	k__Bacteria|p__Fibrobacteres|c__Fibrobacteria|o__Fibrobacterales|f__Fibrobacteraceae|g__GGB13142|s__GGB13142_SGB20347|t__SGB20347
pSGB	20349	13144	4477	5	0	0	0	0	5	0	0	0	0	0	k__Bacteria|p__Fibrobacteres|c__CFGB4477|o__OFGB4477|f__FGB4477|g__GGB13144|s__GGB13144_SGB20349|t__SGB20349
pSGB	20350	13145	4478	1	0	0	0	0	1	0	0	0	0	0	k__Bacteria|p__Fibrobacteres|c__CFGB4478|o__OFGB4478|f__FGB4478|g__GGB13145|s__GGB13145_SGB20350|t__SGB20350
pSGB	20352	13147	4311	2	0	0	0	0	2	0	0	0	0	0	k__Bacteria|p__Elusimicrobia|c__Elusimicrobia|o__Elusimicrobiales|f__Elusimicrobiaceae|g__GGB13147|s__GGB13147_SGB20352|t__SGB20352
pSGB	20353	13147	4311	3	0	0	0	0	0	0	0	0	0	3	k__Bacteria|p__Elusimicrobia|c__Elusimicrobia|o__Elusimicrobiales|f__Elusimicrobiaceae|g__GGB13147|s__GGB13147_SGB20353|t__SGB20353
pSGB	20354	13147	4311	1	0	0	0	0	0	0	1	0	0	0	k__Bacteria|p__Elusimicrobia|c__Elusimicrobia|o__Elusimicrobiales|f__Elusimicrobiaceae|g__GGB13147|s__GGB13147_SGB20354|t__SGB20354
pSGB	20355	13148	4311	1	0	0	0	0	0	0	1	0	0	0	k__Bacteria|p__Elusimicrobia|c__Elusimicrobia|o__Elusimicrobiales|f__Elusimicrobiaceae|g__GGB13148|s__GGB13148_SGB20355|t__SGB20355
pSGB	20358	13151	3176	21	0	0	0	0	0	0	0	0	0	21	k__Bacteria|p__Actinobacteria|c__CFGB3176|o__OFGB3176|f__FGB3176|g__GGB13151|s__GGB13151_SGB20358|t__SGB20358
pSGB	20359	13151	3176	14	0	0	0	0	0	0	0	0	0	14	k__Bacteria|p__Actinobacteria|c__CFGB3176|o__OFGB3176|f__FGB3176|g__GGB13151|s__GGB13151_SGB20359|t__SGB20359
pSGB	20360	13151	3176	1	0	0	0	0	1	0	0	0	0	0	k__Bacteria|p__Actinobacteria|c__CFGB3176|o__OFGB3176|f__FGB3176|g__GGB13151|s__GGB13151_SGB20360|t__SGB20360
pSGB	20361	13152	3176	5	0	0	0	0	0	0	5	0	0	0	k__Bacteria|p__Actinobacteria|c__CFGB3176|o__OFGB3176|f__FGB3176|g__GGB13152|s__GGB13152_SGB20361|t__SGB20361
pSGB	20363	13154	3176	2	0	0	0	0	0	0	2	0	0	0	k__Bacteria|p__Proteobacteria|c__CFGB3176|o__OFGB3176|f__FGB3176|g__GGB13154|s__GGB13154_SGB20363|t__SGB20363
pSGB	20364	13155	3176	1	0	0	0	0	1	0	0	0	0	0	k__Bacteria|p__Proteobacteria|c__CFGB3176|o__OFGB3176|f__FGB3176|g__GGB13155|s__GGB13155_SGB20364|t__SGB20364
pSGB	20365	13155	3176	1	0	0	0	0	0	0	0	0	0	1	k__Bacteria|p__Actinobacteria|c__CFGB3176|o__OFGB3176|f__FGB3176|g__GGB13155|s__GGB13155_SGB20365|t__SGB20365
pSGB	20367	10708	3176	1	0	0	0	0	0	0	0	0	1	0	k__Bacteria|p__Verrucomicrobia|c__CFGB3176|o__OFGB3176|f__FGB3176|g__GGB10708|s__GGB10708_SGB20367|t__SGB20367
pSGB	20368	10708	3176	1	0	0	0	0	0	0	0	0	0	1	k__Bacteria|p__Actinobacteria|c__CFGB3176|o__OFGB3176|f__FGB3176|g__GGB10708|s__GGB10708_SGB20368|t__SGB20368
pSGB	20369	13157	3176	1	0	0	0	0	0	1	0	0	0	0	k__Bacteria|p__Actinobacteria|c__CFGB3176|o__OFGB3176|f__FGB3176|g__GGB13157|s__GGB13157_SGB20369|t__SGB20369
pSGB	20372	13160	3173	1	0	0	0	0	0	1	0	0	0	0	k__Bacteria|p__Firmicutes|c__CFGB3173|o__OFGB3173|f__FGB3173|g__GGB13160|s__GGB13160_SGB20372|t__SGB20372
pSGB	20373	13161	3173	1	0	0	0	0	0	0	1	0	0	0	k__Bacteria|p__Proteobacteria|c__CFGB3173|o__OFGB3173|f__FGB3173|g__GGB13161|s__GGB13161_SGB20373|t__SGB20373
pSGB	20378	6520	2378	3	0	0	0	0	0	0	0	0	0	3	k__Bacteria|p__Lentisphaerae|c__CFGB2378|o__OFGB2378|f__FGB2378|g__GGB6520|s__GGB6520_SGB20378|t__SGB20378
pSGB	20379	13165	4485	1	0	0	0	0	1	0	0	0	0	0	k__Bacteria|p__Firmicutes|c__CFGB4485|o__OFGB4485|f__FGB4485|g__GGB13165|s__GGB13165_SGB20379|t__SGB20379
pSGB	20380	13166	4485	1	0	0	0	0	1	0	0	0	0	0	k__Bacteria|p__Firmicutes|c__CFGB4485|o__OFGB4485|f__FGB4485|g__GGB13166|s__GGB13166_SGB20380|t__SGB20380
pSGB	20381	13167	4486	2	0	0	0	0	0	0	0	0	2	0	k__Bacteria|p__Firmicutes|c__CFGB4486|o__OFGB4486|f__FGB4486|g__GGB13167|s__GGB13167_SGB20381|t__SGB20381
pSGB	20382	13168	4486	1	0	0	0	0	0	0	0	0	1	0	k__Bacteria|p__Firmicutes|c__CFGB4486|o__OFGB4486|f__FGB4486|g__GGB13168|s__GGB13168_SGB20382|t__SGB20382
pSGB	20383	13169	4486	1	0	0	0	0	0	0	0	0	1	0	k__Bacteria|p__Firmicutes|c__CFGB4486|o__OFGB4486|f__FGB4486|g__GGB13169|s__GGB13169_SGB20383|t__SGB20383
pSGB	20384	13170	4487	2	0	0	0	0	2	0	0	0	0	0	k__Bacteria|p__Proteobacteria|c__CFGB4487|o__OFGB4487|f__FGB4487|g__GGB13170|s__GGB13170_SGB20384|t__SGB20384
pSGB	20385	13171	4487	4	0	0	0	0	4	0	0	0	0	0	k__Bacteria|p__Firmicutes|c__CFGB4487|o__OFGB4487|f__FGB4487|g__GGB13171|s__GGB13171_SGB20385|t__SGB20385
pSGB	20386	13172	4487	8	0	0	0	0	8	0	0	0	0	0	k__Bacteria|p__Proteobacteria|c__CFGB4487|o__OFGB4487|f__FGB4487|g__GGB13172|s__GGB13172_SGB20386|t__SGB20386
pSGB	20387	13173	4487	1	0	0	0	0	1	0	0	0	0	0	k__Bacteria|p__Actinobacteria|c__CFGB4487|o__OFGB4487|f__FGB4487|g__GGB13173|s__GGB13173_SGB20387|t__SGB20387
pSGB	20388	13174	4488	1	0	0	0	0	0	0	0	0	1	0	k__Bacteria|p__Thermotogae|c__CFGB4488|o__OFGB4488|f__FGB4488|g__GGB13174|s__GGB13174_SGB20388|t__SGB20388
pSGB	20389	13175	4489	2	0	0	0	0	0	0	0	0	2	0	k__Bacteria|p__Bacteria_unclassified|c__CFGB4489|o__OFGB4489|f__FGB4489|g__GGB13175|s__GGB13175_SGB20389|t__SGB20389
pSGB	20391	13177	4491	2	0	0	0	0	0	0	0	0	0	2	k__Bacteria|p__Firmicutes|c__CFGB4491|o__OFGB4491|f__FGB4491|g__GGB13177|s__GGB13177_SGB20391|t__SGB20391
pSGB	20392	13177	4491	9	0	0	0	0	0	0	0	0	0	9	k__Bacteria|p__Firmicutes|c__CFGB4491|o__OFGB4491|f__FGB4491|g__GGB13177|s__GGB13177_SGB20392|t__SGB20392
pSGB	20393	13177	4491	14	0	0	0	0	0	0	14	0	0	0	k__Bacteria|p__Firmicutes|c__CFGB4491|o__OFGB4491|f__FGB4491|g__GGB13177|s__GGB13177_SGB20393|t__SGB20393
pSGB	20394	13178	4492	6	0	0	0	0	0	0	0	6	0	0	k__Bacteria|p__Firmicutes|c__CFGB4492|o__OFGB4492|f__FGB4492|g__GGB13178|s__GGB13178_SGB20394|t__SGB20394
pSGB	20395	13179	4492	1	0	0	0	0	0	0	0	1	0	0	k__Bacteria|p__Firmicutes|c__CFGB4492|o__OFGB4492|f__FGB4492|g__GGB13179|s__GGB13179_SGB20395|t__SGB20395
pSGB	20396	13180	4493	3	0	0	0	0	0	3	0	0	0	0	k__Bacteria|p__Firmicutes|c__CFGB4493|o__OFGB4493|f__FGB4493|g__GGB13180|s__GGB13180_SGB20396|t__SGB20396
pSGB	20397	13181	4494	11	0	0	0	0	0	0	11	0	0	0	k__Bacteria|p__Firmicutes|c__CFGB4494|o__OFGB4494|f__FGB4494|g__GGB13181|s__GGB13181_SGB20397|t__SGB20397
pSGB	20398	13181	4494	9	0	0	0	0	0	0	0	0	0	9	k__Bacteria|p__Firmicutes|c__CFGB4494|o__OFGB4494|f__FGB4494|g__GGB13181|s__GGB13181_SGB20398|t__SGB20398
pSGB	20399	13182	4494	1	0	0	0	0	0	0	0	0	0	1	k__Bacteria|p__Firmicutes|c__CFGB4494|o__OFGB4494|f__FGB4494|g__GGB13182|s__GGB13182_SGB20399|t__SGB20399
pSGB	20400	13183	1703	5	0	0	0	0	0	5	0	0	0	0	k__Bacteria|p__Firmicutes|c__Negativicutes|o__Acidaminococcales|f__Acidaminococcaceae|g__GGB13183|s__GGB13183_SGB20400|t__SGB20400
pSGB	20402	13185	1703	3	0	0	0	0	0	0	3	0	0	0	k__Bacteria|p__Firmicutes|c__Negativicutes|o__Acidaminococcales|f__Acidaminococcaceae|g__GGB13185|s__GGB13185_SGB20402|t__SGB20402
pSGB	20403	13186	1703	3	0	0	0	0	0	0	3	0	0	0	k__Bacteria|p__Firmicutes|c__Negativicutes|o__Acidaminococcales|f__Acidaminococcaceae|g__GGB13186|s__GGB13186_SGB20403|t__SGB20403
pSGB	20404	13186	1703	1	0	0	0	0	0	0	1	0	0	0	k__Bacteria|p__Firmicutes|c__Negativicutes|o__Acidaminococcales|f__Acidaminococcaceae|g__GGB13186|s__GGB13186_SGB20404|t__SGB20404
pSGB	20405	13186	1703	1	0	0	0	0	0	0	1	0	0	0	k__Bacteria|p__Firmicutes|c__Negativicutes|o__Acidaminococcales|f__Acidaminococcaceae|g__GGB13186|s__GGB13186_SGB20405|t__SGB20405
pSGB	20407	13188	1878	1	0	0	0	0	0	0	1	0	0	0	k__Bacteria|p__Firmicutes|c__Negativicutes|o__Selenomonadales|f__Selenomonadaceae|g__GGB13188|s__GGB13188_SGB20407|t__SGB20407
pSGB	20408	13188	1878	1	0	0	0	0	0	0	1	0	0	0	k__Bacteria|p__Firmicutes|c__Negativicutes|o__Selenomonadales|f__Selenomonadaceae|g__GGB13188|s__GGB13188_SGB20408|t__SGB20408
pSGB	20409	13189	4497	1	0	0	0	0	0	0	1	0	0	0	k__Bacteria|p__Firmicutes|c__CFGB4497|o__OFGB4497|f__FGB4497|g__GGB13189|s__GGB13189_SGB20409|t__SGB20409
pSGB	20410	13189	4497	1	0	0	0	0	0	0	1	0	0	0	k__Bacteria|p__Firmicutes|c__CFGB4497|o__OFGB4497|f__FGB4497|g__GGB13189|s__GGB13189_SGB20410|t__SGB20410
pSGB	20412	13191	1877	1	0	0	0	0	0	0	1	0	0	0	k__Bacteria|p__Firmicutes|c__CFGB1877|o__OFGB1877|f__FGB1877|g__GGB13191|s__GGB13191_SGB20412|t__SGB20412
pSGB	20413	13192	4499	1	0	0	0	0	1	0	0	0	0	0	k__Bacteria|p__Firmicutes|c__CFGB4499|o__OFGB4499|f__FGB4499|g__GGB13192|s__GGB13192_SGB20413|t__SGB20413
pSGB	20414	13193	4500	1	0	0	0	0	1	0	0	0	0	0	k__Bacteria|p__Firmicutes|c__CFGB4500|o__OFGB4500|f__FGB4500|g__GGB13193|s__GGB13193_SGB20414|t__SGB20414
pSGB	20416	13195	4502	1	0	0	0	0	0	0	0	1	0	0	k__Bacteria|p__Proteobacteria|c__CFGB4502|o__OFGB4502|f__FGB4502|g__GGB13195|s__GGB13195_SGB20416|t__SGB20416
pSGB	20417	13196	4503	1	0	0	0	0	1	0	0	0	0	0	k__Bacteria|p__Firmicutes|c__CFGB4503|o__OFGB4503|f__FGB4503|g__GGB13196|s__GGB13196_SGB20417|t__SGB20417
pSGB	20418	13197	4503	1	0	0	0	0	1	0	0	0	0	0	k__Bacteria|p__Firmicutes|c__CFGB4503|o__OFGB4503|f__FGB4503|g__GGB13197|s__GGB13197_SGB20418|t__SGB20418
pSGB	20419	13198	4504	1	0	0	0	0	1	0	0	0	0	0	k__Bacteria|p__Firmicutes|c__CFGB4504|o__OFGB4504|f__FGB4504|g__GGB13198|s__GGB13198_SGB20419|t__SGB20419
pSGB	20420	13199	4504	1	0	0	0	0	1	0	0	0	0	0	k__Bacteria|p__Bacteroidetes|c__CFGB4504|o__OFGB4504|f__FGB4504|g__GGB13199|s__GGB13199_SGB20420|t__SGB20420
pSGB	20421	13200	4505	1	0	0	0	0	1	0	0	0	0	0	k__Bacteria|p__Bacteroidetes|c__CFGB4505|o__OFGB4505|f__FGB4505|g__GGB13200|s__GGB13200_SGB20421|t__SGB20421
pSGB	20422	13201	4506	1	0	0	0	0	1	0	0	0	0	0	k__Bacteria|p__Firmicutes|c__CFGB4506|o__OFGB4506|f__FGB4506|g__GGB13201|s__GGB13201_SGB20422|t__SGB20422
pSGB	20423	13202	4506	1	0	0	0	0	0	1	0	0	0	0	k__Bacteria|p__Firmicutes|c__CFGB4506|o__OFGB4506|f__FGB4506|g__GGB13202|s__GGB13202_SGB20423|t__SGB20423
pSGB	20424	13203	4507	1	0	0	0	0	0	0	1	0	0	0	k__Bacteria|p__Firmicutes|c__CFGB4507|o__OFGB4507|f__FGB4507|g__GGB13203|s__GGB13203_SGB20424|t__SGB20424
pSGB	20425	13204	4508	1	0	0	0	0	1	0	0	0	0	0	k__Bacteria|p__Firmicutes|c__CFGB4508|o__OFGB4508|f__FGB4508|g__GGB13204|s__GGB13204_SGB20425|t__SGB20425
pSGB	20426	13205	4509	4	0	0	0	0	4	0	0	0	0	0	k__Bacteria|p__Firmicutes|c__CFGB4509|o__OFGB4509|f__FGB4509|g__GGB13205|s__GGB13205_SGB20426|t__SGB20426
pSGB	20427	13206	4509	1	0	0	0	0	1	0	0	0	0	0	k__Bacteria|p__Firmicutes|c__CFGB4509|o__OFGB4509|f__FGB4509|g__GGB13206|s__GGB13206_SGB20427|t__SGB20427
pSGB	20428	13207	4510	2	0	0	0	0	2	0	0	0	0	0	k__Bacteria|p__Firmicutes|c__CFGB4510|o__OFGB4510|f__FGB4510|g__GGB13207|s__GGB13207_SGB20428|t__SGB20428
pSGB	20429	13208	4511	1	0	0	0	0	1	0	0	0	0	0	k__Bacteria|p__Actinobacteria|c__CFGB4511|o__OFGB4511|f__FGB4511|g__GGB13208|s__GGB13208_SGB20429|t__SGB20429
pSGB	20431	13210	1528	1	0	0	0	0	0	0	0	0	0	1	k__Bacteria|p__Firmicutes|c__Firmicutes_unclassified|o__Firmicutes_unclassified|f__Firmicutes_unclassified|g__GGB13210|s__GGB13210_SGB20431|t__SGB20431
pSGB	20432	13211	1528	1	0	0	0	0	0	1	0	0	0	0	k__Bacteria|p__Firmicutes|c__Firmicutes_unclassified|o__Firmicutes_unclassified|f__Firmicutes_unclassified|g__GGB13211|s__GGB13211_SGB20432|t__SGB20432
pSGB	20433	13212	1527	4	0	0	0	0	0	0	0	0	0	4	k__Bacteria|p__Firmicutes|c__Clostridia|o__Clostridiales|f__Lachnospiraceae|g__GGB13212|s__GGB13212_SGB20433|t__SGB20433
pSGB	20435	13214	1527	1	0	0	0	0	1	0	0	0	0	0	k__Bacteria|p__Firmicutes|c__Clostridia|o__Clostridiales|f__Lachnospiraceae|g__GGB13214|s__GGB13214_SGB20435|t__SGB20435
pSGB	20436	13215	4514	1	0	0	0	0	1	0	0	0	0	0	k__Bacteria|p__Firmicutes|c__CFGB4514|o__OFGB4514|f__FGB4514|g__GGB13215|s__GGB13215_SGB20436|t__SGB20436
pSGB	20437	13215	4514	1	0	0	0	0	1	0	0	0	0	0	k__Bacteria|p__Firmicutes|c__CFGB4514|o__OFGB4514|f__FGB4514|g__GGB13215|s__GGB13215_SGB20437|t__SGB20437
pSGB	20438	13216	4515	1	0	0	0	0	1	0	0	0	0	0	k__Bacteria|p__Firmicutes|c__CFGB4515|o__OFGB4515|f__FGB4515|g__GGB13216|s__GGB13216_SGB20438|t__SGB20438
pSGB	20439	13217	4516	2	0	0	0	0	2	0	0	0	0	0	k__Bacteria|p__Firmicutes|c__CFGB4516|o__OFGB4516|f__FGB4516|g__GGB13217|s__GGB13217_SGB20439|t__SGB20439
pSGB	20440	13218	4516	1	0	0	0	0	1	0	0	0	0	0	k__Bacteria|p__Firmicutes|c__CFGB4516|o__OFGB4516|f__FGB4516|g__GGB13218|s__GGB13218_SGB20440|t__SGB20440
pSGB	20441	13219	4517	2	0	0	0	0	2	0	0	0	0	0	k__Bacteria|p__Firmicutes|c__CFGB4517|o__OFGB4517|f__FGB4517|g__GGB13219|s__GGB13219_SGB20441|t__SGB20441
pSGB	20442	13220	4517	2	0	0	0	0	2	0	0	0	0	0	k__Bacteria|p__Firmicutes|c__CFGB4517|o__OFGB4517|f__FGB4517|g__GGB13220|s__GGB13220_SGB20442|t__SGB20442
pSGB	20443	13221	4518	3	0	0	0	0	1	2	0	0	0	0	k__Bacteria|p__Firmicutes|c__CFGB4518|o__OFGB4518|f__FGB4518|g__GGB13221|s__GGB13221_SGB20443|t__SGB20443
pSGB	20444	13222	4518	1	0	0	0	0	1	0	0	0	0	0	k__Bacteria|p__Firmicutes|c__CFGB4518|o__OFGB4518|f__FGB4518|g__GGB13222|s__GGB13222_SGB20444|t__SGB20444
pSGB	20445	13223	4519	1	0	0	0	0	1	0	0	0	0	0	k__Bacteria|p__Firmicutes|c__CFGB4519|o__OFGB4519|f__FGB4519|g__GGB13223|s__GGB13223_SGB20445|t__SGB20445
pSGB	20446	13224	4520	2	0	0	0	0	2	0	0	0	0	0	k__Bacteria|p__Firmicutes|c__CFGB4520|o__OFGB4520|f__FGB4520|g__GGB13224|s__GGB13224_SGB20446|t__SGB20446
pSGB	20447	13225	4521	1	0	0	0	0	0	1	0	0	0	0	k__Bacteria|p__Firmicutes|c__CFGB4521|o__OFGB4521|f__FGB4521|g__GGB13225|s__GGB13225_SGB20447|t__SGB20447
pSGB	20448	13226	4522	2	0	0	0	0	0	0	0	2	0	0	k__Bacteria|p__Bacteroidetes|c__CFGB4522|o__OFGB4522|f__FGB4522|g__GGB13226|s__GGB13226_SGB20448|t__SGB20448
pSGB	20449	13227	4523	1	0	0	0	0	0	0	0	0	1	0	k__Bacteria|p__Firmicutes|c__CFGB4523|o__OFGB4523|f__FGB4523|g__GGB13227|s__GGB13227_SGB20449|t__SGB20449
pSGB	20450	13228	4523	1	0	0	0	0	0	0	0	0	1	0	k__Bacteria|p__Firmicutes|c__CFGB4523|o__OFGB4523|f__FGB4523|g__GGB13228|s__GGB13228_SGB20450|t__SGB20450
pSGB	20451	13229	4523	1	0	0	0	0	0	0	0	0	1	0	k__Bacteria|p__Firmicutes|c__CFGB4523|o__OFGB4523|f__FGB4523|g__GGB13229|s__GGB13229_SGB20451|t__SGB20451
pSGB	20452	13230	4524	2	0	0	0	0	0	0	0	0	2	0	k__Bacteria|p__Firmicutes|c__CFGB4524|o__OFGB4524|f__FGB4524|g__GGB13230|s__GGB13230_SGB20452|t__SGB20452
pSGB	20453	13231	4524	1	0	0	0	0	0	0	0	0	1	0	k__Bacteria|p__Firmicutes|c__CFGB4524|o__OFGB4524|f__FGB4524|g__GGB13231|s__GGB13231_SGB20453|t__SGB20453
pSGB	20454	13232	4525	1	0	0	0	0	0	0	0	0	1	0	k__Bacteria|p__Firmicutes|c__CFGB4525|o__OFGB4525|f__FGB4525|g__GGB13232|s__GGB13232_SGB20454|t__SGB20454
pSGB	20457	13235	1479	1	0	0	0	0	1	0	0	0	0	0	k__Bacteria|p__Firmicutes|c__Clostridia|o__Clostridiales|f__Clostridiaceae|g__GGB13235|s__GGB13235_SGB20457|t__SGB20457
pSGB	20458	3760	1480	2	0	0	0	0	0	0	0	0	0	2	k__Bacteria|p__Firmicutes|c__Clostridia|o__Clostridiales|f__Clostridiaceae|g__Clostridium|s__Clostridium_SGB20458|t__SGB20458
pSGB	20461	3759	1480	1	0	0	0	0	0	0	1	0	0	0	k__Bacteria|p__Firmicutes|c__Clostridia|o__Clostridiales|f__Lachnospiraceae|g__Coprococcus|s__Coprococcus_SGB20461|t__SGB20461
pSGB	20462	3759	1480	1	0	0	0	0	0	0	0	0	0	1	k__Bacteria|p__Firmicutes|c__Clostridia|o__Clostridiales|f__Lachnospiraceae|g__Coprococcus|s__Coprococcus_SGB20462|t__SGB20462
pSGB	20464	3757	1480	4	0	0	0	0	0	0	0	0	0	4	k__Bacteria|p__Firmicutes|c__Clostridia|o__Clostridiales|f__Clostridiaceae|g__Clostridium|s__Clostridium_SGB20464|t__SGB20464
pSGB	20465	3757	1480	3	0	0	0	0	0	0	0	0	0	3	k__Bacteria|p__Firmicutes|c__Clostridia|o__Clostridiales|f__Clostridiaceae|g__Clostridium|s__Clostridium_SGB20465|t__SGB20465
pSGB	20466	3757	1480	1	0	0	0	0	0	0	0	0	0	1	k__Bacteria|p__Firmicutes|c__Clostridia|o__Clostridiales|f__Clostridiaceae|g__Clostridium|s__Clostridium_SGB20466|t__SGB20466
pSGB	20468	13240	1480	1	0	0	0	0	1	0	0	0	0	0	k__Bacteria|p__Firmicutes|c__Clostridia|o__Clostridiales|f__Lachnospiraceae|g__GGB13240|s__GGB13240_SGB20468|t__SGB20468
pSGB	20469	13241	1480	4	0	0	0	0	2	0	0	0	0	2	k__Bacteria|p__Firmicutes|c__Clostridia|o__Clostridiales|f__Lachnospiraceae|g__GGB13241|s__GGB13241_SGB20469|t__SGB20469
pSGB	20470	13242	1480	2	0	0	0	0	2	0	0	0	0	0	k__Bacteria|p__Firmicutes|c__Clostridia|o__Clostridiales|f__Lachnospiraceae|g__GGB13242|s__GGB13242_SGB20470|t__SGB20470
pSGB	20471	13242	1480	1	0	0	0	0	0	0	1	0	0	0	k__Bacteria|p__Firmicutes|c__Clostridia|o__Clostridiales|f__Lachnospiraceae|g__GGB13242|s__GGB13242_SGB20471|t__SGB20471
pSGB	20472	13243	1480	1	0	0	0	0	0	0	0	0	1	0	k__Bacteria|p__Firmicutes|c__Clostridia|o__Clostridiales|f__Lachnospiraceae|g__GGB13243|s__GGB13243_SGB20472|t__SGB20472
pSGB	20473	13244	1480	1	0	0	0	0	1	0	0	0	0	0	k__Bacteria|p__Firmicutes|c__Clostridia|o__Clostridiales|f__Lachnospiraceae|g__GGB13244|s__GGB13244_SGB20473|t__SGB20473
pSGB	20474	13245	4529	2	0	0	0	0	0	0	0	0	2	0	k__Bacteria|p__Firmicutes|c__CFGB4529|o__OFGB4529|f__FGB4529|g__GGB13245|s__GGB13245_SGB20474|t__SGB20474
pSGB	20475	13246	4529	1	0	0	0	0	1	0	0	0	0	0	k__Bacteria|p__Firmicutes|c__CFGB4529|o__OFGB4529|f__FGB4529|g__GGB13246|s__GGB13246_SGB20475|t__SGB20475
pSGB	20476	13247	4529	1	0	0	0	0	0	0	0	0	1	0	k__Bacteria|p__Firmicutes|c__CFGB4529|o__OFGB4529|f__FGB4529|g__GGB13247|s__GGB13247_SGB20476|t__SGB20476
pSGB	20477	13248	4530	2	0	0	0	0	0	0	0	0	2	0	k__Bacteria|p__Firmicutes|c__CFGB4530|o__OFGB4530|f__FGB4530|g__GGB13248|s__GGB13248_SGB20477|t__SGB20477
pSGB	20478	13249	4531	2	0	0	0	0	0	0	0	0	0	2	k__Bacteria|p__Firmicutes|c__CFGB4531|o__OFGB4531|f__FGB4531|g__GGB13249|s__GGB13249_SGB20478|t__SGB20478
pSGB	20479	13250	4532	2	0	0	0	0	2	0	0	0	0	0	k__Bacteria|p__Firmicutes|c__CFGB4532|o__OFGB4532|f__FGB4532|g__GGB13250|s__GGB13250_SGB20479|t__SGB20479
pSGB	20480	13251	4533	1	0	0	0	0	0	0	0	0	1	0	k__Bacteria|p__Firmicutes|c__CFGB4533|o__OFGB4533|f__FGB4533|g__GGB13251|s__GGB13251_SGB20480|t__SGB20480
pSGB	20481	13252	4533	1	0	0	0	0	0	0	0	0	1	0	k__Bacteria|p__Firmicutes|c__CFGB4533|o__OFGB4533|f__FGB4533|g__GGB13252|s__GGB13252_SGB20481|t__SGB20481
pSGB	20482	13253	1476	4	0	0	0	0	0	0	4	0	0	0	k__Bacteria|p__Firmicutes|c__Clostridia|o__Clostridiales|f__Eubacteriaceae|g__GGB13253|s__GGB13253_SGB20482|t__SGB20482
pSGB	20486	3742	1476	1	0	0	0	0	0	0	1	0	0	0	k__Bacteria|p__Firmicutes|c__Clostridia|o__Clostridiales|f__Eubacteriaceae|g__Eubacterium|s__Eubacterium_SGB20486|t__SGB20486
pSGB	20487	3742	1476	1	0	0	0	0	1	0	0	0	0	0	k__Bacteria|p__Firmicutes|c__Clostridia|o__Clostridiales|f__Eubacteriaceae|g__Eubacterium|s__Eubacterium_SGB20487|t__SGB20487
pSGB	20488	13257	1476	1	0	0	0	0	0	0	0	0	0	1	k__Bacteria|p__Firmicutes|c__Clostridia|o__Clostridiales|f__Eubacteriaceae|g__GGB13257|s__GGB13257_SGB20488|t__SGB20488
pSGB	20489	13258	1476	2	0	0	0	0	2	0	0	0	0	0	k__Bacteria|p__Firmicutes|c__Clostridia|o__Clostridiales|f__Eubacteriaceae|g__GGB13258|s__GGB13258_SGB20489|t__SGB20489
pSGB	20490	13259	1476	1	0	0	0	0	1	0	0	0	0	0	k__Bacteria|p__Firmicutes|c__Clostridia|o__Clostridiales|f__Eubacteriaceae|g__GGB13259|s__GGB13259_SGB20490|t__SGB20490
pSGB	20492	13261	1479	1	0	0	0	0	1	0	0	0	0	0	k__Bacteria|p__Firmicutes|c__Clostridia|o__Clostridiales|f__Clostridiaceae|g__GGB13261|s__GGB13261_SGB20492|t__SGB20492
pSGB	20493	13262	1451	1	0	0	0	0	1	0	0	0	0	0	k__Bacteria|p__Firmicutes|c__Firmicutes_unclassified|o__Firmicutes_unclassified|f__Firmicutes_unclassified|g__GGB13262|s__GGB13262_SGB20493|t__SGB20493
pSGB	20496	3613	1462	1	0	0	0	0	1	0	0	0	0	0	k__Bacteria|p__Firmicutes|c__CFGB1462|o__OFGB1462|f__FGB1462|g__GGB3613|s__GGB3613_SGB20496|t__SGB20496
pSGB	20497	3614	1462	5	0	0	0	0	0	0	0	0	0	5	k__Bacteria|p__Firmicutes|c__Firmicutes_unclassified|o__Firmicutes_unclassified|f__Firmicutes_unclassified|g__Firmicutes_unclassified|s__Firmicutes_unclassified_SGB20497|t__SGB20497
pSGB	20502	3619	1462	1	0	0	0	0	0	0	0	0	0	1	k__Bacteria|p__Firmicutes|c__Firmicutes_unclassified|o__Firmicutes_unclassified|f__Firmicutes_unclassified|g__Firmicutes_unclassified|s__Firmicutes_unclassified_SGB20502|t__SGB20502
pSGB	20503	13268	1462	1	0	0	0	0	0	0	1	0	0	0	k__Bacteria|p__Firmicutes|c__CFGB1462|o__OFGB1462|f__FGB1462|g__GGB13268|s__GGB13268_SGB20503|t__SGB20503
pSGB	20504	13269	1462	1	0	0	0	0	0	0	0	0	1	0	k__Bacteria|p__Firmicutes|c__CFGB1462|o__OFGB1462|f__FGB1462|g__GGB13269|s__GGB13269_SGB20504|t__SGB20504
pSGB	20505	13270	1462	1	0	0	0	0	0	0	0	0	0	1	k__Bacteria|p__Firmicutes|c__CFGB1462|o__OFGB1462|f__FGB1462|g__GGB13270|s__GGB13270_SGB20505|t__SGB20505
pSGB	20506	13271	4539	2	0	0	0	0	0	0	0	0	2	0	k__Bacteria|p__Firmicutes|c__CFGB4539|o__OFGB4539|f__FGB4539|g__GGB13271|s__GGB13271_SGB20506|t__SGB20506
pSGB	20509	3628	1450	1	0	0	0	0	0	0	0	0	0	1	k__Bacteria|p__Firmicutes|c__Clostridia|o__Clostridiales|f__Clostridiaceae|g__Clostridium|s__Clostridium_SGB20509|t__SGB20509
pSGB	20511	3628	1450	1	0	0	0	0	0	0	0	0	0	1	k__Bacteria|p__Firmicutes|c__Clostridia|o__Clostridiales|f__Clostridiaceae|g__Clostridium|s__Clostridium_SGB20511|t__SGB20511
pSGB	20512	13274	1450	1	0	0	0	0	1	0	0	0	0	0	k__Bacteria|p__Firmicutes|c__CFGB1450|o__OFGB1450|f__FGB1450|g__GGB13274|s__GGB13274_SGB20512|t__SGB20512
pSGB	20513	13275	1450	1	0	0	0	0	0	0	0	0	1	0	k__Bacteria|p__Firmicutes|c__CFGB1450|o__OFGB1450|f__FGB1450|g__GGB13275|s__GGB13275_SGB20513|t__SGB20513
pSGB	20514	13276	1450	1	0	0	0	0	0	0	0	0	1	0	k__Bacteria|p__Firmicutes|c__CFGB1450|o__OFGB1450|f__FGB1450|g__GGB13276|s__GGB13276_SGB20514|t__SGB20514
pSGB	20516	3623	1450	12	0	0	0	0	1	0	0	0	0	11	k__Bacteria|p__Firmicutes|c__Clostridia|o__Clostridiales|f__Clostridiaceae|g__Clostridium|s__Clostridium_SGB20516|t__SGB20516
pSGB	20517	13278	1450	1	0	0	0	0	0	0	0	0	1	0	k__Bacteria|p__Firmicutes|c__CFGB1450|o__OFGB1450|f__FGB1450|g__GGB13278|s__GGB13278_SGB20517|t__SGB20517
pSGB	20518	13279	1450	1	0	0	0	0	1	0	0	0	0	0	k__Bacteria|p__Firmicutes|c__CFGB1450|o__OFGB1450|f__FGB1450|g__GGB13279|s__GGB13279_SGB20518|t__SGB20518
pSGB	20519	13279	1450	1	0	0	0	0	0	0	0	0	1	0	k__Bacteria|p__Firmicutes|c__CFGB1450|o__OFGB1450|f__FGB1450|g__GGB13279|s__GGB13279_SGB20519|t__SGB20519
pSGB	20520	13280	1450	1	0	0	0	0	1	0	0	0	0	0	k__Bacteria|p__Firmicutes|c__CFGB1450|o__OFGB1450|f__FGB1450|g__GGB13280|s__GGB13280_SGB20520|t__SGB20520
pSGB	20521	13281	4541	1	0	0	0	0	1	0	0	0	0	0	k__Bacteria|p__Firmicutes|c__CFGB4541|o__OFGB4541|f__FGB4541|g__GGB13281|s__GGB13281_SGB20521|t__SGB20521
pSGB	20522	13282	4541	1	0	0	0	0	1	0	0	0	0	0	k__Bacteria|p__Firmicutes|c__CFGB4541|o__OFGB4541|f__FGB4541|g__GGB13282|s__GGB13282_SGB20522|t__SGB20522
pSGB	20523	13283	4542	2	0	0	0	0	0	0	0	0	0	2	k__Bacteria|p__Firmicutes|c__CFGB4542|o__OFGB4542|f__FGB4542|g__GGB13283|s__GGB13283_SGB20523|t__SGB20523
pSGB	20524	13284	4542	1	0	0	0	0	0	0	1	0	0	0	k__Bacteria|p__Firmicutes|c__CFGB4542|o__OFGB4542|f__FGB4542|g__GGB13284|s__GGB13284_SGB20524|t__SGB20524
pSGB	20525	13285	4542	1	0	0	0	0	0	0	0	0	0	1	k__Bacteria|p__Firmicutes|c__CFGB4542|o__OFGB4542|f__FGB4542|g__GGB13285|s__GGB13285_SGB20525|t__SGB20525
pSGB	20527	13287	1454	1	0	0	0	0	0	0	0	0	0	1	k__Bacteria|p__Firmicutes|c__Clostridia|o__Clostridiales|f__Lachnospiraceae|g__GGB13287|s__GGB13287_SGB20527|t__SGB20527
pSGB	20528	13288	1454	1	0	0	0	0	0	0	1	0	0	0	k__Bacteria|p__Firmicutes|c__Clostridia|o__Clostridiales|f__Lachnospiraceae|g__GGB13288|s__GGB13288_SGB20528|t__SGB20528
pSGB	20534	13294	1454	1	0	0	0	0	0	0	1	0	0	0	k__Bacteria|p__Firmicutes|c__Clostridia|o__Clostridiales|f__Lachnospiraceae|g__GGB13294|s__GGB13294_SGB20534|t__SGB20534
pSGB	20535	13295	4544	1	0	0	0	0	0	1	0	0	0	0	k__Bacteria|p__Firmicutes|c__CFGB4544|o__OFGB4544|f__FGB4544|g__GGB13295|s__GGB13295_SGB20535|t__SGB20535
pSGB	20536	13296	4544	1	0	0	0	0	1	0	0	0	0	0	k__Bacteria|p__Firmicutes|c__CFGB4544|o__OFGB4544|f__FGB4544|g__GGB13296|s__GGB13296_SGB20536|t__SGB20536
pSGB	20537	13297	1449	1	0	0	0	0	0	1	0	0	0	0	k__Bacteria|p__Firmicutes|c__Clostridia|o__Clostridiales|f__Lachnospiraceae|g__GGB13297|s__GGB13297_SGB20537|t__SGB20537
pSGB	20538	13298	1449	1	0	0	0	0	0	0	1	0	0	0	k__Bacteria|p__Firmicutes|c__Clostridia|o__Clostridiales|f__Lachnospiraceae|g__GGB13298|s__GGB13298_SGB20538|t__SGB20538
pSGB	20540	13300	4546	1	0	0	0	0	1	0	0	0	0	0	k__Bacteria|p__Firmicutes|c__CFGB4546|o__OFGB4546|f__FGB4546|g__GGB13300|s__GGB13300_SGB20540|t__SGB20540
pSGB	20541	13300	4546	1	0	0	0	0	0	0	0	0	0	1	k__Bacteria|p__Firmicutes|c__CFGB4546|o__OFGB4546|f__FGB4546|g__GGB13300|s__GGB13300_SGB20541|t__SGB20541
pSGB	20542	13301	4547	1	0	0	0	0	1	0	0	0	0	0	k__Bacteria|p__Firmicutes|c__CFGB4547|o__OFGB4547|f__FGB4547|g__GGB13301|s__GGB13301_SGB20542|t__SGB20542
pSGB	20543	13302	4547	1	0	0	0	0	1	0	0	0	0	0	k__Bacteria|p__Firmicutes|c__CFGB4547|o__OFGB4547|f__FGB4547|g__GGB13302|s__GGB13302_SGB20543|t__SGB20543
pSGB	20544	13303	4548	8	0	0	0	0	0	0	0	8	0	0	k__Bacteria|p__Firmicutes|c__CFGB4548|o__OFGB4548|f__FGB4548|g__GGB13303|s__GGB13303_SGB20544|t__SGB20544
pSGB	20545	13304	4549	1	0	0	0	0	0	1	0	0	0	0	k__Bacteria|p__Firmicutes|c__CFGB4549|o__OFGB4549|f__FGB4549|g__GGB13304|s__GGB13304_SGB20545|t__SGB20545
pSGB	20546	13305	4549	1	0	0	0	0	0	0	1	0	0	0	k__Bacteria|p__Firmicutes|c__CFGB4549|o__OFGB4549|f__FGB4549|g__GGB13305|s__GGB13305_SGB20546|t__SGB20546
pSGB	20547	13306	4550	1	0	0	0	0	0	0	1	0	0	0	k__Bacteria|p__Firmicutes|c__CFGB4550|o__OFGB4550|f__FGB4550|g__GGB13306|s__GGB13306_SGB20547|t__SGB20547
pSGB	20549	3479	1420	2	0	0	0	0	1	0	0	0	0	1	k__Bacteria|p__Firmicutes|c__Clostridia|o__Clostridiales|f__Clostridiaceae|g__Clostridium|s__Clostridium_SGB20549|t__SGB20549
pSGB	20550	3480	1420	5	0	0	0	0	0	0	0	0	0	5	k__Bacteria|p__Firmicutes|c__Clostridia|o__Clostridiales|f__Lachnospiraceae|g__Roseburia|s__Roseburia_SGB20550|t__SGB20550
pSGB	20551	3480	1420	1	0	0	0	0	0	0	1	0	0	0	k__Bacteria|p__Firmicutes|c__Clostridia|o__Clostridiales|f__Lachnospiraceae|g__Roseburia|s__Roseburia_SGB20551|t__SGB20551
pSGB	20552	3480	1420	1	0	0	0	0	0	0	0	0	0	1	k__Bacteria|p__Firmicutes|c__Clostridia|o__Clostridiales|f__Lachnospiraceae|g__Roseburia|s__Roseburia_SGB20552|t__SGB20552
pSGB	20553	3480	1420	2	0	0	0	0	0	0	0	0	0	2	k__Bacteria|p__Firmicutes|c__Clostridia|o__Clostridiales|f__Lachnospiraceae|g__Roseburia|s__Roseburia_SGB20553|t__SGB20553
pSGB	20555	13309	4552	1	0	0	0	0	0	0	1	0	0	0	k__Bacteria|p__Firmicutes|c__CFGB4552|o__OFGB4552|f__FGB4552|g__GGB13309|s__GGB13309_SGB20555|t__SGB20555
pSGB	20556	13310	4553	1	0	0	0	0	1	0	0	0	0	0	k__Bacteria|p__Firmicutes|c__CFGB4553|o__OFGB4553|f__FGB4553|g__GGB13310|s__GGB13310_SGB20556|t__SGB20556
pSGB	20557	13311	4554	2	0	0	0	0	2	0	0	0	0	0	k__Bacteria|p__Firmicutes|c__CFGB4554|o__OFGB4554|f__FGB4554|g__GGB13311|s__GGB13311_SGB20557|t__SGB20557
pSGB	20559	13313	4556	4	0	0	0	0	0	0	0	0	0	4	k__Bacteria|p__Firmicutes|c__CFGB4556|o__OFGB4556|f__FGB4556|g__GGB13313|s__GGB13313_SGB20559|t__SGB20559
pSGB	20560	13314	4556	1	0	0	0	0	0	0	1	0	0	0	k__Bacteria|p__Firmicutes|c__CFGB4556|o__OFGB4556|f__FGB4556|g__GGB13314|s__GGB13314_SGB20560|t__SGB20560
pSGB	20561	13315	4557	6	0	0	0	0	0	0	6	0	0	0	k__Bacteria|p__Bacteroidetes|c__CFGB4557|o__OFGB4557|f__FGB4557|g__GGB13315|s__GGB13315_SGB20561|t__SGB20561
pSGB	20562	13316	4558	1	0	0	0	0	0	0	1	0	0	0	k__Bacteria|p__Firmicutes|c__CFGB4558|o__OFGB4558|f__FGB4558|g__GGB13316|s__GGB13316_SGB20562|t__SGB20562
pSGB	20563	13317	4559	4	0	0	0	0	0	4	0	0	0	0	k__Bacteria|p__Firmicutes|c__CFGB4559|o__OFGB4559|f__FGB4559|g__GGB13317|s__GGB13317_SGB20563|t__SGB20563
pSGB	20564	13318	4560	1	0	0	0	0	1	0	0	0	0	0	k__Bacteria|p__Firmicutes|c__CFGB4560|o__OFGB4560|f__FGB4560|g__GGB13318|s__GGB13318_SGB20564|t__SGB20564
pSGB	20565	13319	4561	1	0	0	0	0	0	1	0	0	0	0	k__Bacteria|p__Proteobacteria|c__CFGB4561|o__OFGB4561|f__FGB4561|g__GGB13319|s__GGB13319_SGB20565|t__SGB20565
pSGB	20566	13320	4562	1	0	0	0	0	0	1	0	0	0	0	k__Bacteria|p__Firmicutes|c__CFGB4562|o__OFGB4562|f__FGB4562|g__GGB13320|s__GGB13320_SGB20566|t__SGB20566
pSGB	20567	13321	4563	2	0	0	0	0	2	0	0	0	0	0	k__Bacteria|p__Proteobacteria|c__CFGB4563|o__OFGB4563|f__FGB4563|g__GGB13321|s__GGB13321_SGB20567|t__SGB20567
pSGB	20568	13322	4564	1	0	0	0	0	1	0	0	0	0	0	k__Bacteria|p__Firmicutes|c__CFGB4564|o__OFGB4564|f__FGB4564|g__GGB13322|s__GGB13322_SGB20568|t__SGB20568
pSGB	20571	13325	4567	2	0	0	0	0	0	0	0	0	2	0	k__Bacteria|p__Firmicutes|c__CFGB4567|o__OFGB4567|f__FGB4567|g__GGB13325|s__GGB13325_SGB20571|t__SGB20571
pSGB	20572	13326	4568	1	0	0	0	0	0	0	0	0	1	0	k__Bacteria|p__Bacteroidetes|c__CFGB4568|o__OFGB4568|f__FGB4568|g__GGB13326|s__GGB13326_SGB20572|t__SGB20572
pSGB	20573	13327	4569	1	0	0	0	0	0	0	0	0	1	0	k__Bacteria|p__Firmicutes|c__CFGB4569|o__OFGB4569|f__FGB4569|g__GGB13327|s__GGB13327_SGB20573|t__SGB20573
pSGB	20574	13328	4570	4	0	0	0	0	4	0	0	0	0	0	k__Bacteria|p__Firmicutes|c__CFGB4570|o__OFGB4570|f__FGB4570|g__GGB13328|s__GGB13328_SGB20574|t__SGB20574
pSGB	20575	13328	4570	1	0	0	0	0	1	0	0	0	0	0	k__Bacteria|p__Actinobacteria|c__CFGB4570|o__OFGB4570|f__FGB4570|g__GGB13328|s__GGB13328_SGB20575|t__SGB20575
pSGB	20576	13328	4570	1	0	0	0	0	1	0	0	0	0	0	k__Bacteria|p__Firmicutes|c__CFGB4570|o__OFGB4570|f__FGB4570|g__GGB13328|s__GGB13328_SGB20576|t__SGB20576
pSGB	20577	13329	4570	1	0	0	0	0	1	0	0	0	0	0	k__Bacteria|p__Proteobacteria|c__CFGB4570|o__OFGB4570|f__FGB4570|g__GGB13329|s__GGB13329_SGB20577|t__SGB20577
pSGB	20578	13330	4570	3	0	0	0	0	3	0	0	0	0	0	k__Bacteria|p__Firmicutes|c__CFGB4570|o__OFGB4570|f__FGB4570|g__GGB13330|s__GGB13330_SGB20578|t__SGB20578
pSGB	20579	13330	4570	1	0	0	0	0	1	0	0	0	0	0	k__Bacteria|p__Bacteria_unclassified|c__CFGB4570|o__OFGB4570|f__FGB4570|g__GGB13330|s__GGB13330_SGB20579|t__SGB20579
pSGB	20580	13331	4570	1	0	0	0	0	1	0	0	0	0	0	k__Bacteria|p__Firmicutes|c__CFGB4570|o__OFGB4570|f__FGB4570|g__GGB13331|s__GGB13331_SGB20580|t__SGB20580
pSGB	20581	13331	4570	1	0	0	0	0	1	0	0	0	0	0	k__Bacteria|p__Proteobacteria|c__CFGB4570|o__OFGB4570|f__FGB4570|g__GGB13331|s__GGB13331_SGB20581|t__SGB20581
pSGB	20582	13332	4571	2	0	0	0	0	2	0	0	0	0	0	k__Bacteria|p__Firmicutes|c__CFGB4571|o__OFGB4571|f__FGB4571|g__GGB13332|s__GGB13332_SGB20582|t__SGB20582
pSGB	20583	13332	4571	1	0	0	0	0	1	0	0	0	0	0	k__Bacteria|p__Actinobacteria|c__CFGB4571|o__OFGB4571|f__FGB4571|g__GGB13332|s__GGB13332_SGB20583|t__SGB20583
pSGB	20584	13333	4571	1	0	0	0	0	1	0	0	0	0	0	k__Bacteria|p__Firmicutes|c__CFGB4571|o__OFGB4571|f__FGB4571|g__GGB13333|s__GGB13333_SGB20584|t__SGB20584
pSGB	20585	13334	4571	1	0	0	0	0	1	0	0	0	0	0	k__Bacteria|p__Firmicutes|c__CFGB4571|o__OFGB4571|f__FGB4571|g__GGB13334|s__GGB13334_SGB20585|t__SGB20585
pSGB	20586	13335	4571	1	0	0	0	0	1	0	0	0	0	0	k__Bacteria|p__Proteobacteria|c__CFGB4571|o__OFGB4571|f__FGB4571|g__GGB13335|s__GGB13335_SGB20586|t__SGB20586
pSGB	20587	13336	4571	1	0	0	0	0	1	0	0	0	0	0	k__Bacteria|p__Firmicutes|c__CFGB4571|o__OFGB4571|f__FGB4571|g__GGB13336|s__GGB13336_SGB20587|t__SGB20587
pSGB	20588	13337	4572	5	0	0	0	0	5	0	0	0	0	0	k__Bacteria|p__Proteobacteria|c__CFGB4572|o__OFGB4572|f__FGB4572|g__GGB13337|s__GGB13337_SGB20588|t__SGB20588
pSGB	20589	13338	4572	2	0	0	0	0	2	0	0	0	0	0	k__Bacteria|p__Proteobacteria|c__CFGB4572|o__OFGB4572|f__FGB4572|g__GGB13338|s__GGB13338_SGB20589|t__SGB20589
pSGB	20590	13339	4572	1	0	0	0	0	1	0	0	0	0	0	k__Bacteria|p__Proteobacteria|c__CFGB4572|o__OFGB4572|f__FGB4572|g__GGB13339|s__GGB13339_SGB20590|t__SGB20590
pSGB	20591	13340	4572	1	0	0	0	0	1	0	0	0	0	0	k__Bacteria|p__Proteobacteria|c__CFGB4572|o__OFGB4572|f__FGB4572|g__GGB13340|s__GGB13340_SGB20591|t__SGB20591
pSGB	20592	13341	4573	1	0	0	0	0	0	0	1	0	0	0	k__Bacteria|p__Proteobacteria|c__CFGB4573|o__OFGB4573|f__FGB4573|g__GGB13341|s__GGB13341_SGB20592|t__SGB20592
pSGB	20593	13342	4574	1	0	0	0	0	1	0	0	0	0	0	k__Bacteria|p__Candidatus_Daviesbacteria|c__CFGB4574|o__OFGB4574|f__FGB4574|g__GGB13342|s__GGB13342_SGB20593|t__SGB20593
pSGB	20594	13343	4574	1	0	0	0	0	1	0	0	0	0	0	k__Bacteria|p__Firmicutes|c__CFGB4574|o__OFGB4574|f__FGB4574|g__GGB13343|s__GGB13343_SGB20594|t__SGB20594
pSGB	20595	13344	4575	3	0	0	0	0	3	0	0	0	0	0	k__Bacteria|p__Firmicutes|c__CFGB4575|o__OFGB4575|f__FGB4575|g__GGB13344|s__GGB13344_SGB20595|t__SGB20595
pSGB	20597	9054	2832	1	0	0	0	0	0	0	1	0	0	0	k__Bacteria|p__Firmicutes|c__Clostridia|o__Clostridiales|f__Ruminococcaceae|g__Faecalibacterium|s__Faecalibacterium_SGB20597|t__SGB20597
pSGB	20598	13346	2832	1	0	0	0	0	1	0	0	0	0	0	k__Bacteria|p__Firmicutes|c__Clostridia|o__Clostridiales|f__Ruminococcaceae|g__GGB13346|s__GGB13346_SGB20598|t__SGB20598
pSGB	20600	13348	2833	4	0	0	0	0	0	0	1	0	0	3	k__Bacteria|p__Firmicutes|c__Clostridia|o__Clostridiales|f__Clostridiaceae|g__GGB13348|s__GGB13348_SGB20600|t__SGB20600
pSGB	20601	13349	2833	2	0	0	0	0	0	0	0	0	0	2	k__Bacteria|p__Firmicutes|c__Clostridia|o__Clostridiales|f__Clostridiaceae|g__GGB13349|s__GGB13349_SGB20601|t__SGB20601
pSGB	20602	13349	2833	1	0	0	0	0	0	0	1	0	0	0	k__Bacteria|p__Firmicutes|c__Clostridia|o__Clostridiales|f__Clostridiaceae|g__GGB13349|s__GGB13349_SGB20602|t__SGB20602
pSGB	20603	13349	2833	1	0	0	0	0	0	0	0	0	0	1	k__Bacteria|p__Firmicutes|c__Clostridia|o__Clostridiales|f__Clostridiaceae|g__GGB13349|s__GGB13349_SGB20603|t__SGB20603
pSGB	20605	9056	2833	5	0	0	0	0	0	0	0	0	0	5	k__Bacteria|p__Firmicutes|c__Clostridia|o__Clostridiales|f__Clostridiaceae|g__GGB9056|s__GGB9056_SGB20605|t__SGB20605
pSGB	20606	9057	2833	2	0	0	0	0	0	0	2	0	0	0	k__Bacteria|p__Firmicutes|c__Firmicutes_unclassified|o__Firmicutes_unclassified|f__Firmicutes_unclassified|g__Firmicutes_unclassified|s__Firmicutes_unclassified_SGB20606|t__SGB20606
pSGB	20608	9057	2833	14	0	0	0	0	0	0	0	0	0	14	k__Bacteria|p__Firmicutes|c__Firmicutes_unclassified|o__Firmicutes_unclassified|f__Firmicutes_unclassified|g__Firmicutes_unclassified|s__Firmicutes_unclassified_SGB20608|t__SGB20608
pSGB	20610	13353	2833	1	0	0	0	0	1	0	0	0	0	0	k__Bacteria|p__Firmicutes|c__Clostridia|o__Clostridiales|f__Clostridiaceae|g__GGB13353|s__GGB13353_SGB20610|t__SGB20610
pSGB	20611	13354	4579	2	0	0	0	0	0	0	0	0	2	0	k__Bacteria|p__Proteobacteria|c__CFGB4579|o__OFGB4579|f__FGB4579|g__GGB13354|s__GGB13354_SGB20611|t__SGB20611
pSGB	20612	13355	4580	2	0	0	0	0	0	0	2	0	0	0	k__Bacteria|p__Firmicutes|c__CFGB4580|o__OFGB4580|f__FGB4580|g__GGB13355|s__GGB13355_SGB20612|t__SGB20612
pSGB	20613	13356	4580	1	0	0	0	0	1	0	0	0	0	0	k__Bacteria|p__Proteobacteria|c__CFGB4580|o__OFGB4580|f__FGB4580|g__GGB13356|s__GGB13356_SGB20613|t__SGB20613
pSGB	20614	13357	4580	1	0	0	0	0	1	0	0	0	0	0	k__Bacteria|p__Proteobacteria|c__CFGB4580|o__OFGB4580|f__FGB4580|g__GGB13357|s__GGB13357_SGB20614|t__SGB20614
pSGB	20616	9061	2834	1	0	0	0	0	0	0	0	0	0	1	k__Bacteria|p__Proteobacteria|c__CFGB2834|o__OFGB2834|f__FGB2834|g__GGB9061|s__GGB9061_SGB20616|t__SGB20616
pSGB	20617	13359	2834	1	0	0	0	0	0	0	0	0	0	1	k__Bacteria|p__Proteobacteria|c__CFGB2834|o__OFGB2834|f__FGB2834|g__GGB13359|s__GGB13359_SGB20617|t__SGB20617
pSGB	20618	13360	4582	1	0	0	0	0	0	0	0	0	1	0	k__Bacteria|p__Firmicutes|c__CFGB4582|o__OFGB4582|f__FGB4582|g__GGB13360|s__GGB13360_SGB20618|t__SGB20618
pSGB	20619	13361	2865	1	0	0	0	0	0	0	1	0	0	0	k__Bacteria|p__Firmicutes|c__CFGB2865|o__OFGB2865|f__FGB2865|g__GGB13361|s__GGB13361_SGB20619|t__SGB20619
pSGB	20620	13361	2865	1	0	0	0	0	0	0	0	0	0	1	k__Bacteria|p__Proteobacteria|c__CFGB2865|o__OFGB2865|f__FGB2865|g__GGB13361|s__GGB13361_SGB20620|t__SGB20620
pSGB	20621	13362	2865	1	0	0	0	0	0	0	1	0	0	0	k__Bacteria|p__Proteobacteria|c__CFGB2865|o__OFGB2865|f__FGB2865|g__GGB13362|s__GGB13362_SGB20621|t__SGB20621
pSGB	20625	13366	2830	1	0	0	0	0	0	0	1	0	0	0	k__Bacteria|p__Firmicutes|c__Negativicutes|o__Acidaminococcales|f__Acidaminococcaceae|g__GGB13366|s__GGB13366_SGB20625|t__SGB20625
pSGB	20626	13367	2837	3	0	0	0	0	0	0	0	0	0	3	k__Bacteria|p__Proteobacteria|c__Alphaproteobacteria|o__Rhodospirillales|f__Acetobacteraceae|g__GGB13367|s__GGB13367_SGB20626|t__SGB20626
pSGB	20629	9076	2837	1	0	0	0	0	0	0	1	0	0	0	k__Bacteria|p__Proteobacteria|c__Alphaproteobacteria|o__Rhodospirillales|f__Acetobacteraceae|g__Acidiphilium|s__Acidiphilium_SGB20629|t__SGB20629
pSGB	20631	13371	2837	2	0	0	0	0	0	0	0	0	0	2	k__Bacteria|p__Proteobacteria|c__Alphaproteobacteria|o__Rhodospirillales|f__Acetobacteraceae|g__GGB13371|s__GGB13371_SGB20631|t__SGB20631
pSGB	20632	9081	2837	1	0	0	0	0	0	0	1	0	0	0	k__Bacteria|p__Proteobacteria|c__Alphaproteobacteria|o__Rhodospirillales|f__Acetobacteraceae|g__GGB9081|s__GGB9081_SGB20632|t__SGB20632
pSGB	20633	9081	2837	1	0	0	0	0	0	0	0	0	0	1	k__Bacteria|p__Proteobacteria|c__Alphaproteobacteria|o__Rhodospirillales|f__Acetobacteraceae|g__GGB9081|s__GGB9081_SGB20633|t__SGB20633
pSGB	20635	13373	2837	1	0	0	0	0	0	0	1	0	0	0	k__Bacteria|p__Proteobacteria|c__Alphaproteobacteria|o__Rhodospirillales|f__Acetobacteraceae|g__GGB13373|s__GGB13373_SGB20635|t__SGB20635
pSGB	20636	9080	2837	4	0	0	0	0	0	0	0	0	0	4	k__Bacteria|p__Proteobacteria|c__Alphaproteobacteria|o__Rhodospirillales|f__Acetobacteraceae|g__GGB9080|s__GGB9080_SGB20636|t__SGB20636
pSGB	20638	9080	2837	1	0	0	0	0	0	0	1	0	0	0	k__Bacteria|p__Proteobacteria|c__Alphaproteobacteria|o__Rhodospirillales|f__Acetobacteraceae|g__GGB9080|s__GGB9080_SGB20638|t__SGB20638
pSGB	20639	9080	2837	1	0	0	0	0	0	0	1	0	0	0	k__Bacteria|p__Proteobacteria|c__Alphaproteobacteria|o__Rhodospirillales|f__Acetobacteraceae|g__GGB9080|s__GGB9080_SGB20639|t__SGB20639
pSGB	20640	13375	2837	1	0	0	0	0	0	0	0	0	0	1	k__Bacteria|p__Proteobacteria|c__Alphaproteobacteria|o__Rhodospirillales|f__Acetobacteraceae|g__GGB13375|s__GGB13375_SGB20640|t__SGB20640
pSGB	20641	13376	2837	1	0	0	0	0	0	0	1	0	0	0	k__Bacteria|p__Proteobacteria|c__Alphaproteobacteria|o__Rhodospirillales|f__Acetobacteraceae|g__GGB13376|s__GGB13376_SGB20641|t__SGB20641
pSGB	20642	13377	2837	1	0	0	0	0	0	0	0	0	0	1	k__Bacteria|p__Proteobacteria|c__Alphaproteobacteria|o__Rhodospirillales|f__Acetobacteraceae|g__GGB13377|s__GGB13377_SGB20642|t__SGB20642
pSGB	20644	13379	4587	1	0	0	0	0	0	0	1	0	0	0	k__Bacteria|p__Proteobacteria|c__CFGB4587|o__OFGB4587|f__FGB4587|g__GGB13379|s__GGB13379_SGB20644|t__SGB20644
pSGB	20646	13381	4589	2	0	0	0	0	0	0	0	0	0	2	k__Bacteria|p__Proteobacteria|c__CFGB4589|o__OFGB4589|f__FGB4589|g__GGB13381|s__GGB13381_SGB20646|t__SGB20646
pSGB	20647	13382	4589	1	0	0	0	0	0	0	1	0	0	0	k__Bacteria|p__Proteobacteria|c__CFGB4589|o__OFGB4589|f__FGB4589|g__GGB13382|s__GGB13382_SGB20647|t__SGB20647
pSGB	20648	13383	4590	1	0	0	0	0	1	0	0	0	0	0	k__Bacteria|p__Firmicutes|c__CFGB4590|o__OFGB4590|f__FGB4590|g__GGB13383|s__GGB13383_SGB20648|t__SGB20648
pSGB	20649	13384	4591	1	0	0	0	0	0	0	1	0	0	0	k__Bacteria|p__Proteobacteria|c__CFGB4591|o__OFGB4591|f__FGB4591|g__GGB13384|s__GGB13384_SGB20649|t__SGB20649
pSGB	20650	13385	4592	1	0	0	0	0	0	0	1	0	0	0	k__Bacteria|p__Firmicutes|c__CFGB4592|o__OFGB4592|f__FGB4592|g__GGB13385|s__GGB13385_SGB20650|t__SGB20650
pSGB	20652	13387	3078	1	0	0	0	0	0	1	0	0	0	0	k__Bacteria|p__Proteobacteria|c__Deltaproteobacteria|o__Desulfovibrionales|f__Desulfovibrionaceae|g__GGB13387|s__GGB13387_SGB20652|t__SGB20652
pSGB	20653	13388	4594	1	0	0	0	0	1	0	0	0	0	0	k__Bacteria|p__Bacteroidetes|c__CFGB4594|o__OFGB4594|f__FGB4594|g__GGB13388|s__GGB13388_SGB20653|t__SGB20653
pSGB	20655	13390	4596	1	0	0	0	0	0	0	0	0	0	1	k__Bacteria|p__Firmicutes|c__CFGB4596|o__OFGB4596|f__FGB4596|g__GGB13390|s__GGB13390_SGB20655|t__SGB20655
pSGB	20656	13391	4597	1	0	0	0	0	0	0	1	0	0	0	k__Bacteria|p__Firmicutes|c__CFGB4597|o__OFGB4597|f__FGB4597|g__GGB13391|s__GGB13391_SGB20656|t__SGB20656
pSGB	20657	13392	4598	1	0	0	0	0	0	0	1	0	0	0	k__Bacteria|p__Firmicutes|c__CFGB4598|o__OFGB4598|f__FGB4598|g__GGB13392|s__GGB13392_SGB20657|t__SGB20657
pSGB	20658	13393	4599	1	0	0	0	0	0	0	1	0	0	0	k__Bacteria|p__Firmicutes|c__CFGB4599|o__OFGB4599|f__FGB4599|g__GGB13393|s__GGB13393_SGB20658|t__SGB20658
pSGB	20659	13394	4600	2	0	0	0	0	0	0	0	0	0	2	k__Bacteria|p__Firmicutes|c__CFGB4600|o__OFGB4600|f__FGB4600|g__GGB13394|s__GGB13394_SGB20659|t__SGB20659
pSGB	20663	13398	2932	7	0	0	0	0	0	7	0	0	0	0	k__Bacteria|p__Firmicutes|c__Clostridia|o__Clostridiales|f__Clostridiaceae|g__GGB13398|s__GGB13398_SGB20663|t__SGB20663
pSGB	20665	13400	2932	1	0	0	0	0	0	0	0	0	1	0	k__Bacteria|p__Firmicutes|c__Clostridia|o__Clostridiales|f__Clostridiaceae|g__GGB13400|s__GGB13400_SGB20665|t__SGB20665
pSGB	20666	13401	4604	2	0	0	0	0	0	0	0	0	0	2	k__Bacteria|p__Firmicutes|c__CFGB4604|o__OFGB4604|f__FGB4604|g__GGB13401|s__GGB13401_SGB20666|t__SGB20666
pSGB	20667	13402	4604	1	0	0	0	0	0	0	0	0	0	1	k__Bacteria|p__Firmicutes|c__CFGB4604|o__OFGB4604|f__FGB4604|g__GGB13402|s__GGB13402_SGB20667|t__SGB20667
pSGB	20668	13403	4604	1	0	0	0	0	0	0	0	0	1	0	k__Bacteria|p__Firmicutes|c__CFGB4604|o__OFGB4604|f__FGB4604|g__GGB13403|s__GGB13403_SGB20668|t__SGB20668
pSGB	20669	13404	4605	2	0	0	0	0	0	0	0	0	0	2	k__Bacteria|p__Firmicutes|c__CFGB4605|o__OFGB4605|f__FGB4605|g__GGB13404|s__GGB13404_SGB20669|t__SGB20669
pSGB	20670	13404	4605	1	0	0	0	0	0	0	0	0	0	1	k__Bacteria|p__Firmicutes|c__CFGB4605|o__OFGB4605|f__FGB4605|g__GGB13404|s__GGB13404_SGB20670|t__SGB20670
pSGB	20671	13405	4606	1	0	0	0	0	0	0	1	0	0	0	k__Bacteria|p__Firmicutes|c__CFGB4606|o__OFGB4606|f__FGB4606|g__GGB13405|s__GGB13405_SGB20671|t__SGB20671
pSGB	20672	13405	4606	1	0	0	0	0	0	0	0	0	0	1	k__Bacteria|p__Firmicutes|c__CFGB4606|o__OFGB4606|f__FGB4606|g__GGB13405|s__GGB13405_SGB20672|t__SGB20672
pSGB	20673	13406	4607	1	0	0	0	0	1	0	0	0	0	0	k__Bacteria|p__Firmicutes|c__CFGB4607|o__OFGB4607|f__FGB4607|g__GGB13406|s__GGB13406_SGB20673|t__SGB20673
pSGB	20674	13407	4608	1	0	0	0	0	0	0	0	0	1	0	k__Bacteria|p__Firmicutes|c__CFGB4608|o__OFGB4608|f__FGB4608|g__GGB13407|s__GGB13407_SGB20674|t__SGB20674
pSGB	20675	13408	4609	1	0	0	0	0	1	0	0	0	0	0	k__Bacteria|p__Firmicutes|c__CFGB4609|o__OFGB4609|f__FGB4609|g__GGB13408|s__GGB13408_SGB20675|t__SGB20675
pSGB	20676	13409	4610	1	0	0	0	0	1	0	0	0	0	0	k__Bacteria|p__Firmicutes|c__CFGB4610|o__OFGB4610|f__FGB4610|g__GGB13409|s__GGB13409_SGB20676|t__SGB20676
pSGB	20679	9286	2947	3	0	0	0	0	0	0	0	0	0	3	k__Bacteria|p__Firmicutes|c__Clostridia|o__Clostridiales|f__Ruminococcaceae|g__GGB9286|s__GGB9286_SGB20679|t__SGB20679
pSGB	20681	13413	2938	3	0	0	0	0	0	0	1	0	0	2	k__Bacteria|p__Firmicutes|c__CFGB2938|o__OFGB2938|f__FGB2938|g__GGB13413|s__GGB13413_SGB20681|t__SGB20681
pSGB	20682	13414	2938	1	0	0	0	0	0	0	0	0	0	1	k__Bacteria|p__Firmicutes|c__CFGB2938|o__OFGB2938|f__FGB2938|g__GGB13414|s__GGB13414_SGB20682|t__SGB20682
pSGB	20684	13416	1310	1	0	0	0	0	0	0	1	0	0	0	k__Bacteria|p__Firmicutes|c__CFGB1310|o__OFGB1310|f__FGB1310|g__GGB13416|s__GGB13416_SGB20684|t__SGB20684
pSGB	20686	13418	4614	2	0	0	0	0	0	0	0	0	0	2	k__Bacteria|p__Firmicutes|c__CFGB4614|o__OFGB4614|f__FGB4614|g__GGB13418|s__GGB13418_SGB20686|t__SGB20686
pSGB	20687	13419	4614	1	0	0	0	0	1	0	0	0	0	0	k__Bacteria|p__Firmicutes|c__CFGB4614|o__OFGB4614|f__FGB4614|g__GGB13419|s__GGB13419_SGB20687|t__SGB20687
pSGB	20690	13422	1311	1	0	0	0	0	0	0	1	0	0	0	k__Bacteria|p__Firmicutes|c__CFGB1311|o__OFGB1311|f__FGB1311|g__GGB13422|s__GGB13422_SGB20690|t__SGB20690
pSGB	20691	13423	4616	1	0	0	0	0	0	0	0	0	1	0	k__Bacteria|p__Firmicutes|c__CFGB4616|o__OFGB4616|f__FGB4616|g__GGB13423|s__GGB13423_SGB20691|t__SGB20691
pSGB	20692	13424	4617	1	0	0	0	0	0	0	0	0	0	1	k__Bacteria|p__Firmicutes|c__CFGB4617|o__OFGB4617|f__FGB4617|g__GGB13424|s__GGB13424_SGB20692|t__SGB20692
pSGB	20694	13426	2984	4	0	0	0	0	0	4	0	0	0	0	k__Bacteria|p__Firmicutes|c__Clostridia|o__Clostridiales|f__Clostridiaceae|g__GGB13426|s__GGB13426_SGB20694|t__SGB20694
pSGB	20699	9342	2982	1	0	0	0	0	0	0	0	0	0	1	k__Bacteria|p__Firmicutes|c__Clostridia|o__Clostridiales|f__Clostridiaceae|g__Clostridium|s__Clostridium_SGB20699|t__SGB20699
pSGB	20700	13431	4621	5	0	0	0	0	0	0	0	0	0	5	k__Bacteria|p__Firmicutes|c__CFGB4621|o__OFGB4621|f__FGB4621|g__GGB13431|s__GGB13431_SGB20700|t__SGB20700
pSGB	20701	13432	3040	1	0	0	0	0	0	0	0	0	0	1	k__Bacteria|p__Firmicutes|c__CFGB3040|o__OFGB3040|f__FGB3040|g__GGB13432|s__GGB13432_SGB20701|t__SGB20701
pSGB	20703	13434	4623	1	0	0	0	0	0	0	0	0	0	1	k__Bacteria|p__Firmicutes|c__CFGB4623|o__OFGB4623|f__FGB4623|g__GGB13434|s__GGB13434_SGB20703|t__SGB20703
pSGB	20706	13437	3026	1	0	0	0	0	0	0	1	0	0	0	k__Bacteria|p__Firmicutes|c__CFGB3026|o__OFGB3026|f__FGB3026|g__GGB13437|s__GGB13437_SGB20706|t__SGB20706
pSGB	20707	13438	4626	2	0	0	0	0	0	0	0	0	2	0	k__Bacteria|p__Firmicutes|c__CFGB4626|o__OFGB4626|f__FGB4626|g__GGB13438|s__GGB13438_SGB20707|t__SGB20707
pSGB	20709	9747	3062	1	0	0	0	0	0	0	0	0	0	1	k__Bacteria|p__Firmicutes|c__CFGB3062|o__OFGB3062|f__FGB3062|g__GGB9747|s__GGB9747_SGB20709|t__SGB20709
pSGB	20710	13440	4628	1	0	0	0	0	0	0	0	0	1	0	k__Bacteria|p__Firmicutes|c__CFGB4628|o__OFGB4628|f__FGB4628|g__GGB13440|s__GGB13440_SGB20710|t__SGB20710
pSGB	20711	9568	3052	1	0	0	0	0	0	0	0	0	0	1	k__Bacteria|p__Firmicutes|c__Clostridia|o__Clostridiales|f__Clostridiaceae|g__GGB9568|s__GGB9568_SGB20711|t__SGB20711
pSGB	20712	9568	3052	1	0	0	0	0	1	0	0	0	0	0	k__Bacteria|p__Firmicutes|c__Clostridia|o__Clostridiales|f__Clostridiaceae|g__GGB9568|s__GGB9568_SGB20712|t__SGB20712
pSGB	20713	9568	3052	1	0	0	0	0	1	0	0	0	0	0	k__Bacteria|p__Firmicutes|c__Clostridia|o__Clostridiales|f__Clostridiaceae|g__GGB9568|s__GGB9568_SGB20713|t__SGB20713
pSGB	20715	13442	3052	1	0	0	0	0	0	0	1	0	0	0	k__Bacteria|p__Firmicutes|c__Clostridia|o__Clostridiales|f__Clostridiaceae|g__GGB13442|s__GGB13442_SGB20715|t__SGB20715
pSGB	20716	13443	4630	1	0	0	0	0	0	1	0	0	0	0	k__Bacteria|p__Firmicutes|c__CFGB4630|o__OFGB4630|f__FGB4630|g__GGB13443|s__GGB13443_SGB20716|t__SGB20716
pSGB	20717	13444	4631	1	0	0	0	0	0	1	0	0	0	0	k__Bacteria|p__Firmicutes|c__CFGB4631|o__OFGB4631|f__FGB4631|g__GGB13444|s__GGB13444_SGB20717|t__SGB20717
pSGB	20718	13445	3068	1	0	0	0	0	1	0	0	0	0	0	k__Bacteria|p__Firmicutes|c__Clostridia|o__Clostridiales|f__Ruminococcaceae|g__GGB13445|s__GGB13445_SGB20718|t__SGB20718
pSGB	20719	13446	3068	1	0	0	0	0	1	0	0	0	0	0	k__Bacteria|p__Firmicutes|c__Clostridia|o__Clostridiales|f__Ruminococcaceae|g__GGB13446|s__GGB13446_SGB20719|t__SGB20719
pSGB	20722	13449	4634	1	0	0	0	0	0	1	0	0	0	0	k__Bacteria|p__Firmicutes|c__CFGB4634|o__OFGB4634|f__FGB4634|g__GGB13449|s__GGB13449_SGB20722|t__SGB20722
pSGB	20723	13450	4634	1	0	0	0	0	0	1	0	0	0	0	k__Bacteria|p__Firmicutes|c__CFGB4634|o__OFGB4634|f__FGB4634|g__GGB13450|s__GGB13450_SGB20723|t__SGB20723
pSGB	20724	13451	4635	1	0	0	0	0	1	0	0	0	0	0	k__Bacteria|p__Firmicutes|c__CFGB4635|o__OFGB4635|f__FGB4635|g__GGB13451|s__GGB13451_SGB20724|t__SGB20724
pSGB	20726	9741	3058	3	0	0	0	0	0	0	0	0	0	3	k__Bacteria|p__Firmicutes|c__Clostridia|o__Clostridiales|f__Ruminococcaceae|g__Faecalibacterium|s__Faecalibacterium_SGB20726|t__SGB20726
pSGB	20727	9741	3058	1	0	0	0	0	0	0	0	0	0	1	k__Bacteria|p__Firmicutes|c__Clostridia|o__Clostridiales|f__Ruminococcaceae|g__Faecalibacterium|s__Faecalibacterium_SGB20727|t__SGB20727
pSGB	20728	9741	3058	1	0	0	0	0	0	0	0	0	0	1	k__Bacteria|p__Firmicutes|c__Clostridia|o__Clostridiales|f__Ruminococcaceae|g__Faecalibacterium|s__Faecalibacterium_SGB20728|t__SGB20728
pSGB	20729	9740	3058	1	0	0	0	0	0	0	0	0	0	1	k__Bacteria|p__Firmicutes|c__Clostridia|o__Clostridiales|f__Ruminococcaceae|g__Faecalibacterium|s__Faecalibacterium_SGB20729|t__SGB20729
pSGB	20731	9740	3058	2	0	0	0	0	0	0	0	0	0	2	k__Bacteria|p__Firmicutes|c__Clostridia|o__Clostridiales|f__Ruminococcaceae|g__Faecalibacterium|s__Faecalibacterium_SGB20731|t__SGB20731
pSGB	20733	9740	3058	1	0	0	0	0	0	0	0	0	0	1	k__Bacteria|p__Firmicutes|c__Clostridia|o__Clostridiales|f__Ruminococcaceae|g__Faecalibacterium|s__Faecalibacterium_SGB20733|t__SGB20733
pSGB	20735	9740	3058	1	0	0	0	0	0	0	1	0	0	0	k__Bacteria|p__Firmicutes|c__Clostridia|o__Clostridiales|f__Ruminococcaceae|g__Faecalibacterium|s__Faecalibacterium_SGB20735|t__SGB20735
pSGB	20736	13456	3058	5	0	0	0	0	5	0	0	0	0	0	k__Bacteria|p__Firmicutes|c__Clostridia|o__Clostridiales|f__Ruminococcaceae|g__GGB13456|s__GGB13456_SGB20736|t__SGB20736
pSGB	20737	13457	3058	1	0	0	0	0	1	0	0	0	0	0	k__Bacteria|p__Firmicutes|c__Clostridia|o__Clostridiales|f__Ruminococcaceae|g__GGB13457|s__GGB13457_SGB20737|t__SGB20737
pSGB	20738	13458	3058	1	0	0	0	0	1	0	0	0	0	0	k__Bacteria|p__Firmicutes|c__Clostridia|o__Clostridiales|f__Ruminococcaceae|g__GGB13458|s__GGB13458_SGB20738|t__SGB20738
pSGB	20739	13459	3058	1	0	0	0	0	1	0	0	0	0	0	k__Bacteria|p__Firmicutes|c__Clostridia|o__Clostridiales|f__Ruminococcaceae|g__GGB13459|s__GGB13459_SGB20739|t__SGB20739
pSGB	20740	13460	3058	1	0	0	0	0	1	0	0	0	0	0	k__Bacteria|p__Firmicutes|c__Clostridia|o__Clostridiales|f__Ruminococcaceae|g__GGB13460|s__GGB13460_SGB20740|t__SGB20740
pSGB	20741	13461	3058	2	0	0	0	0	0	2	0	0	0	0	k__Bacteria|p__Firmicutes|c__Clostridia|o__Clostridiales|f__Ruminococcaceae|g__GGB13461|s__GGB13461_SGB20741|t__SGB20741
pSGB	20744	13463	3058	1	0	0	0	0	0	0	1	0	0	0	k__Bacteria|p__Firmicutes|c__Clostridia|o__Clostridiales|f__Ruminococcaceae|g__GGB13463|s__GGB13463_SGB20744|t__SGB20744
pSGB	20746	9673	3054	6	0	0	0	0	0	6	0	0	0	0	k__Bacteria|p__Firmicutes|c__Firmicutes_unclassified|o__Firmicutes_unclassified|f__Firmicutes_unclassified|g__Firmicutes_unclassified|s__Firmicutes_unclassified_SGB20746|t__SGB20746
pSGB	20748	9673	3054	1	0	0	0	0	1	0	0	0	0	0	k__Bacteria|p__Firmicutes|c__Firmicutes_unclassified|o__Firmicutes_unclassified|f__Firmicutes_unclassified|g__Firmicutes_unclassified|s__Firmicutes_unclassified_SGB20748|t__SGB20748
pSGB	20749	9673	3054	1	0	0	0	0	0	0	1	0	0	0	k__Bacteria|p__Firmicutes|c__Firmicutes_unclassified|o__Firmicutes_unclassified|f__Firmicutes_unclassified|g__Firmicutes_unclassified|s__Firmicutes_unclassified_SGB20749|t__SGB20749
pSGB	20750	9677	3054	2	0	0	0	0	0	0	0	0	0	2	k__Bacteria|p__Firmicutes|c__Firmicutes_unclassified|o__Firmicutes_unclassified|f__Firmicutes_unclassified|g__Firmicutes_unclassified|s__Firmicutes_unclassified_SGB20750|t__SGB20750
pSGB	20752	9677	3054	1	0	0	0	0	1	0	0	0	0	0	k__Bacteria|p__Firmicutes|c__Firmicutes_unclassified|o__Firmicutes_unclassified|f__Firmicutes_unclassified|g__Firmicutes_unclassified|s__Firmicutes_unclassified_SGB20752|t__SGB20752
pSGB	20754	13468	3054	1	0	0	0	0	0	1	0	0	0	0	k__Bacteria|p__Firmicutes|c__CFGB3054|o__OFGB3054|f__FGB3054|g__GGB13468|s__GGB13468_SGB20754|t__SGB20754
pSGB	20755	13469	3054	1	0	0	0	0	1	0	0	0	0	0	k__Bacteria|p__Firmicutes|c__CFGB3054|o__OFGB3054|f__FGB3054|g__GGB13469|s__GGB13469_SGB20755|t__SGB20755
pSGB	20758	13472	3054	11	0	0	0	0	0	0	0	0	0	11	k__Bacteria|p__Firmicutes|c__CFGB3054|o__OFGB3054|f__FGB3054|g__GGB13472|s__GGB13472_SGB20758|t__SGB20758
pSGB	20761	13475	4638	2	0	0	0	0	2	0	0	0	0	0	k__Bacteria|p__Firmicutes|c__CFGB4638|o__OFGB4638|f__FGB4638|g__GGB13475|s__GGB13475_SGB20761|t__SGB20761
pSGB	20762	13476	4638	1	0	0	0	0	1	0	0	0	0	0	k__Bacteria|p__Firmicutes|c__CFGB4638|o__OFGB4638|f__FGB4638|g__GGB13476|s__GGB13476_SGB20762|t__SGB20762
pSGB	20763	13477	4639	6	0	0	0	0	6	0	0	0	0	0	k__Bacteria|p__Firmicutes|c__CFGB4639|o__OFGB4639|f__FGB4639|g__GGB13477|s__GGB13477_SGB20763|t__SGB20763
pSGB	20764	13478	4639	1	0	0	0	0	0	1	0	0	0	0	k__Bacteria|p__Firmicutes|c__CFGB4639|o__OFGB4639|f__FGB4639|g__GGB13478|s__GGB13478_SGB20764|t__SGB20764
pSGB	20765	13479	4639	1	0	0	0	0	0	0	0	0	0	1	k__Bacteria|p__Firmicutes|c__CFGB4639|o__OFGB4639|f__FGB4639|g__GGB13479|s__GGB13479_SGB20765|t__SGB20765
pSGB	20766	13480	4639	1	0	0	0	0	1	0	0	0	0	0	k__Bacteria|p__Firmicutes|c__CFGB4639|o__OFGB4639|f__FGB4639|g__GGB13480|s__GGB13480_SGB20766|t__SGB20766
pSGB	20767	13480	4639	1	0	0	0	0	1	0	0	0	0	0	k__Bacteria|p__Firmicutes|c__CFGB4639|o__OFGB4639|f__FGB4639|g__GGB13480|s__GGB13480_SGB20767|t__SGB20767
pSGB	20768	13481	4639	1	0	0	0	0	1	0	0	0	0	0	k__Bacteria|p__Firmicutes|c__CFGB4639|o__OFGB4639|f__FGB4639|g__GGB13481|s__GGB13481_SGB20768|t__SGB20768
pSGB	20769	13482	4639	1	0	0	0	0	0	0	0	0	0	1	k__Bacteria|p__Firmicutes|c__CFGB4639|o__OFGB4639|f__FGB4639|g__GGB13482|s__GGB13482_SGB20769|t__SGB20769
pSGB	20770	9712	3056	4	0	0	0	0	0	0	0	0	0	4	k__Bacteria|p__Firmicutes|c__Clostridia|o__Clostridiales|f__Clostridiales_unclassified|g__GGB9712|s__GGB9712_SGB20770|t__SGB20770
pSGB	20775	9713	3056	1	0	0	0	0	0	0	1	0	0	0	k__Bacteria|p__Firmicutes|c__Firmicutes_unclassified|o__Firmicutes_unclassified|f__Firmicutes_unclassified|g__Firmicutes_unclassified|s__Firmicutes_unclassified_SGB20775|t__SGB20775
pSGB	20776	9714	3056	2	0	0	0	0	0	0	0	0	0	2	k__Bacteria|p__Firmicutes|c__Clostridia|o__Clostridiales|f__Clostridiales_unclassified|g__GGB9714|s__GGB9714_SGB20776|t__SGB20776
pSGB	20778	9714	3056	2	0	0	0	0	0	0	0	0	0	2	k__Bacteria|p__Firmicutes|c__Clostridia|o__Clostridiales|f__Clostridiales_unclassified|g__GGB9714|s__GGB9714_SGB20778|t__SGB20778
pSGB	20779	9714	3056	1	0	0	0	0	0	0	0	0	0	1	k__Bacteria|p__Firmicutes|c__Clostridia|o__Clostridiales|f__Clostridiales_unclassified|g__GGB9714|s__GGB9714_SGB20779|t__SGB20779
pSGB	20781	13488	3056	1	0	0	0	0	1	0	0	0	0	0	k__Bacteria|p__Firmicutes|c__Clostridia|o__Clostridiales|f__Clostridiales_unclassified|g__GGB13488|s__GGB13488_SGB20781|t__SGB20781
pSGB	20782	13489	3056	3	0	0	0	0	0	0	0	0	0	3	k__Bacteria|p__Firmicutes|c__Clostridia|o__Clostridiales|f__Clostridiales_unclassified|g__GGB13489|s__GGB13489_SGB20782|t__SGB20782
pSGB	20784	9705	3056	1	0	0	0	0	0	0	0	0	0	1	k__Bacteria|p__Firmicutes|c__Clostridia|o__Clostridiales|f__Clostridiales_unclassified|g__GGB9705|s__GGB9705_SGB20784|t__SGB20784
pSGB	20785	13491	3056	1	0	0	0	0	0	0	0	0	0	1	k__Bacteria|p__Firmicutes|c__Clostridia|o__Clostridiales|f__Clostridiales_unclassified|g__GGB13491|s__GGB13491_SGB20785|t__SGB20785
pSGB	20787	9708	3056	1	0	0	0	0	0	0	0	0	0	1	k__Bacteria|p__Firmicutes|c__Firmicutes_unclassified|o__Firmicutes_unclassified|f__Firmicutes_unclassified|g__Firmicutes_unclassified|s__Firmicutes_unclassified_SGB20787|t__SGB20787
pSGB	20789	13493	3056	1	0	0	0	0	0	0	0	0	0	1	k__Bacteria|p__Firmicutes|c__Clostridia|o__Clostridiales|f__Clostridiales_unclassified|g__GGB13493|s__GGB13493_SGB20789|t__SGB20789
pSGB	20790	13494	3056	1	0	0	0	0	0	0	0	0	0	1	k__Bacteria|p__Firmicutes|c__Clostridia|o__Clostridiales|f__Clostridiales_unclassified|g__GGB13494|s__GGB13494_SGB20790|t__SGB20790
pSGB	20792	9607	3056	5	0	0	0	0	0	0	0	0	0	5	k__Bacteria|p__Firmicutes|c__Clostridia|o__Clostridiales|f__Clostridiales_unclassified|g__GGB9607|s__GGB9607_SGB20792|t__SGB20792
pSGB	20794	13497	3056	2	0	0	0	0	0	0	0	0	2	0	k__Bacteria|p__Firmicutes|c__Clostridia|o__Clostridiales|f__Clostridiales_unclassified|g__GGB13497|s__GGB13497_SGB20794|t__SGB20794
pSGB	20795	13498	3056	2	0	0	0	0	2	0	0	0	0	0	k__Bacteria|p__Firmicutes|c__Clostridia|o__Clostridiales|f__Clostridiales_unclassified|g__GGB13498|s__GGB13498_SGB20795|t__SGB20795
pSGB	20797	9618	3056	1	0	0	0	0	0	0	0	0	0	1	k__Bacteria|p__Firmicutes|c__Clostridia|o__Clostridiales|f__Clostridiales_unclassified|g__GGB9618|s__GGB9618_SGB20797|t__SGB20797
pSGB	20798	9618	3056	1	0	0	0	0	0	0	1	0	0	0	k__Bacteria|p__Firmicutes|c__Clostridia|o__Clostridiales|f__Clostridiales_unclassified|g__GGB9618|s__GGB9618_SGB20798|t__SGB20798
pSGB	20799	13500	3056	2	0	0	0	0	0	0	2	0	0	0	k__Bacteria|p__Firmicutes|c__Clostridia|o__Clostridiales|f__Clostridiales_unclassified|g__GGB13500|s__GGB13500_SGB20799|t__SGB20799
pSGB	20801	9615	3056	2	0	0	0	0	0	0	2	0	0	0	k__Bacteria|p__Firmicutes|c__Clostridia|o__Clostridiales|f__Clostridiales_unclassified|g__GGB9615|s__GGB9615_SGB20801|t__SGB20801
pSGB	20802	13502	3056	1	0	0	0	0	0	0	0	0	0	1	k__Bacteria|p__Firmicutes|c__Clostridia|o__Clostridiales|f__Clostridiales_unclassified|g__GGB13502|s__GGB13502_SGB20802|t__SGB20802
pSGB	20803	9631	3056	1	0	0	0	0	0	0	0	0	0	1	k__Bacteria|p__Firmicutes|c__Clostridia|o__Clostridiales|f__Clostridiales_unclassified|g__GGB9631|s__GGB9631_SGB20803|t__SGB20803
pSGB	20805	9631	3056	1	0	0	0	0	0	0	1	0	0	0	k__Bacteria|p__Firmicutes|c__Clostridia|o__Clostridiales|f__Clostridiales_unclassified|g__GGB9631|s__GGB9631_SGB20805|t__SGB20805
pSGB	20812	9635	3056	2	0	0	0	0	0	0	0	0	0	2	k__Bacteria|p__Firmicutes|c__Firmicutes_unclassified|o__Firmicutes_unclassified|f__Firmicutes_unclassified|g__Firmicutes_unclassified|s__Firmicutes_unclassified_SGB20812|t__SGB20812
pSGB	20813	9635	3056	2	0	0	0	0	0	0	0	0	0	2	k__Bacteria|p__Firmicutes|c__Firmicutes_unclassified|o__Firmicutes_unclassified|f__Firmicutes_unclassified|g__Firmicutes_unclassified|s__Firmicutes_unclassified_SGB20813|t__SGB20813
pSGB	20815	9635	3056	1	0	0	0	0	0	0	1	0	0	0	k__Bacteria|p__Firmicutes|c__Firmicutes_unclassified|o__Firmicutes_unclassified|f__Firmicutes_unclassified|g__Firmicutes_unclassified|s__Firmicutes_unclassified_SGB20815|t__SGB20815
pSGB	20816	13505	3056	1	0	0	0	0	0	0	1	0	0	0	k__Bacteria|p__Firmicutes|c__Clostridia|o__Clostridiales|f__Clostridiales_unclassified|g__GGB13505|s__GGB13505_SGB20816|t__SGB20816
pSGB	20817	13505	3056	1	0	0	0	0	0	0	0	0	0	1	k__Bacteria|p__Firmicutes|c__Clostridia|o__Clostridiales|f__Clostridiales_unclassified|g__GGB13505|s__GGB13505_SGB20817|t__SGB20817
pSGB	20818	13505	3056	2	0	0	0	0	0	0	2	0	0	0	k__Bacteria|p__Firmicutes|c__Clostridia|o__Clostridiales|f__Clostridiales_unclassified|g__GGB13505|s__GGB13505_SGB20818|t__SGB20818
pSGB	20819	13505	3056	1	0	0	0	0	0	0	1	0	0	0	k__Bacteria|p__Firmicutes|c__Clostridia|o__Clostridiales|f__Clostridiales_unclassified|g__GGB13505|s__GGB13505_SGB20819|t__SGB20819
pSGB	20822	13508	3056	1	0	0	0	0	0	0	1	0	0	0	k__Bacteria|p__Firmicutes|c__Clostridia|o__Clostridiales|f__Clostridiales_unclassified|g__GGB13508|s__GGB13508_SGB20822|t__SGB20822
pSGB	20823	13509	3056	1	0	0	0	0	0	0	0	0	1	0	k__Bacteria|p__Firmicutes|c__Clostridia|o__Clostridiales|f__Clostridiales_unclassified|g__GGB13509|s__GGB13509_SGB20823|t__SGB20823
pSGB	20824	13510	3035	1	0	0	0	0	1	0	0	0	0	0	k__Bacteria|p__Firmicutes|c__Firmicutes_unclassified|o__Firmicutes_unclassified|f__Firmicutes_unclassified|g__GGB13510|s__GGB13510_SGB20824|t__SGB20824
pSGB	20825	13511	3035	1	0	0	0	0	1	0	0	0	0	0	k__Bacteria|p__Firmicutes|c__Firmicutes_unclassified|o__Firmicutes_unclassified|f__Firmicutes_unclassified|g__GGB13511|s__GGB13511_SGB20825|t__SGB20825
pSGB	20826	13512	3035	2	0	0	0	0	0	0	2	0	0	0	k__Bacteria|p__Firmicutes|c__Firmicutes_unclassified|o__Firmicutes_unclassified|f__Firmicutes_unclassified|g__GGB13512|s__GGB13512_SGB20826|t__SGB20826
pSGB	20829	13515	3035	1	0	0	0	0	0	0	0	0	0	1	k__Bacteria|p__Firmicutes|c__Firmicutes_unclassified|o__Firmicutes_unclassified|f__Firmicutes_unclassified|g__GGB13515|s__GGB13515_SGB20829|t__SGB20829
pSGB	20830	13515	3035	1	0	0	0	0	1	0	0	0	0	0	k__Bacteria|p__Firmicutes|c__Firmicutes_unclassified|o__Firmicutes_unclassified|f__Firmicutes_unclassified|g__GGB13515|s__GGB13515_SGB20830|t__SGB20830
pSGB	20831	13516	3035	1	0	0	0	0	0	0	1	0	0	0	k__Bacteria|p__Firmicutes|c__Firmicutes_unclassified|o__Firmicutes_unclassified|f__Firmicutes_unclassified|g__GGB13516|s__GGB13516_SGB20831|t__SGB20831
pSGB	20832	13517	3035	5	0	0	0	0	0	0	0	0	0	5	k__Bacteria|p__Firmicutes|c__Firmicutes_unclassified|o__Firmicutes_unclassified|f__Firmicutes_unclassified|g__GGB13517|s__GGB13517_SGB20832|t__SGB20832
pSGB	20833	13518	3035	11	0	0	0	0	0	0	0	0	0	11	k__Bacteria|p__Firmicutes|c__Firmicutes_unclassified|o__Firmicutes_unclassified|f__Firmicutes_unclassified|g__GGB13518|s__GGB13518_SGB20833|t__SGB20833
pSGB	20834	13518	3035	1	0	0	0	0	0	0	0	0	0	1	k__Bacteria|p__Firmicutes|c__Firmicutes_unclassified|o__Firmicutes_unclassified|f__Firmicutes_unclassified|g__GGB13518|s__GGB13518_SGB20834|t__SGB20834
pSGB	20835	13518	3035	1	0	0	0	0	0	0	1	0	0	0	k__Bacteria|p__Firmicutes|c__Firmicutes_unclassified|o__Firmicutes_unclassified|f__Firmicutes_unclassified|g__GGB13518|s__GGB13518_SGB20835|t__SGB20835
pSGB	20836	13519	3035	1	0	0	0	0	1	0	0	0	0	0	k__Bacteria|p__Firmicutes|c__Firmicutes_unclassified|o__Firmicutes_unclassified|f__Firmicutes_unclassified|g__GGB13519|s__GGB13519_SGB20836|t__SGB20836
pSGB	20838	13521	3035	2	0	0	0	0	0	0	0	0	2	0	k__Bacteria|p__Firmicutes|c__Firmicutes_unclassified|o__Firmicutes_unclassified|f__Firmicutes_unclassified|g__GGB13521|s__GGB13521_SGB20838|t__SGB20838
pSGB	20839	13522	3035	1	0	0	0	0	1	0	0	0	0	0	k__Bacteria|p__Firmicutes|c__Firmicutes_unclassified|o__Firmicutes_unclassified|f__Firmicutes_unclassified|g__GGB13522|s__GGB13522_SGB20839|t__SGB20839
pSGB	20840	13523	3035	1	0	0	0	0	1	0	0	0	0	0	k__Bacteria|p__Firmicutes|c__Firmicutes_unclassified|o__Firmicutes_unclassified|f__Firmicutes_unclassified|g__GGB13523|s__GGB13523_SGB20840|t__SGB20840
pSGB	20841	13524	3035	1	0	0	0	0	0	0	0	0	1	0	k__Bacteria|p__Firmicutes|c__Firmicutes_unclassified|o__Firmicutes_unclassified|f__Firmicutes_unclassified|g__GGB13524|s__GGB13524_SGB20841|t__SGB20841
pSGB	20842	13525	3035	1	0	0	0	0	0	0	0	0	1	0	k__Bacteria|p__Firmicutes|c__Firmicutes_unclassified|o__Firmicutes_unclassified|f__Firmicutes_unclassified|g__GGB13525|s__GGB13525_SGB20842|t__SGB20842
pSGB	20843	13526	3035	1	0	0	0	0	1	0	0	0	0	0	k__Bacteria|p__Firmicutes|c__Firmicutes_unclassified|o__Firmicutes_unclassified|f__Firmicutes_unclassified|g__GGB13526|s__GGB13526_SGB20843|t__SGB20843
pSGB	20844	13527	4642	1	0	0	0	0	1	0	0	0	0	0	k__Bacteria|p__Firmicutes|c__CFGB4642|o__OFGB4642|f__FGB4642|g__GGB13527|s__GGB13527_SGB20844|t__SGB20844
pSGB	20846	13529	1012	1	0	0	0	0	0	0	0	0	1	0	k__Bacteria|p__Firmicutes|c__CFGB1012|o__OFGB1012|f__FGB1012|g__GGB13529|s__GGB13529_SGB20846|t__SGB20846
pSGB	20847	13530	4644	2	0	0	0	0	0	2	0	0	0	0	k__Bacteria|p__Firmicutes|c__CFGB4644|o__OFGB4644|f__FGB4644|g__GGB13530|s__GGB13530_SGB20847|t__SGB20847
pSGB	20848	13531	4644	1	0	0	0	0	1	0	0	0	0	0	k__Bacteria|p__Firmicutes|c__CFGB4644|o__OFGB4644|f__FGB4644|g__GGB13531|s__GGB13531_SGB20848|t__SGB20848
pSGB	20849	13532	4645	1	0	0	0	0	0	0	0	0	0	1	k__Bacteria|p__Firmicutes|c__CFGB4645|o__OFGB4645|f__FGB4645|g__GGB13532|s__GGB13532_SGB20849|t__SGB20849
pSGB	20850	13533	1359	6	0	0	0	0	0	0	0	0	0	6	k__Bacteria|p__Firmicutes|c__CFGB1359|o__OFGB1359|f__FGB1359|g__GGB13533|s__GGB13533_SGB20850|t__SGB20850
pSGB	20852	13535	1359	2	0	0	0	0	0	0	0	0	0	2	k__Bacteria|p__Firmicutes|c__CFGB1359|o__OFGB1359|f__FGB1359|g__GGB13535|s__GGB13535_SGB20852|t__SGB20852
pSGB	20853	13536	1359	1	0	0	0	0	0	1	0	0	0	0	k__Bacteria|p__Firmicutes|c__CFGB1359|o__OFGB1359|f__FGB1359|g__GGB13536|s__GGB13536_SGB20853|t__SGB20853
pSGB	20854	13536	1359	1	0	0	0	0	0	0	1	0	0	0	k__Bacteria|p__Firmicutes|c__CFGB1359|o__OFGB1359|f__FGB1359|g__GGB13536|s__GGB13536_SGB20854|t__SGB20854
pSGB	20856	3321	1359	1	0	0	0	0	0	0	0	0	0	1	k__Bacteria|p__Firmicutes|c__CFGB1359|o__OFGB1359|f__FGB1359|g__GGB3321|s__GGB3321_SGB20856|t__SGB20856
pSGB	20857	3321	1359	1	0	0	0	0	0	0	0	0	0	1	k__Bacteria|p__Firmicutes|c__CFGB1359|o__OFGB1359|f__FGB1359|g__GGB3321|s__GGB3321_SGB20857|t__SGB20857
pSGB	20858	13538	1359	1	0	0	0	0	0	0	0	0	0	1	k__Bacteria|p__Firmicutes|c__CFGB1359|o__OFGB1359|f__FGB1359|g__GGB13538|s__GGB13538_SGB20858|t__SGB20858
pSGB	20859	13539	1359	1	0	0	0	0	0	0	0	0	1	0	k__Bacteria|p__Firmicutes|c__CFGB1359|o__OFGB1359|f__FGB1359|g__GGB13539|s__GGB13539_SGB20859|t__SGB20859
pSGB	20861	13541	4648	2	0	0	0	0	2	0	0	0	0	0	k__Bacteria|p__Firmicutes|c__CFGB4648|o__OFGB4648|f__FGB4648|g__GGB13541|s__GGB13541_SGB20861|t__SGB20861
pSGB	20862	13541	4648	1	0	0	0	0	0	1	0	0	0	0	k__Bacteria|p__Firmicutes|c__CFGB4648|o__OFGB4648|f__FGB4648|g__GGB13541|s__GGB13541_SGB20862|t__SGB20862
pSGB	20863	13541	4648	1	0	0	0	0	1	0	0	0	0	0	k__Bacteria|p__Firmicutes|c__CFGB4648|o__OFGB4648|f__FGB4648|g__GGB13541|s__GGB13541_SGB20863|t__SGB20863
pSGB	20864	13542	4649	1	0	0	0	0	0	0	0	0	1	0	k__Bacteria|p__Firmicutes|c__CFGB4649|o__OFGB4649|f__FGB4649|g__GGB13542|s__GGB13542_SGB20864|t__SGB20864
pSGB	20865	13543	4649	1	0	0	0	0	0	0	0	0	1	0	k__Bacteria|p__Firmicutes|c__CFGB4649|o__OFGB4649|f__FGB4649|g__GGB13543|s__GGB13543_SGB20865|t__SGB20865
pSGB	20866	13544	4650	1	0	0	0	0	1	0	0	0	0	0	k__Bacteria|p__Firmicutes|c__CFGB4650|o__OFGB4650|f__FGB4650|g__GGB13544|s__GGB13544_SGB20866|t__SGB20866
pSGB	20868	3303	1354	1	0	0	0	0	1	0	0	0	0	0	k__Bacteria|p__Firmicutes|c__Clostridia|o__Clostridiales|f__Clostridiaceae|g__Clostridium|s__Clostridium_SGB20868|t__SGB20868
pSGB	20869	13546	1354	2	0	0	0	0	2	0	0	0	0	0	k__Bacteria|p__Firmicutes|c__Clostridia|o__Clostridiales|f__Clostridiaceae|g__GGB13546|s__GGB13546_SGB20869|t__SGB20869
pSGB	20871	3304	1354	4	0	0	0	0	0	0	0	0	0	4	k__Bacteria|p__Firmicutes|c__Clostridia|o__Clostridiales|f__Ruminococcaceae|g__Ruminococcus|s__Ruminococcus_SGB20871|t__SGB20871
pSGB	20874	13548	1358	1	0	0	0	0	1	0	0	0	0	0	k__Bacteria|p__Firmicutes|c__CFGB1358|o__OFGB1358|f__FGB1358|g__GGB13548|s__GGB13548_SGB20874|t__SGB20874
pSGB	20876	13550	1348	3	0	0	0	0	0	0	0	0	0	3	k__Bacteria|p__Firmicutes|c__CFGB1348|o__OFGB1348|f__FGB1348|g__GGB13550|s__GGB13550_SGB20876|t__SGB20876
pSGB	20877	13551	1348	1	0	0	0	0	0	0	0	0	0	1	k__Bacteria|p__Firmicutes|c__CFGB1348|o__OFGB1348|f__FGB1348|g__GGB13551|s__GGB13551_SGB20877|t__SGB20877
pSGB	20878	13552	1348	1	0	0	0	0	0	0	1	0	0	0	k__Bacteria|p__Firmicutes|c__CFGB1348|o__OFGB1348|f__FGB1348|g__GGB13552|s__GGB13552_SGB20878|t__SGB20878
pSGB	20880	13554	1348	1	0	0	0	0	1	0	0	0	0	0	k__Bacteria|p__Firmicutes|c__CFGB1348|o__OFGB1348|f__FGB1348|g__GGB13554|s__GGB13554_SGB20880|t__SGB20880
pSGB	20881	13555	1355	2	0	0	0	0	0	0	2	0	0	0	k__Bacteria|p__Firmicutes|c__Clostridia|o__Clostridiales|f__Ruminococcaceae|g__GGB13555|s__GGB13555_SGB20881|t__SGB20881
pSGB	20882	13556	1355	4	0	0	0	0	0	0	4	0	0	0	k__Bacteria|p__Firmicutes|c__Clostridia|o__Clostridiales|f__Ruminococcaceae|g__GGB13556|s__GGB13556_SGB20882|t__SGB20882
pSGB	20883	13556	1355	1	0	0	0	0	0	0	0	0	0	1	k__Bacteria|p__Firmicutes|c__Clostridia|o__Clostridiales|f__Ruminococcaceae|g__GGB13556|s__GGB13556_SGB20883|t__SGB20883
pSGB	20884	3306	1355	6	0	0	0	0	0	0	0	0	0	6	k__Bacteria|p__Firmicutes|c__Clostridia|o__Clostridiales|f__Ruminococcaceae|g__Ruminococcus|s__Ruminococcus_SGB20884|t__SGB20884
pSGB	20887	3306	1355	1	0	0	0	0	1	0	0	0	0	0	k__Bacteria|p__Firmicutes|c__Clostridia|o__Clostridiales|f__Ruminococcaceae|g__Ruminococcus|s__Ruminococcus_SGB20887|t__SGB20887
pSGB	20889	3306	1355	1	0	0	0	0	0	0	0	0	0	1	k__Bacteria|p__Firmicutes|c__Clostridia|o__Clostridiales|f__Ruminococcaceae|g__Ruminococcus|s__Ruminococcus_SGB20889|t__SGB20889
pSGB	20890	13558	1355	1	0	0	0	0	1	0	0	0	0	0	k__Bacteria|p__Firmicutes|c__Clostridia|o__Clostridiales|f__Ruminococcaceae|g__GGB13558|s__GGB13558_SGB20890|t__SGB20890
pSGB	20892	13560	4655	3	0	0	0	0	0	0	0	0	0	3	k__Bacteria|p__Firmicutes|c__CFGB4655|o__OFGB4655|f__FGB4655|g__GGB13560|s__GGB13560_SGB20892|t__SGB20892
pSGB	20893	13560	4655	1	0	0	0	0	0	0	1	0	0	0	k__Bacteria|p__Firmicutes|c__CFGB4655|o__OFGB4655|f__FGB4655|g__GGB13560|s__GGB13560_SGB20893|t__SGB20893
pSGB	20894	13561	1349	4	0	0	0	0	0	0	0	0	0	4	k__Bacteria|p__Firmicutes|c__Clostridia|o__Clostridiales|f__Eubacteriaceae|g__GGB13561|s__GGB13561_SGB20894|t__SGB20894
pSGB	20895	3294	1349	2	0	0	0	0	0	2	0	0	0	0	k__Bacteria|p__Firmicutes|c__Clostridia|o__Clostridiales|f__Eubacteriaceae|g__GGB3294|s__GGB3294_SGB20895|t__SGB20895
pSGB	20896	3294	1349	1	0	0	0	0	0	0	1	0	0	0	k__Bacteria|p__Firmicutes|c__Clostridia|o__Clostridiales|f__Eubacteriaceae|g__GGB3294|s__GGB3294_SGB20896|t__SGB20896
pSGB	20898	13563	1349	1	0	0	0	0	1	0	0	0	0	0	k__Bacteria|p__Firmicutes|c__Clostridia|o__Clostridiales|f__Eubacteriaceae|g__GGB13563|s__GGB13563_SGB20898|t__SGB20898
pSGB	20899	13564	4657	1	0	0	0	0	1	0	0	0	0	0	k__Bacteria|p__Firmicutes|c__CFGB4657|o__OFGB4657|f__FGB4657|g__GGB13564|s__GGB13564_SGB20899|t__SGB20899
pSGB	20900	13565	1352	3	0	0	0	0	0	3	0	0	0	0	k__Bacteria|p__Firmicutes|c__CFGB1352|o__OFGB1352|f__FGB1352|g__GGB13565|s__GGB13565_SGB20900|t__SGB20900
pSGB	20902	3301	1352	1	0	0	0	0	0	0	1	0	0	0	k__Bacteria|p__Firmicutes|c__CFGB1352|o__OFGB1352|f__FGB1352|g__GGB3301|s__GGB3301_SGB20902|t__SGB20902
pSGB	20906	13570	1342	1	0	0	0	0	1	0	0	0	0	0	k__Bacteria|p__Firmicutes|c__Clostridia|o__Clostridiales|f__Eubacteriaceae|g__GGB13570|s__GGB13570_SGB20906|t__SGB20906
pSGB	20908	13572	1369	1	0	0	0	0	0	0	0	0	0	1	k__Bacteria|p__Firmicutes|c__Clostridia|o__Clostridiales|f__Ruminococcaceae|g__GGB13572|s__GGB13572_SGB20908|t__SGB20908
pSGB	20910	13574	1369	1	0	0	0	0	1	0	0	0	0	0	k__Bacteria|p__Firmicutes|c__Clostridia|o__Clostridiales|f__Ruminococcaceae|g__GGB13574|s__GGB13574_SGB20910|t__SGB20910
pSGB	20911	13575	1369	1	0	0	0	0	0	0	0	0	0	1	k__Bacteria|p__Firmicutes|c__Clostridia|o__Clostridiales|f__Ruminococcaceae|g__GGB13575|s__GGB13575_SGB20911|t__SGB20911
pSGB	20912	13576	1337	1	0	0	0	0	0	0	0	0	1	0	k__Bacteria|p__Firmicutes|c__CFGB1337|o__OFGB1337|f__FGB1337|g__GGB13576|s__GGB13576_SGB20912|t__SGB20912
pSGB	20914	13578	1330	10	0	0	0	0	3	0	0	0	0	7	k__Bacteria|p__Firmicutes|c__Clostridia|o__Clostridiales|f__Ruminococcaceae|g__GGB13578|s__GGB13578_SGB20914|t__SGB20914
pSGB	20916	13580	1330	1	0	0	0	0	0	0	0	0	0	1	k__Bacteria|p__Firmicutes|c__Clostridia|o__Clostridiales|f__Ruminococcaceae|g__GGB13580|s__GGB13580_SGB20916|t__SGB20916
pSGB	20920	13584	1330	1	0	0	0	0	0	1	0	0	0	0	k__Bacteria|p__Firmicutes|c__Clostridia|o__Clostridiales|f__Ruminococcaceae|g__GGB13584|s__GGB13584_SGB20920|t__SGB20920
pSGB	20921	13585	4663	1	0	0	0	0	1	0	0	0	0	0	k__Bacteria|p__Firmicutes|c__CFGB4663|o__OFGB4663|f__FGB4663|g__GGB13585|s__GGB13585_SGB20921|t__SGB20921
pSGB	20923	3177	1326	3	0	0	0	0	0	0	0	0	0	3	k__Bacteria|p__Firmicutes|c__Clostridia|o__Clostridiales|f__Ruminococcaceae|g__Ruminiclostridium|s__Ruminiclostridium_SGB20923|t__SGB20923
pSGB	20926	3216	1332	1	0	0	0	0	0	0	1	0	0	0	k__Bacteria|p__Firmicutes|c__Clostridia|o__Clostridiales|f__Ruminococcaceae|g__GGB3216|s__GGB3216_SGB20926|t__SGB20926
pSGB	20927	3216	1332	1	0	0	0	0	1	0	0	0	0	0	k__Bacteria|p__Firmicutes|c__Clostridia|o__Clostridiales|f__Ruminococcaceae|g__GGB3216|s__GGB3216_SGB20927|t__SGB20927
pSGB	20928	3216	1332	1	0	0	0	0	1	0	0	0	0	0	k__Bacteria|p__Firmicutes|c__Clostridia|o__Clostridiales|f__Ruminococcaceae|g__GGB3216|s__GGB3216_SGB20928|t__SGB20928
pSGB	20931	13590	1332	1	0	0	0	0	0	0	0	0	1	0	k__Bacteria|p__Firmicutes|c__Clostridia|o__Clostridiales|f__Ruminococcaceae|g__GGB13590|s__GGB13590_SGB20931|t__SGB20931
pSGB	20932	13591	1332	1	0	0	0	0	0	0	1	0	0	0	k__Bacteria|p__Firmicutes|c__Clostridia|o__Clostridiales|f__Ruminococcaceae|g__GGB13591|s__GGB13591_SGB20932|t__SGB20932
pSGB	20933	13592	1332	1	0	0	0	0	0	0	0	0	1	0	k__Bacteria|p__Firmicutes|c__Clostridia|o__Clostridiales|f__Ruminococcaceae|g__GGB13592|s__GGB13592_SGB20933|t__SGB20933
pSGB	20934	3227	1333	1	0	0	0	0	0	0	0	0	0	1	k__Bacteria|p__Firmicutes|c__Clostridia|o__Clostridiales|f__Lachnospiraceae|g__Blautia|s__Blautia_SGB20934|t__SGB20934
pSGB	20936	13594	1333	1	0	0	0	0	0	0	0	0	1	0	k__Bacteria|p__Firmicutes|c__Clostridia|o__Clostridiales|f__Ruminococcaceae|g__GGB13594|s__GGB13594_SGB20936|t__SGB20936
pSGB	20938	3174	1325	4	0	0	0	0	1	0	0	0	0	3	k__Bacteria|p__Firmicutes|c__Clostridia|o__Clostridiales|f__Eubacteriaceae|g__GGB3174|s__GGB3174_SGB20938|t__SGB20938
pSGB	20939	13596	1325	1	0	0	0	0	1	0	0	0	0	0	k__Bacteria|p__Firmicutes|c__Clostridia|o__Clostridiales|f__Eubacteriaceae|g__GGB13596|s__GGB13596_SGB20939|t__SGB20939
pSGB	20940	13597	1325	2	0	0	0	0	2	0	0	0	0	0	k__Bacteria|p__Firmicutes|c__Clostridia|o__Clostridiales|f__Eubacteriaceae|g__GGB13597|s__GGB13597_SGB20940|t__SGB20940
pSGB	20941	13598	1325	1	0	0	0	0	1	0	0	0	0	0	k__Bacteria|p__Firmicutes|c__Clostridia|o__Clostridiales|f__Eubacteriaceae|g__GGB13598|s__GGB13598_SGB20941|t__SGB20941
pSGB	20942	13599	1325	1	0	0	0	0	0	0	0	0	0	1	k__Bacteria|p__Firmicutes|c__Clostridia|o__Clostridiales|f__Eubacteriaceae|g__GGB13599|s__GGB13599_SGB20942|t__SGB20942
pSGB	20943	13599	1325	1	0	0	0	0	0	0	0	0	0	1	k__Bacteria|p__Firmicutes|c__Clostridia|o__Clostridiales|f__Eubacteriaceae|g__GGB13599|s__GGB13599_SGB20943|t__SGB20943
pSGB	20944	13600	1325	1	0	0	0	0	0	0	1	0	0	0	k__Bacteria|p__Firmicutes|c__Clostridia|o__Clostridiales|f__Eubacteriaceae|g__GGB13600|s__GGB13600_SGB20944|t__SGB20944
pSGB	20945	13601	1325	1	0	0	0	0	0	0	0	0	1	0	k__Bacteria|p__Firmicutes|c__Clostridia|o__Clostridiales|f__Eubacteriaceae|g__GGB13601|s__GGB13601_SGB20945|t__SGB20945
pSGB	20947	13603	4669	1	0	0	0	0	1	0	0	0	0	0	k__Bacteria|p__Firmicutes|c__CFGB4669|o__OFGB4669|f__FGB4669|g__GGB13603|s__GGB13603_SGB20947|t__SGB20947
pSGB	20948	13604	4670	1	0	0	0	0	1	0	0	0	0	0	k__Bacteria|p__Firmicutes|c__CFGB4670|o__OFGB4670|f__FGB4670|g__GGB13604|s__GGB13604_SGB20948|t__SGB20948
pSGB	20949	13605	4671	1	0	0	0	0	1	0	0	0	0	0	k__Bacteria|p__Firmicutes|c__CFGB4671|o__OFGB4671|f__FGB4671|g__GGB13605|s__GGB13605_SGB20949|t__SGB20949
pSGB	20950	13606	4672	1	0	0	0	0	1	0	0	0	0	0	k__Bacteria|p__Firmicutes|c__CFGB4672|o__OFGB4672|f__FGB4672|g__GGB13606|s__GGB13606_SGB20950|t__SGB20950
pSGB	20951	13607	4673	1	0	0	0	0	1	0	0	0	0	0	k__Bacteria|p__Firmicutes|c__CFGB4673|o__OFGB4673|f__FGB4673|g__GGB13607|s__GGB13607_SGB20951|t__SGB20951
pSGB	20952	13608	4673	1	0	0	0	0	1	0	0	0	0	0	k__Bacteria|p__Firmicutes|c__CFGB4673|o__OFGB4673|f__FGB4673|g__GGB13608|s__GGB13608_SGB20952|t__SGB20952
pSGB	20953	13609	4674	1	0	0	0	0	1	0	0	0	0	0	k__Bacteria|p__Firmicutes|c__CFGB4674|o__OFGB4674|f__FGB4674|g__GGB13609|s__GGB13609_SGB20953|t__SGB20953
pSGB	20954	13610	4674	1	0	0	0	0	1	0	0	0	0	0	k__Bacteria|p__Firmicutes|c__CFGB4674|o__OFGB4674|f__FGB4674|g__GGB13610|s__GGB13610_SGB20954|t__SGB20954
pSGB	20955	13611	4675	2	0	0	0	0	2	0	0	0	0	0	k__Bacteria|p__Firmicutes|c__CFGB4675|o__OFGB4675|f__FGB4675|g__GGB13611|s__GGB13611_SGB20955|t__SGB20955
pSGB	20956	13612	4675	2	0	0	0	0	2	0	0	0	0	0	k__Bacteria|p__Firmicutes|c__CFGB4675|o__OFGB4675|f__FGB4675|g__GGB13612|s__GGB13612_SGB20956|t__SGB20956
pSGB	20957	13613	4676	1	0	0	0	0	1	0	0	0	0	0	k__Bacteria|p__Firmicutes|c__CFGB4676|o__OFGB4676|f__FGB4676|g__GGB13613|s__GGB13613_SGB20957|t__SGB20957
pSGB	20958	13614	4677	1	0	0	0	0	1	0	0	0	0	0	k__Bacteria|p__Proteobacteria|c__CFGB4677|o__OFGB4677|f__FGB4677|g__GGB13614|s__GGB13614_SGB20958|t__SGB20958
pSGB	20959	13615	4677	1	0	0	0	0	0	0	0	1	0	0	k__Bacteria|p__Proteobacteria|c__CFGB4677|o__OFGB4677|f__FGB4677|g__GGB13615|s__GGB13615_SGB20959|t__SGB20959
pSGB	20961	13617	4679	1	0	0	0	0	1	0	0	0	0	0	k__Bacteria|p__Proteobacteria|c__CFGB4679|o__OFGB4679|f__FGB4679|g__GGB13617|s__GGB13617_SGB20961|t__SGB20961
pSGB	20962	13617	4679	1	0	0	0	0	1	0	0	0	0	0	k__Bacteria|p__Proteobacteria|c__CFGB4679|o__OFGB4679|f__FGB4679|g__GGB13617|s__GGB13617_SGB20962|t__SGB20962
pSGB	20963	12451	4201	8	0	0	0	0	0	0	8	0	0	0	k__Bacteria|p__Proteobacteria|c__Epsilonproteobacteria|o__Campylobacterales|f__Helicobacteraceae|g__Helicobacter|s__Helicobacter_SGB20963|t__SGB20963
pSGB	20965	12451	4201	1	0	0	0	0	0	0	1	0	0	0	k__Bacteria|p__Proteobacteria|c__Epsilonproteobacteria|o__Campylobacterales|f__Helicobacteraceae|g__Helicobacter|s__Helicobacter_SGB20965|t__SGB20965
pSGB	20966	13619	4201	1	0	0	0	0	0	0	0	0	0	1	k__Bacteria|p__Proteobacteria|c__Epsilonproteobacteria|o__Campylobacterales|f__Helicobacteraceae|g__GGB13619|s__GGB13619_SGB20966|t__SGB20966
pSGB	20967	13620	4201	1	0	0	0	0	1	0	0	0	0	0	k__Bacteria|p__Proteobacteria|c__Epsilonproteobacteria|o__Campylobacterales|f__Helicobacteraceae|g__GGB13620|s__GGB13620_SGB20967|t__SGB20967
pSGB	20968	13621	4201	4	0	0	0	0	0	0	4	0	0	0	k__Bacteria|p__Proteobacteria|c__Epsilonproteobacteria|o__Campylobacterales|f__Helicobacteraceae|g__GGB13621|s__GGB13621_SGB20968|t__SGB20968
pSGB	20969	13621	4201	1	0	0	0	0	0	0	1	0	0	0	k__Bacteria|p__Proteobacteria|c__Epsilonproteobacteria|o__Campylobacterales|f__Helicobacteraceae|g__GGB13621|s__GGB13621_SGB20969|t__SGB20969
pSGB	20970	13622	4201	1	0	0	0	0	0	0	0	0	1	0	k__Bacteria|p__Proteobacteria|c__Epsilonproteobacteria|o__Campylobacterales|f__Helicobacteraceae|g__GGB13622|s__GGB13622_SGB20970|t__SGB20970
pSGB	20971	6074	2131	8	0	0	0	0	0	0	0	0	0	8	k__Bacteria|p__Firmicutes|c__CFGB2131|o__OFGB2131|f__FGB2131|g__GGB6074|s__GGB6074_SGB20971|t__SGB20971
pSGB	20973	13624	2131	1	0	0	0	0	1	0	0	0	0	0	k__Bacteria|p__Firmicutes|c__CFGB2131|o__OFGB2131|f__FGB2131|g__GGB13624|s__GGB13624_SGB20973|t__SGB20973
pSGB	20976	13627	4683	1	0	0	0	0	0	0	1	0	0	0	k__Bacteria|p__Verrucomicrobia|c__CFGB4683|o__OFGB4683|f__FGB4683|g__GGB13627|s__GGB13627_SGB20976|t__SGB20976
pSGB	20977	13628	4684	3	0	0	0	0	0	0	0	0	0	3	k__Bacteria|p__Actinobacteria|c__CFGB4684|o__OFGB4684|f__FGB4684|g__GGB13628|s__GGB13628_SGB20977|t__SGB20977
pSGB	20978	13629	4685	8	0	0	0	0	0	0	0	0	0	8	k__Bacteria|p__Proteobacteria|c__CFGB4685|o__OFGB4685|f__FGB4685|g__GGB13629|s__GGB13629_SGB20978|t__SGB20978
pSGB	20979	13630	4685	1	0	0	0	0	0	0	0	0	0	1	k__Bacteria|p__Candidatus_Omnitrophica|c__CFGB4685|o__OFGB4685|f__FGB4685|g__GGB13630|s__GGB13630_SGB20979|t__SGB20979
pSGB	20980	13631	4686	3	0	0	0	0	0	0	0	0	0	3	k__Bacteria|p__Firmicutes|c__CFGB4686|o__OFGB4686|f__FGB4686|g__GGB13631|s__GGB13631_SGB20980|t__SGB20980
pSGB	20981	13632	4686	1	0	0	0	0	0	0	0	0	0	1	k__Bacteria|p__Firmicutes|c__CFGB4686|o__OFGB4686|f__FGB4686|g__GGB13632|s__GGB13632_SGB20981|t__SGB20981
pSGB	20983	13634	342	4	0	0	0	0	0	0	4	0	0	0	k__Bacteria|p__Firmicutes|c__CFGB342|o__OFGB342|f__FGB342|g__GGB13634|s__GGB13634_SGB20983|t__SGB20983
pSGB	20984	13635	4688	2	0	0	0	0	0	0	0	0	0	2	k__Bacteria|p__Firmicutes|c__CFGB4688|o__OFGB4688|f__FGB4688|g__GGB13635|s__GGB13635_SGB20984|t__SGB20984
pSGB	20985	13636	4688	1	0	0	0	0	0	0	1	0	0	0	k__Bacteria|p__Firmicutes|c__CFGB4688|o__OFGB4688|f__FGB4688|g__GGB13636|s__GGB13636_SGB20985|t__SGB20985
pSGB	20986	13637	4689	1	0	0	0	0	1	0	0	0	0	0	k__Bacteria|p__Firmicutes|c__CFGB4689|o__OFGB4689|f__FGB4689|g__GGB13637|s__GGB13637_SGB20986|t__SGB20986
pSGB	20987	13638	4689	1	0	0	0	0	1	0	0	0	0	0	k__Bacteria|p__Firmicutes|c__CFGB4689|o__OFGB4689|f__FGB4689|g__GGB13638|s__GGB13638_SGB20987|t__SGB20987
pSGB	20988	13639	4690	1	0	0	0	0	1	0	0	0	0	0	k__Bacteria|p__Firmicutes|c__CFGB4690|o__OFGB4690|f__FGB4690|g__GGB13639|s__GGB13639_SGB20988|t__SGB20988
pSGB	20989	13640	4691	1	0	0	0	0	1	0	0	0	0	0	k__Bacteria|p__Actinobacteria|c__CFGB4691|o__OFGB4691|f__FGB4691|g__GGB13640|s__GGB13640_SGB20989|t__SGB20989
pSGB	20990	13640	4691	1	0	0	0	0	1	0	0	0	0	0	k__Bacteria|p__Proteobacteria|c__CFGB4691|o__OFGB4691|f__FGB4691|g__GGB13640|s__GGB13640_SGB20990|t__SGB20990
pSGB	20991	13641	4692	1	0	0	0	0	1	0	0	0	0	0	k__Bacteria|p__Firmicutes|c__CFGB4692|o__OFGB4692|f__FGB4692|g__GGB13641|s__GGB13641_SGB20991|t__SGB20991
pSGB	20992	13642	4693	2	0	0	0	0	0	2	0	0	0	0	k__Bacteria|p__Firmicutes|c__CFGB4693|o__OFGB4693|f__FGB4693|g__GGB13642|s__GGB13642_SGB20992|t__SGB20992
pSGB	20993	13642	4693	1	0	0	0	0	0	1	0	0	0	0	k__Bacteria|p__Firmicutes|c__CFGB4693|o__OFGB4693|f__FGB4693|g__GGB13642|s__GGB13642_SGB20993|t__SGB20993
pSGB	20994	13643	4694	8	0	0	0	0	0	0	0	0	0	8	k__Bacteria|p__Proteobacteria|c__CFGB4694|o__OFGB4694|f__FGB4694|g__GGB13643|s__GGB13643_SGB20994|t__SGB20994
pSGB	20995	13643	4694	1	0	0	0	0	1	0	0	0	0	0	k__Bacteria|p__Firmicutes|c__CFGB4694|o__OFGB4694|f__FGB4694|g__GGB13643|s__GGB13643_SGB20995|t__SGB20995
pSGB	20996	13644	337	3	0	0	0	0	0	0	0	0	0	3	k__Bacteria|p__Firmicutes|c__CFGB337|o__OFGB337|f__FGB337|g__GGB13644|s__GGB13644_SGB20996|t__SGB20996
pSGB	20997	13645	337	2	0	0	0	0	0	0	0	0	0	2	k__Bacteria|p__Firmicutes|c__CFGB337|o__OFGB337|f__FGB337|g__GGB13645|s__GGB13645_SGB20997|t__SGB20997
pSGB	20998	13645	337	9	0	0	0	0	0	0	0	0	0	9	k__Bacteria|p__Firmicutes|c__CFGB337|o__OFGB337|f__FGB337|g__GGB13645|s__GGB13645_SGB20998|t__SGB20998
pSGB	20999	13645	337	1	0	0	0	0	1	0	0	0	0	0	k__Bacteria|p__Firmicutes|c__CFGB337|o__OFGB337|f__FGB337|g__GGB13645|s__GGB13645_SGB20999|t__SGB20999
pSGB	21000	13646	337	7	0	0	0	0	0	0	0	0	0	7	k__Bacteria|p__Firmicutes|c__CFGB337|o__OFGB337|f__FGB337|g__GGB13646|s__GGB13646_SGB21000|t__SGB21000
pSGB	21002	13648	337	1	0	0	0	0	1	0	0	0	0	0	k__Bacteria|p__Firmicutes|c__CFGB337|o__OFGB337|f__FGB337|g__GGB13648|s__GGB13648_SGB21002|t__SGB21002
pSGB	21003	13649	4696	3	0	0	0	0	0	0	3	0	0	0	k__Bacteria|p__Firmicutes|c__CFGB4696|o__OFGB4696|f__FGB4696|g__GGB13649|s__GGB13649_SGB21003|t__SGB21003
pSGB	21004	13650	4696	7	0	0	0	0	0	0	0	0	0	7	k__Bacteria|p__Actinobacteria|c__CFGB4696|o__OFGB4696|f__FGB4696|g__GGB13650|s__GGB13650_SGB21004|t__SGB21004
pSGB	21005	13651	4696	1	0	0	0	0	1	0	0	0	0	0	k__Bacteria|p__Bacteroidetes|c__CFGB4696|o__OFGB4696|f__FGB4696|g__GGB13651|s__GGB13651_SGB21005|t__SGB21005
pSGB	21007	13653	4698	9	0	0	0	0	0	0	0	0	0	9	k__Bacteria|p__Proteobacteria|c__CFGB4698|o__OFGB4698|f__FGB4698|g__GGB13653|s__GGB13653_SGB21007|t__SGB21007
pSGB	21008	13654	4699	1	0	0	0	0	1	0	0	0	0	0	k__Bacteria|p__Firmicutes|c__CFGB4699|o__OFGB4699|f__FGB4699|g__GGB13654|s__GGB13654_SGB21008|t__SGB21008
pSGB	21009	13655	4699	1	0	0	0	0	1	0	0	0	0	0	k__Bacteria|p__Firmicutes|c__CFGB4699|o__OFGB4699|f__FGB4699|g__GGB13655|s__GGB13655_SGB21009|t__SGB21009
pSGB	21010	13656	4699	1	0	0	0	0	1	0	0	0	0	0	k__Bacteria|p__Firmicutes|c__CFGB4699|o__OFGB4699|f__FGB4699|g__GGB13656|s__GGB13656_SGB21010|t__SGB21010
pSGB	21011	13657	4700	1	0	0	0	0	1	0	0	0	0	0	k__Bacteria|p__Candidatus_Saccharibacteria|c__CFGB4700|o__OFGB4700|f__FGB4700|g__GGB13657|s__GGB13657_SGB21011|t__SGB21011
pSGB	21012	13658	1840	2	0	0	0	0	2	0	0	0	0	0	k__Bacteria|p__Firmicutes|c__Erysipelotrichia|o__Erysipelotrichales|f__Erysipelotrichaceae|g__GGB13658|s__GGB13658_SGB21012|t__SGB21012
pSGB	21013	13659	1840	1	0	0	0	0	1	0	0	0	0	0	k__Bacteria|p__Firmicutes|c__Erysipelotrichia|o__Erysipelotrichales|f__Erysipelotrichaceae|g__GGB13659|s__GGB13659_SGB21013|t__SGB21013
pSGB	21014	13660	1840	1	0	0	0	0	1	0	0	0	0	0	k__Bacteria|p__Firmicutes|c__Erysipelotrichia|o__Erysipelotrichales|f__Erysipelotrichaceae|g__GGB13660|s__GGB13660_SGB21014|t__SGB21014
pSGB	21015	13661	1840	1	0	0	0	0	0	0	1	0	0	0	k__Bacteria|p__Firmicutes|c__Erysipelotrichia|o__Erysipelotrichales|f__Erysipelotrichaceae|g__GGB13661|s__GGB13661_SGB21015|t__SGB21015
pSGB	21016	13661	1840	1	0	0	0	0	0	0	1	0	0	0	k__Bacteria|p__Firmicutes|c__Erysipelotrichia|o__Erysipelotrichales|f__Erysipelotrichaceae|g__GGB13661|s__GGB13661_SGB21016|t__SGB21016
pSGB	21018	13663	1840	1	0	0	0	0	0	0	0	0	0	1	k__Bacteria|p__Firmicutes|c__Erysipelotrichia|o__Erysipelotrichales|f__Erysipelotrichaceae|g__GGB13663|s__GGB13663_SGB21018|t__SGB21018
pSGB	21019	13664	4702	1	0	0	0	0	1	0	0	0	0	0	k__Bacteria|p__Firmicutes|c__CFGB4702|o__OFGB4702|f__FGB4702|g__GGB13664|s__GGB13664_SGB21019|t__SGB21019
pSGB	21020	13665	4703	1	0	0	0	0	0	0	1	0	0	0	k__Bacteria|p__Firmicutes|c__CFGB4703|o__OFGB4703|f__FGB4703|g__GGB13665|s__GGB13665_SGB21020|t__SGB21020
pSGB	21021	13666	4704	1	0	0	0	0	1	0	0	0	0	0	k__Bacteria|p__Firmicutes|c__CFGB4704|o__OFGB4704|f__FGB4704|g__GGB13666|s__GGB13666_SGB21021|t__SGB21021
pSGB	21023	13668	1833	1	0	0	0	0	0	0	1	0	0	0	k__Bacteria|p__Firmicutes|c__Erysipelotrichia|o__Erysipelotrichales|f__Erysipelotrichaceae|g__GGB13668|s__GGB13668_SGB21023|t__SGB21023
pSGB	21025	13670	4707	1	0	0	0	0	1	0	0	0	0	0	k__Bacteria|p__Firmicutes|c__CFGB4707|o__OFGB4707|f__FGB4707|g__GGB13670|s__GGB13670_SGB21025|t__SGB21025
pSGB	21028	13673	1970	1	0	0	0	0	0	1	0	0	0	0	k__Bacteria|p__Firmicutes|c__Bacilli|o__Bacillales|f__Staphylococcaceae|g__GGB13673|s__GGB13673_SGB21028|t__SGB21028
pSGB	21032	13677	1976	3	0	0	0	0	0	0	0	3	0	0	k__Bacteria|p__Firmicutes|c__Bacilli|o__Lactobacillales|f__Streptococcaceae|g__GGB13677|s__GGB13677_SGB21032|t__SGB21032
pSGB	21033	13678	1976	3	0	0	0	0	0	0	0	3	0	0	k__Bacteria|p__Firmicutes|c__Bacilli|o__Lactobacillales|f__Streptococcaceae|g__GGB13678|s__GGB13678_SGB21033|t__SGB21033
pSGB	21034	13678	1976	1	0	0	0	0	0	0	0	1	0	0	k__Bacteria|p__Firmicutes|c__Bacilli|o__Lactobacillales|f__Streptococcaceae|g__GGB13678|s__GGB13678_SGB21034|t__SGB21034
pSGB	21036	13680	1976	12	0	0	0	0	0	0	0	12	0	0	k__Bacteria|p__Firmicutes|c__Bacilli|o__Lactobacillales|f__Streptococcaceae|g__GGB13680|s__GGB13680_SGB21036|t__SGB21036
pSGB	21044	13688	4714	1	0	0	0	0	0	0	1	0	0	0	k__Bacteria|p__Firmicutes|c__CFGB4714|o__OFGB4714|f__FGB4714|g__GGB13688|s__GGB13688_SGB21044|t__SGB21044
pSGB	21046	13690	222	1	0	0	0	0	0	0	1	0	0	0	k__Archaea|p__Euryarchaeota|c__Methanobacteria|o__Methanobacteriales|f__Methanobacteriaceae|g__GGB13690|s__GGB13690_SGB21046|t__SGB21046
pSGB	21047	13690	222	1	0	0	0	0	1	0	0	0	0	0	k__Archaea|p__Euryarchaeota|c__Methanobacteria|o__Methanobacteriales|f__Methanobacteriaceae|g__GGB13690|s__GGB13690_SGB21047|t__SGB21047
pSGB	21049	13692	4717	1	0	0	0	0	1	0	0	0	0	0	k__Archaea|p__Euryarchaeota|c__CFGB4717|o__OFGB4717|f__FGB4717|g__GGB13692|s__GGB13692_SGB21049|t__SGB21049
pSGB	21050	13693	4718	2	0	0	0	0	0	0	0	0	0	2	k__Bacteria|p__Firmicutes|c__CFGB4718|o__OFGB4718|f__FGB4718|g__GGB13693|s__GGB13693_SGB21050|t__SGB21050
pSGB	21051	13694	2863	3	0	0	0	0	0	0	0	0	0	3	k__Bacteria|p__Firmicutes|c__CFGB2863|o__OFGB2863|f__FGB2863|g__GGB13694|s__GGB13694_SGB21051|t__SGB21051
pSGB	21052	13694	2863	1	0	0	0	0	0	0	1	0	0	0	k__Bacteria|p__Firmicutes|c__CFGB2863|o__OFGB2863|f__FGB2863|g__GGB13694|s__GGB13694_SGB21052|t__SGB21052
pSGB	21053	13694	2863	1	0	0	0	0	0	0	1	0	0	0	k__Bacteria|p__Ignavibacteriae|c__CFGB2863|o__OFGB2863|f__FGB2863|g__GGB13694|s__GGB13694_SGB21053|t__SGB21053
pSGB	21055	13696	2863	1	0	0	0	0	0	0	0	0	0	1	k__Bacteria|p__Candidatus_Peregrinibacteria|c__CFGB2863|o__OFGB2863|f__FGB2863|g__GGB13696|s__GGB13696_SGB21055|t__SGB21055
pSGB	21059	13700	4722	2	0	0	0	0	0	0	2	0	0	0	k__Bacteria|p__Firmicutes|c__CFGB4722|o__OFGB4722|f__FGB4722|g__GGB13700|s__GGB13700_SGB21059|t__SGB21059
pSGB	21060	13701	4722	1	0	0	0	0	0	0	1	0	0	0	k__Bacteria|p__Firmicutes|c__CFGB4722|o__OFGB4722|f__FGB4722|g__GGB13701|s__GGB13701_SGB21060|t__SGB21060
pSGB	21061	13702	4723	1	0	0	0	0	0	0	1	0	0	0	k__Bacteria|p__Bacteroidetes|c__CFGB4723|o__OFGB4723|f__FGB4723|g__GGB13702|s__GGB13702_SGB21061|t__SGB21061
pSGB	21062	13703	4723	1	0	0	0	0	0	0	1	0	0	0	k__Bacteria|p__Tenericutes|c__CFGB4723|o__OFGB4723|f__FGB4723|g__GGB13703|s__GGB13703_SGB21062|t__SGB21062
pSGB	21063	13704	4723	1	0	0	0	0	0	0	1	0	0	0	k__Bacteria|p__Candidatus_Melainabacteria|c__CFGB4723|o__OFGB4723|f__FGB4723|g__GGB13704|s__GGB13704_SGB21063|t__SGB21063
pSGB	21064	13705	4724	2	0	0	0	0	0	0	0	0	0	2	k__Bacteria|p__Firmicutes|c__CFGB4724|o__OFGB4724|f__FGB4724|g__GGB13705|s__GGB13705_SGB21064|t__SGB21064
pSGB	21065	13706	2864	1	0	0	0	0	0	0	1	0	0	0	k__Bacteria|p__Tenericutes|c__CFGB2864|o__OFGB2864|f__FGB2864|g__GGB13706|s__GGB13706_SGB21065|t__SGB21065
pSGB	21066	13707	2864	1	0	0	0	0	0	0	1	0	0	0	k__Bacteria|p__Firmicutes|c__CFGB2864|o__OFGB2864|f__FGB2864|g__GGB13707|s__GGB13707_SGB21066|t__SGB21066
pSGB	21067	13708	2864	3	0	0	0	0	0	0	0	0	0	3	k__Bacteria|p__Fusobacteria|c__CFGB2864|o__OFGB2864|f__FGB2864|g__GGB13708|s__GGB13708_SGB21067|t__SGB21067
pSGB	21069	13710	2864	1	0	0	0	0	0	0	0	0	0	1	k__Bacteria|p__Firmicutes|c__CFGB2864|o__OFGB2864|f__FGB2864|g__GGB13710|s__GGB13710_SGB21069|t__SGB21069
pSGB	21070	13711	2864	1	0	0	0	0	0	0	0	0	0	1	k__Archaea|p__Euryarchaeota|c__CFGB2864|o__OFGB2864|f__FGB2864|g__GGB13711|s__GGB13711_SGB21070|t__SGB21070
pSGB	21071	13712	2864	1	0	0	0	0	0	0	0	0	0	1	k__Bacteria|p__Firmicutes|c__CFGB2864|o__OFGB2864|f__FGB2864|g__GGB13712|s__GGB13712_SGB21071|t__SGB21071
pSGB	21072	13712	2864	1	0	0	0	0	0	0	0	0	0	1	k__Bacteria|p__Firmicutes|c__CFGB2864|o__OFGB2864|f__FGB2864|g__GGB13712|s__GGB13712_SGB21072|t__SGB21072
pSGB	21073	13713	2864	1	0	0	0	0	0	0	0	0	0	1	k__Bacteria|p__Firmicutes|c__CFGB2864|o__OFGB2864|f__FGB2864|g__GGB13713|s__GGB13713_SGB21073|t__SGB21073
pSGB	21074	13714	2864	1	0	0	0	0	0	0	0	0	0	1	k__Bacteria|p__Firmicutes|c__CFGB2864|o__OFGB2864|f__FGB2864|g__GGB13714|s__GGB13714_SGB21074|t__SGB21074
pSGB	21075	13715	2856	3	0	0	0	0	0	0	0	0	0	3	k__Bacteria|p__Firmicutes|c__CFGB2856|o__OFGB2856|f__FGB2856|g__GGB13715|s__GGB13715_SGB21075|t__SGB21075
pSGB	21076	13716	2856	2	0	0	0	0	0	0	2	0	0	0	k__Bacteria|p__Firmicutes|c__CFGB2856|o__OFGB2856|f__FGB2856|g__GGB13716|s__GGB13716_SGB21076|t__SGB21076
pSGB	21078	13718	2856	1	0	0	0	0	1	0	0	0	0	0	k__Bacteria|p__Proteobacteria|c__CFGB2856|o__OFGB2856|f__FGB2856|g__GGB13718|s__GGB13718_SGB21078|t__SGB21078
pSGB	21079	13719	4727	1	0	0	0	0	0	0	1	0	0	0	k__Bacteria|p__Firmicutes|c__CFGB4727|o__OFGB4727|f__FGB4727|g__GGB13719|s__GGB13719_SGB21079|t__SGB21079
pSGB	21080	13720	4728	1	0	0	0	0	0	0	0	0	0	1	k__Bacteria|p__Tenericutes|c__CFGB4728|o__OFGB4728|f__FGB4728|g__GGB13720|s__GGB13720_SGB21080|t__SGB21080
pSGB	21081	13721	4729	5	0	0	0	0	0	0	1	0	0	4	k__Bacteria|p__Tenericutes|c__CFGB4729|o__OFGB4729|f__FGB4729|g__GGB13721|s__GGB13721_SGB21081|t__SGB21081
pSGB	21082	13722	4730	1	0	0	0	0	0	0	0	1	0	0	k__Bacteria|p__Proteobacteria|c__CFGB4730|o__OFGB4730|f__FGB4730|g__GGB13722|s__GGB13722_SGB21082|t__SGB21082
pSGB	21084	5978	2105	1	0	0	0	0	0	0	1	0	0	0	k__Bacteria|p__Candidatus_Melainabacteria|c__CFGB2105|o__OFGB2105|f__FGB2105|g__GGB5978|s__GGB5978_SGB21084|t__SGB21084
pSGB	21087	5977	2105	1	0	0	0	0	1	0	0	0	0	0	k__Bacteria|p__Firmicutes|c__CFGB2105|o__OFGB2105|f__FGB2105|g__GGB5977|s__GGB5977_SGB21087|t__SGB21087
pSGB	21088	13725	2105	1	0	0	0	0	0	0	1	0	0	0	k__Bacteria|p__Fibrobacteres|c__CFGB2105|o__OFGB2105|f__FGB2105|g__GGB13725|s__GGB13725_SGB21088|t__SGB21088
pSGB	21090	13727	2104	3	0	0	0	0	0	0	0	0	0	3	k__Bacteria|p__Fusobacteria|c__CFGB2104|o__OFGB2104|f__FGB2104|g__GGB13727|s__GGB13727_SGB21090|t__SGB21090
pSGB	21092	13729	2104	1	0	0	0	0	0	0	0	0	0	1	k__Bacteria|p__Candidatus_Melainabacteria|c__CFGB2104|o__OFGB2104|f__FGB2104|g__GGB13729|s__GGB13729_SGB21092|t__SGB21092
pSGB	21093	13730	2104	1	0	0	0	0	0	0	1	0	0	0	k__Bacteria|p__Proteobacteria|c__CFGB2104|o__OFGB2104|f__FGB2104|g__GGB13730|s__GGB13730_SGB21093|t__SGB21093
pSGB	21094	13731	2104	1	0	0	0	0	0	0	1	0	0	0	k__Bacteria|p__Candidatus_Melainabacteria|c__CFGB2104|o__OFGB2104|f__FGB2104|g__GGB13731|s__GGB13731_SGB21094|t__SGB21094
pSGB	21095	13732	2104	2	0	0	0	0	0	0	2	0	0	0	k__Bacteria|p__Candidatus_Melainabacteria|c__CFGB2104|o__OFGB2104|f__FGB2104|g__GGB13732|s__GGB13732_SGB21095|t__SGB21095
pSGB	21098	5989	2104	5	0	0	0	0	0	0	5	0	0	0	k__Bacteria|p__Firmicutes|c__CFGB2104|o__OFGB2104|f__FGB2104|g__GGB5989|s__GGB5989_SGB21098|t__SGB21098
pSGB	21099	5989	2104	2	0	0	0	0	1	0	0	0	0	1	k__Bacteria|p__Firmicutes|c__CFGB2104|o__OFGB2104|f__FGB2104|g__GGB5989|s__GGB5989_SGB21099|t__SGB21099
pSGB	21100	5988	2104	1	0	0	0	0	0	0	0	0	0	1	k__Bacteria|p__Fusobacteria|c__CFGB2104|o__OFGB2104|f__FGB2104|g__GGB5988|s__GGB5988_SGB21100|t__SGB21100
pSGB	21101	5988	2104	1	0	0	0	0	1	0	0	0	0	0	k__Bacteria|p__Candidatus_Melainabacteria|c__CFGB2104|o__OFGB2104|f__FGB2104|g__GGB5988|s__GGB5988_SGB21101|t__SGB21101
pSGB	21103	13736	2104	1	0	0	0	0	0	0	1	0	0	0	k__Bacteria|p__Firmicutes|c__CFGB2104|o__OFGB2104|f__FGB2104|g__GGB13736|s__GGB13736_SGB21103|t__SGB21103
pSGB	21104	13737	2104	1	0	0	0	0	0	0	1	0	0	0	k__Bacteria|p__Candidatus_Melainabacteria|c__CFGB2104|o__OFGB2104|f__FGB2104|g__GGB13737|s__GGB13737_SGB21104|t__SGB21104
pSGB	21105	13738	4733	3	0	0	0	0	3	0	0	0	0	0	k__Bacteria|p__Fusobacteria|c__CFGB4733|o__OFGB4733|f__FGB4733|g__GGB13738|s__GGB13738_SGB21105|t__SGB21105
pSGB	21106	13739	4733	1	0	0	0	0	1	0	0	0	0	0	k__Bacteria|p__Fusobacteria|c__CFGB4733|o__OFGB4733|f__FGB4733|g__GGB13739|s__GGB13739_SGB21106|t__SGB21106
pSGB	21107	13739	4733	1	0	0	0	0	1	0	0	0	0	0	k__Bacteria|p__Fusobacteria|c__CFGB4733|o__OFGB4733|f__FGB4733|g__GGB13739|s__GGB13739_SGB21107|t__SGB21107
pSGB	21108	13740	4734	1	0	0	0	0	1	0	0	0	0	0	k__Bacteria|p__Candidatus_Melainabacteria|c__CFGB4734|o__OFGB4734|f__FGB4734|g__GGB13740|s__GGB13740_SGB21108|t__SGB21108
pSGB	21109	13741	4735	1	0	0	0	0	0	0	1	0	0	0	k__Bacteria|p__Firmicutes|c__CFGB4735|o__OFGB4735|f__FGB4735|g__GGB13741|s__GGB13741_SGB21109|t__SGB21109
pSGB	21110	13742	4736	6	0	0	0	0	0	0	6	0	0	0	k__Bacteria|p__Spirochaetes|c__CFGB4736|o__OFGB4736|f__FGB4736|g__GGB13742|s__GGB13742_SGB21110|t__SGB21110
pSGB	21111	13742	4736	5	0	0	0	0	0	0	0	0	0	5	k__Bacteria|p__Spirochaetes|c__CFGB4736|o__OFGB4736|f__FGB4736|g__GGB13742|s__GGB13742_SGB21111|t__SGB21111
pSGB	21112	13742	4736	2	0	0	0	0	0	0	0	0	0	2	k__Bacteria|p__Spirochaetes|c__CFGB4736|o__OFGB4736|f__FGB4736|g__GGB13742|s__GGB13742_SGB21112|t__SGB21112
pSGB	21113	13742	4736	1	0	0	0	0	0	0	0	0	0	1	k__Bacteria|p__Spirochaetes|c__CFGB4736|o__OFGB4736|f__FGB4736|g__GGB13742|s__GGB13742_SGB21113|t__SGB21113
pSGB	21114	13742	4736	1	0	0	0	0	1	0	0	0	0	0	k__Bacteria|p__Spirochaetes|c__CFGB4736|o__OFGB4736|f__FGB4736|g__GGB13742|s__GGB13742_SGB21114|t__SGB21114
pSGB	21115	13742	4736	1	0	0	0	0	0	0	0	0	0	1	k__Bacteria|p__Spirochaetes|c__CFGB4736|o__OFGB4736|f__FGB4736|g__GGB13742|s__GGB13742_SGB21115|t__SGB21115
pSGB	21116	13742	4736	1	0	0	0	0	1	0	0	0	0	0	k__Bacteria|p__Spirochaetes|c__CFGB4736|o__OFGB4736|f__FGB4736|g__GGB13742|s__GGB13742_SGB21116|t__SGB21116
pSGB	21117	13742	4736	1	0	0	0	0	1	0	0	0	0	0	k__Bacteria|p__Spirochaetes|c__CFGB4736|o__OFGB4736|f__FGB4736|g__GGB13742|s__GGB13742_SGB21117|t__SGB21117
pSGB	21118	13743	4737	10	0	0	0	0	0	0	0	0	0	10	k__Archaea|p__Euryarchaeota|c__CFGB4737|o__OFGB4737|f__FGB4737|g__GGB13743|s__GGB13743_SGB21118|t__SGB21118
pSGB	21119	13744	4738	2	0	0	0	0	0	0	0	2	0	0	k__Bacteria|p__Firmicutes|c__CFGB4738|o__OFGB4738|f__FGB4738|g__GGB13744|s__GGB13744_SGB21119|t__SGB21119
pSGB	21120	4868	1831	3	0	0	0	0	3	0	0	0	0	0	k__Bacteria|p__Firmicutes|c__Erysipelotrichia|o__Erysipelotrichales|f__Erysipelotrichaceae|g__Catenibacterium|s__Catenibacterium_SGB21120|t__SGB21120
pSGB	21122	13746	4740	3	0	0	0	0	3	0	0	0	0	0	k__Bacteria|p__Firmicutes|c__CFGB4740|o__OFGB4740|f__FGB4740|g__GGB13746|s__GGB13746_SGB21122|t__SGB21122
pSGB	21123	13747	4740	1	0	0	0	0	1	0	0	0	0	0	k__Bacteria|p__Firmicutes|c__CFGB4740|o__OFGB4740|f__FGB4740|g__GGB13747|s__GGB13747_SGB21123|t__SGB21123
pSGB	21124	13748	4741	1	0	0	0	0	1	0	0	0	0	0	k__Bacteria|p__Firmicutes|c__CFGB4741|o__OFGB4741|f__FGB4741|g__GGB13748|s__GGB13748_SGB21124|t__SGB21124
pSGB	21125	13749	4741	1	0	0	0	0	1	0	0	0	0	0	k__Bacteria|p__Proteobacteria|c__CFGB4741|o__OFGB4741|f__FGB4741|g__GGB13749|s__GGB13749_SGB21125|t__SGB21125
pSGB	21126	13750	4742	1	0	0	0	0	1	0	0	0	0	0	k__Bacteria|p__Firmicutes|c__CFGB4742|o__OFGB4742|f__FGB4742|g__GGB13750|s__GGB13750_SGB21126|t__SGB21126
pSGB	21127	13751	4742	1	0	0	0	0	1	0	0	0	0	0	k__Bacteria|p__Firmicutes|c__CFGB4742|o__OFGB4742|f__FGB4742|g__GGB13751|s__GGB13751_SGB21127|t__SGB21127
pSGB	21128	13752	4743	1	0	0	0	0	0	0	1	0	0	0	k__Bacteria|p__Firmicutes|c__CFGB4743|o__OFGB4743|f__FGB4743|g__GGB13752|s__GGB13752_SGB21128|t__SGB21128
pSGB	21129	13753	4743	1	0	0	0	0	1	0	0	0	0	0	k__Bacteria|p__Firmicutes|c__CFGB4743|o__OFGB4743|f__FGB4743|g__GGB13753|s__GGB13753_SGB21129|t__SGB21129
pSGB	21133	13757	4745	1	0	0	0	0	1	0	0	0	0	0	k__Bacteria|p__Firmicutes|c__CFGB4745|o__OFGB4745|f__FGB4745|g__GGB13757|s__GGB13757_SGB21133|t__SGB21133
pSGB	21134	13758	4746	1	0	0	0	0	0	0	0	0	0	1	k__Bacteria|p__Firmicutes|c__CFGB4746|o__OFGB4746|f__FGB4746|g__GGB13758|s__GGB13758_SGB21134|t__SGB21134
pSGB	21135	13759	1755	2	0	0	0	0	0	0	0	2	0	0	k__Bacteria|p__Firmicutes|c__Clostridia|o__Clostridiales|f__Clostridiaceae|g__GGB13759|s__GGB13759_SGB21135|t__SGB21135
pSGB	21137	13761	4748	2	0	0	0	0	0	0	0	0	2	0	k__Bacteria|p__Fusobacteria|c__CFGB4748|o__OFGB4748|f__FGB4748|g__GGB13761|s__GGB13761_SGB21137|t__SGB21137
pSGB	21139	13763	4750	1	0	0	0	0	0	0	1	0	0	0	k__Bacteria|p__Tenericutes|c__CFGB4750|o__OFGB4750|f__FGB4750|g__GGB13763|s__GGB13763_SGB21139|t__SGB21139
pSGB	21140	13764	4751	1	0	0	0	0	1	0	0	0	0	0	k__Bacteria|p__Firmicutes|c__CFGB4751|o__OFGB4751|f__FGB4751|g__GGB13764|s__GGB13764_SGB21140|t__SGB21140
pSGB	21141	13764	4751	1	0	0	0	0	1	0	0	0	0	0	k__Bacteria|p__Firmicutes|c__CFGB4751|o__OFGB4751|f__FGB4751|g__GGB13764|s__GGB13764_SGB21141|t__SGB21141
pSGB	21142	13765	4751	1	0	0	0	0	1	0	0	0	0	0	k__Bacteria|p__Firmicutes|c__CFGB4751|o__OFGB4751|f__FGB4751|g__GGB13765|s__GGB13765_SGB21142|t__SGB21142
pSGB	21143	13766	4751	1	0	0	0	0	1	0	0	0	0	0	k__Bacteria|p__Firmicutes|c__CFGB4751|o__OFGB4751|f__FGB4751|g__GGB13766|s__GGB13766_SGB21143|t__SGB21143
pSGB	21144	13767	4751	1	0	0	0	0	1	0	0	0	0	0	k__Bacteria|p__Firmicutes|c__CFGB4751|o__OFGB4751|f__FGB4751|g__GGB13767|s__GGB13767_SGB21144|t__SGB21144
pSGB	21145	13768	1765	1	0	0	0	0	1	0	0	0	0	0	k__Bacteria|p__Firmicutes|c__Clostridia|o__Clostridiales|f__Clostridiaceae|g__GGB13768|s__GGB13768_SGB21145|t__SGB21145
pSGB	21146	13769	1765	1	0	0	0	0	0	0	0	0	1	0	k__Bacteria|p__Firmicutes|c__Clostridia|o__Clostridiales|f__Clostridiaceae|g__GGB13769|s__GGB13769_SGB21146|t__SGB21146
pSGB	21150	13773	1765	1	0	0	0	0	0	0	0	0	0	1	k__Bacteria|p__Firmicutes|c__Clostridia|o__Clostridiales|f__Clostridiaceae|g__GGB13773|s__GGB13773_SGB21150|t__SGB21150
pSGB	21152	13775	1765	1	0	0	0	0	1	0	0	0	0	0	k__Bacteria|p__Firmicutes|c__Clostridia|o__Clostridiales|f__Clostridiaceae|g__GGB13775|s__GGB13775_SGB21152|t__SGB21152
pSGB	21153	13776	1780	1	0	0	0	0	0	0	0	0	0	1	k__Bacteria|p__Tenericutes|c__Mollicutes|o__Mycoplasmatales|f__Mycoplasmataceae|g__GGB13776|s__GGB13776_SGB21153|t__SGB21153
pSGB	21155	13778	1780	1	0	0	0	0	0	0	1	0	0	0	k__Bacteria|p__Tenericutes|c__Mollicutes|o__Mycoplasmatales|f__Mycoplasmataceae|g__GGB13778|s__GGB13778_SGB21155|t__SGB21155
pSGB	21156	13779	1780	1	0	0	0	0	1	0	0	0	0	0	k__Bacteria|p__Tenericutes|c__Mollicutes|o__Mycoplasmatales|f__Mycoplasmataceae|g__GGB13779|s__GGB13779_SGB21156|t__SGB21156
pSGB	21157	13780	1780	1	0	0	0	0	0	0	0	0	1	0	k__Bacteria|p__Tenericutes|c__Mollicutes|o__Mycoplasmatales|f__Mycoplasmataceae|g__GGB13780|s__GGB13780_SGB21157|t__SGB21157
pSGB	21159	13782	1776	1	0	0	0	0	0	0	1	0	0	0	k__Bacteria|p__Firmicutes|c__Clostridia|o__Clostridiales|f__Clostridiaceae|g__GGB13782|s__GGB13782_SGB21159|t__SGB21159
pSGB	21160	4677	1776	1	0	0	0	0	0	0	0	0	0	1	k__Bacteria|p__Firmicutes|c__Clostridia|o__Clostridiales|f__Clostridiaceae|g__GGB4677|s__GGB4677_SGB21160|t__SGB21160
pSGB	21163	13785	1776	1	0	0	0	0	0	0	1	0	0	0	k__Bacteria|p__Firmicutes|c__Clostridia|o__Clostridiales|f__Clostridiaceae|g__GGB13785|s__GGB13785_SGB21163|t__SGB21163
pSGB	21165	4710	1778	1	0	0	0	0	0	0	1	0	0	0	k__Bacteria|p__Firmicutes|c__Firmicutes_unclassified|o__Firmicutes_unclassified|f__Firmicutes_unclassified|g__Firmicutes_unclassified|s__Firmicutes_unclassified_SGB21165|t__SGB21165
pSGB	21166	13787	1778	1	0	0	0	0	0	0	0	0	0	1	k__Bacteria|p__Firmicutes|c__Clostridia|o__Clostridiales|f__Clostridiaceae|g__GGB13787|s__GGB13787_SGB21166|t__SGB21166
pSGB	21168	13789	1777	1	0	0	0	0	0	0	1	0	0	0	k__Bacteria|p__Firmicutes|c__Clostridia|o__Clostridiales|f__Clostridiaceae|g__GGB13789|s__GGB13789_SGB21168|t__SGB21168
pSGB	21169	13790	1777	1	0	0	0	0	1	0	0	0	0	0	k__Bacteria|p__Firmicutes|c__Clostridia|o__Clostridiales|f__Clostridiaceae|g__GGB13790|s__GGB13790_SGB21169|t__SGB21169
pSGB	21171	13792	1777	1	0	0	0	0	0	0	0	0	0	1	k__Bacteria|p__Firmicutes|c__Clostridia|o__Clostridiales|f__Clostridiaceae|g__GGB13792|s__GGB13792_SGB21171|t__SGB21171
pSGB	21172	13793	1777	3	0	0	0	0	0	0	0	0	0	3	k__Bacteria|p__Firmicutes|c__Clostridia|o__Clostridiales|f__Clostridiaceae|g__GGB13793|s__GGB13793_SGB21172|t__SGB21172
pSGB	21173	4715	1777	1	0	0	0	0	0	0	0	0	0	1	k__Bacteria|p__Firmicutes|c__Clostridia|o__Clostridiales|f__Clostridiaceae|g__GGB4715|s__GGB4715_SGB21173|t__SGB21173
pSGB	21175	13795	1777	1	0	0	0	0	1	0	0	0	0	0	k__Bacteria|p__Firmicutes|c__Clostridia|o__Clostridiales|f__Clostridiaceae|g__GGB13795|s__GGB13795_SGB21175|t__SGB21175
pSGB	21176	13796	1777	1	0	0	0	0	0	0	1	0	0	0	k__Bacteria|p__Firmicutes|c__Clostridia|o__Clostridiales|f__Clostridiaceae|g__GGB13796|s__GGB13796_SGB21176|t__SGB21176
pSGB	21181	13801	4757	1	0	0	0	0	1	0	0	0	0	0	k__Bacteria|p__Firmicutes|c__CFGB4757|o__OFGB4757|f__FGB4757|g__GGB13801|s__GGB13801_SGB21181|t__SGB21181
pSGB	21182	13802	4758	1	0	0	0	0	0	0	0	1	0	0	k__Bacteria|p__Proteobacteria|c__CFGB4758|o__OFGB4758|f__FGB4758|g__GGB13802|s__GGB13802_SGB21182|t__SGB21182
pSGB	21183	13803	4759	1	0	0	0	0	0	0	0	0	1	0	k__Bacteria|p__Firmicutes|c__CFGB4759|o__OFGB4759|f__FGB4759|g__GGB13803|s__GGB13803_SGB21183|t__SGB21183
pSGB	21184	13804	4760	1	0	0	0	0	1	0	0	0	0	0	k__Bacteria|p__Firmicutes|c__CFGB4760|o__OFGB4760|f__FGB4760|g__GGB13804|s__GGB13804_SGB21184|t__SGB21184
pSGB	21185	13805	4760	1	0	0	0	0	1	0	0	0	0	0	k__Bacteria|p__Tenericutes|c__CFGB4760|o__OFGB4760|f__FGB4760|g__GGB13805|s__GGB13805_SGB21185|t__SGB21185
pSGB	21186	13806	4760	2	0	0	0	0	2	0	0	0	0	0	k__Bacteria|p__Proteobacteria|c__CFGB4760|o__OFGB4760|f__FGB4760|g__GGB13806|s__GGB13806_SGB21186|t__SGB21186
pSGB	21187	13807	4760	6	0	0	0	0	6	0	0	0	0	0	k__Bacteria|p__Firmicutes|c__CFGB4760|o__OFGB4760|f__FGB4760|g__GGB13807|s__GGB13807_SGB21187|t__SGB21187
pSGB	21188	13808	4761	9	0	0	0	0	0	0	0	0	0	9	k__Bacteria|p__Firmicutes|c__CFGB4761|o__OFGB4761|f__FGB4761|g__GGB13808|s__GGB13808_SGB21188|t__SGB21188
pSGB	21189	13809	4761	8	0	0	0	0	0	0	0	0	0	8	k__Bacteria|p__Firmicutes|c__CFGB4761|o__OFGB4761|f__FGB4761|g__GGB13809|s__GGB13809_SGB21189|t__SGB21189
pSGB	21190	13810	4761	1	0	0	0	0	1	0	0	0	0	0	k__Bacteria|p__Firmicutes|c__CFGB4761|o__OFGB4761|f__FGB4761|g__GGB13810|s__GGB13810_SGB21190|t__SGB21190
pSGB	21191	13811	4762	3	0	0	0	0	0	0	0	0	0	3	k__Bacteria|p__Firmicutes|c__CFGB4762|o__OFGB4762|f__FGB4762|g__GGB13811|s__GGB13811_SGB21191|t__SGB21191
pSGB	21192	13812	4762	1	0	0	0	0	0	1	0	0	0	0	k__Bacteria|p__Firmicutes|c__CFGB4762|o__OFGB4762|f__FGB4762|g__GGB13812|s__GGB13812_SGB21192|t__SGB21192
pSGB	21193	13813	4763	1	0	0	0	0	1	0	0	0	0	0	k__Bacteria|p__Firmicutes|c__CFGB4763|o__OFGB4763|f__FGB4763|g__GGB13813|s__GGB13813_SGB21193|t__SGB21193
pSGB	21194	13814	4764	1	0	0	0	0	1	0	0	0	0	0	k__Archaea|p__Euryarchaeota|c__CFGB4764|o__OFGB4764|f__FGB4764|g__GGB13814|s__GGB13814_SGB21194|t__SGB21194
pSGB	21195	13815	4764	1	0	0	0	0	1	0	0	0	0	0	k__Bacteria|p__Firmicutes|c__CFGB4764|o__OFGB4764|f__FGB4764|g__GGB13815|s__GGB13815_SGB21195|t__SGB21195
pSGB	21196	13816	4765	1	0	0	0	0	1	0	0	0	0	0	k__Bacteria|p__Firmicutes|c__CFGB4765|o__OFGB4765|f__FGB4765|g__GGB13816|s__GGB13816_SGB21196|t__SGB21196
pSGB	21197	13817	4766	4	0	0	0	0	0	0	0	0	0	4	k__Bacteria|p__Firmicutes|c__CFGB4766|o__OFGB4766|f__FGB4766|g__GGB13817|s__GGB13817_SGB21197|t__SGB21197
pSGB	21198	13818	4766	1	0	0	0	0	0	0	0	0	0	1	k__Bacteria|p__Firmicutes|c__CFGB4766|o__OFGB4766|f__FGB4766|g__GGB13818|s__GGB13818_SGB21198|t__SGB21198
pSGB	21199	13819	1799	2	0	0	0	0	0	0	0	0	0	2	k__Bacteria|p__Firmicutes|c__Erysipelotrichia|o__Erysipelotrichales|f__Erysipelotrichaceae|g__GGB13819|s__GGB13819_SGB21199|t__SGB21199
pSGB	21201	13821	4768	1	0	0	0	0	1	0	0	0	0	0	k__Bacteria|p__Firmicutes|c__CFGB4768|o__OFGB4768|f__FGB4768|g__GGB13821|s__GGB13821_SGB21201|t__SGB21201
pSGB	21202	13822	4769	1	0	0	0	0	0	0	0	0	0	1	k__Archaea|p__Euryarchaeota|c__CFGB4769|o__OFGB4769|f__FGB4769|g__GGB13822|s__GGB13822_SGB21202|t__SGB21202
pSGB	21203	13823	2483	2	0	0	0	0	0	0	0	2	0	0	k__Bacteria|p__Proteobacteria|c__Gammaproteobacteria|o__Enterobacterales|f__Enterobacteriaceae|g__GGB13823|s__GGB13823_SGB21203|t__SGB21203
pSGB	21207	13826	2483	1	0	0	0	0	0	0	0	1	0	0	k__Bacteria|p__Proteobacteria|c__Gammaproteobacteria|o__Enterobacterales|f__Enterobacteriaceae|g__GGB13826|s__GGB13826_SGB21207|t__SGB21207
pSGB	21209	13828	4771	2	0	0	0	0	2	0	0	0	0	0	k__Bacteria|p__Proteobacteria|c__CFGB4771|o__OFGB4771|f__FGB4771|g__GGB13828|s__GGB13828_SGB21209|t__SGB21209
pSGB	21210	13829	4772	1	0	0	0	0	1	0	0	0	0	0	k__Bacteria|p__Actinobacteria|c__CFGB4772|o__OFGB4772|f__FGB4772|g__GGB13829|s__GGB13829_SGB21210|t__SGB21210
pSGB	21211	13830	4773	12	0	0	0	0	0	0	0	0	0	12	k__Bacteria|p__Proteobacteria|c__CFGB4773|o__OFGB4773|f__FGB4773|g__GGB13830|s__GGB13830_SGB21211|t__SGB21211
pSGB	21212	13831	4774	2	0	0	0	0	2	0	0	0	0	0	k__Bacteria|p__Firmicutes|c__CFGB4774|o__OFGB4774|f__FGB4774|g__GGB13831|s__GGB13831_SGB21212|t__SGB21212
pSGB	21213	13832	4774	2	0	0	0	0	0	0	2	0	0	0	k__Bacteria|p__Firmicutes|c__CFGB4774|o__OFGB4774|f__FGB4774|g__GGB13832|s__GGB13832_SGB21213|t__SGB21213
pSGB	21214	13833	4774	15	0	0	0	0	0	0	0	0	0	15	k__Bacteria|p__Firmicutes|c__CFGB4774|o__OFGB4774|f__FGB4774|g__GGB13833|s__GGB13833_SGB21214|t__SGB21214
pSGB	21215	13833	4774	2	0	0	0	0	0	0	2	0	0	0	k__Bacteria|p__Firmicutes|c__CFGB4774|o__OFGB4774|f__FGB4774|g__GGB13833|s__GGB13833_SGB21215|t__SGB21215
pSGB	21216	13834	4775	2	0	0	0	0	0	0	2	0	0	0	k__Bacteria|p__Spirochaetes|c__CFGB4775|o__OFGB4775|f__FGB4775|g__GGB13834|s__GGB13834_SGB21216|t__SGB21216
pSGB	21217	13835	4776	2	0	0	0	0	0	0	2	0	0	0	k__Bacteria|p__Bacteroidetes|c__CFGB4776|o__OFGB4776|f__FGB4776|g__GGB13835|s__GGB13835_SGB21217|t__SGB21217
pSGB	21218	13836	4777	2	0	0	0	0	0	2	0	0	0	0	k__Bacteria|p__Spirochaetes|c__CFGB4777|o__OFGB4777|f__FGB4777|g__GGB13836|s__GGB13836_SGB21218|t__SGB21218
pSGB	21219	13837	4777	4	0	0	0	0	1	3	0	0	0	0	k__Bacteria|p__Spirochaetes|c__CFGB4777|o__OFGB4777|f__FGB4777|g__GGB13837|s__GGB13837_SGB21219|t__SGB21219
pSGB	21220	13838	4777	1	0	0	0	0	0	1	0	0	0	0	k__Bacteria|p__Spirochaetes|c__CFGB4777|o__OFGB4777|f__FGB4777|g__GGB13838|s__GGB13838_SGB21220|t__SGB21220
pSGB	21221	13839	4777	2	0	0	0	0	2	0	0	0	0	0	k__Bacteria|p__Spirochaetes|c__CFGB4777|o__OFGB4777|f__FGB4777|g__GGB13839|s__GGB13839_SGB21221|t__SGB21221
pSGB	21222	13840	4777	2	0	0	0	0	2	0	0	0	0	0	k__Bacteria|p__Spirochaetes|c__CFGB4777|o__OFGB4777|f__FGB4777|g__GGB13840|s__GGB13840_SGB21222|t__SGB21222
pSGB	21223	13841	4777	1	0	0	0	0	1	0	0	0	0	0	k__Bacteria|p__Spirochaetes|c__CFGB4777|o__OFGB4777|f__FGB4777|g__GGB13841|s__GGB13841_SGB21223|t__SGB21223
pSGB	21224	13842	4777	3	0	0	0	0	0	0	3	0	0	0	k__Bacteria|p__Spirochaetes|c__CFGB4777|o__OFGB4777|f__FGB4777|g__GGB13842|s__GGB13842_SGB21224|t__SGB21224
pSGB	21225	13843	4777	1	0	0	0	0	0	0	1	0	0	0	k__Bacteria|p__Spirochaetes|c__CFGB4777|o__OFGB4777|f__FGB4777|g__GGB13843|s__GGB13843_SGB21225|t__SGB21225
pSGB	21226	2626	1002	8	0	0	0	0	0	0	0	0	0	8	k__Bacteria|p__Spirochaetes|c__Spirochaetia|o__Spirochaetales|f__Spirochaetaceae|g__Treponema|s__Treponema_SGB21226|t__SGB21226
pSGB	21228	13845	1002	3	0	0	0	0	0	0	0	0	0	3	k__Bacteria|p__Spirochaetes|c__Spirochaetia|o__Spirochaetales|f__Spirochaetaceae|g__GGB13845|s__GGB13845_SGB21228|t__SGB21228
pSGB	21229	13845	1002	2	0	0	0	0	2	0	0	0	0	0	k__Bacteria|p__Spirochaetes|c__Spirochaetia|o__Spirochaetales|f__Spirochaetaceae|g__GGB13845|s__GGB13845_SGB21229|t__SGB21229
pSGB	21230	13845	1002	1	0	0	0	0	0	0	0	0	1	0	k__Bacteria|p__Spirochaetes|c__Spirochaetia|o__Spirochaetales|f__Spirochaetaceae|g__GGB13845|s__GGB13845_SGB21230|t__SGB21230
pSGB	21231	13846	1002	3	0	0	0	0	0	0	0	0	0	3	k__Bacteria|p__Spirochaetes|c__Spirochaetia|o__Spirochaetales|f__Spirochaetaceae|g__GGB13846|s__GGB13846_SGB21231|t__SGB21231
pSGB	21232	13847	1002	1	0	0	0	0	0	0	1	0	0	0	k__Bacteria|p__Spirochaetes|c__Spirochaetia|o__Spirochaetales|f__Spirochaetaceae|g__GGB13847|s__GGB13847_SGB21232|t__SGB21232
pSGB	21233	13847	1002	1	0	0	0	0	0	0	1	0	0	0	k__Bacteria|p__Spirochaetes|c__Spirochaetia|o__Spirochaetales|f__Spirochaetaceae|g__GGB13847|s__GGB13847_SGB21233|t__SGB21233
pSGB	21235	2631	1002	1	0	0	0	0	0	0	0	0	1	0	k__Bacteria|p__Spirochaetes|c__Spirochaetia|o__Spirochaetales|f__Spirochaetaceae|g__GGB2631|s__GGB2631_SGB21235|t__SGB21235
pSGB	21239	13851	1002	2	0	0	0	0	0	0	2	0	0	0	k__Bacteria|p__Spirochaetes|c__Spirochaetia|o__Spirochaetales|f__Spirochaetaceae|g__GGB13851|s__GGB13851_SGB21239|t__SGB21239
pSGB	21240	13851	1002	14	0	0	0	0	0	0	0	0	0	14	k__Bacteria|p__Spirochaetes|c__Spirochaetia|o__Spirochaetales|f__Spirochaetaceae|g__GGB13851|s__GGB13851_SGB21240|t__SGB21240
pSGB	21241	13852	1002	1	0	0	0	0	0	0	1	0	0	0	k__Bacteria|p__Spirochaetes|c__Spirochaetia|o__Spirochaetales|f__Spirochaetaceae|g__GGB13852|s__GGB13852_SGB21241|t__SGB21241
pSGB	21243	13854	4779	1	0	0	0	0	1	0	0	0	0	0	k__Bacteria|p__Spirochaetes|c__CFGB4779|o__OFGB4779|f__FGB4779|g__GGB13854|s__GGB13854_SGB21243|t__SGB21243
pSGB	21244	13855	4780	6	0	0	0	0	0	0	0	6	0	0	k__Bacteria|p__Actinobacteria|c__CFGB4780|o__OFGB4780|f__FGB4780|g__GGB13855|s__GGB13855_SGB21244|t__SGB21244
pSGB	21245	13856	4781	2	0	0	0	0	0	2	0	0	0	0	k__Bacteria|p__Actinobacteria|c__CFGB4781|o__OFGB4781|f__FGB4781|g__GGB13856|s__GGB13856_SGB21245|t__SGB21245
pSGB	21246	13857	4782	1	0	0	0	0	0	1	0	0	0	0	k__Bacteria|p__Actinobacteria|c__CFGB4782|o__OFGB4782|f__FGB4782|g__GGB13857|s__GGB13857_SGB21246|t__SGB21246
