# Supplementary material for: Microbial genomes from non-human primate gut metagenomes expand the primate-associated bacterial tree of life with over 1000 novel species
Source: Genome Biol. 2019 Dec 28;20:299. doi: 10.1186/s13059-019-1923-9 (PMC6935492; doi:10.1186/s13059-019-1923-9)
Supplement: Supplementary file 10 — Additional file 10: Table S9. SGBs found in >3 NHP samples and their association with either Westernized or non-Westernized microbiomes (Fisher’s test Bonferroni-corrected p-values, comprehensive list of SGBs shown in Fig. 3a). [file 13059_2019_1923_MOESM10_ESM.xlsx]

## Sheet: Fisher_results
SGB	non-Westernized present	Westernized present	non-Westernized absent	Westernized absent	p-value	adjusted p-value	OR	Assigned taxonomy
3677	246	117	346	8719	2.88724e-225	2.74288e-223	0.0188738	k__Bacteria|p__Proteobacteria|c__Gammaproteobacteria|o__Aeromonadales|f__Succinivibrionaceae|g__Succinatimonas|s__Succinatimonas_sp_CAG_777|t__SGB3677
2230	154	226	438	8610	1.49099e-89	1.41644e-87	0.074655	k__Bacteria|p__Bacteroidetes|c__Bacteroidia|o__Bacteroidales|f__Rikenellaceae|g__Alistipes|s__Alistipes_sp_CAG_435|t__SGB2230
6973	54	5	538	8831	4.39939e-60	4.17942e-58	0.0056409	k__Bacteria|p__Firmicutes|c__Negativicutes|o__Selenomonadales|f__Selenomonadaceae|g__GGB4979|s__GGB4979_SGB6973|t__SGB6973
2021	79	82	513	8754	1.172e-52	1.1134e-50	0.0608272	k__Bacteria|p__Bacteroidetes|c__CFGB619|o__OFGB619|f__FGB619|g__GGB1458|s__GGB1458_SGB2021|t__SGB2021
3546	45	2	547	8834	1.54493e-52	1.46768e-50	0.00275199	k__Bacteria|p__Spirochaetes|c__Spirochaetia|o__Spirochaetales|f__Spirochaetaceae|g__Treponema|s__Treponema_succinifaciens|t__SGB3546
1680	88	154	504	8682	2.26794e-45	2.15455e-43	0.101589	k__Bacteria|p__Bacteroidetes|c__Bacteroidia|o__Bacteroidales|f__Prevotellaceae|g__Prevotella|s__Prevotella_sp_CAG_520|t__SGB1680
1657	65	66	527	8770	1.02627e-43	9.74955e-42	0.0610157	k__Bacteria|p__Bacteroidetes|c__Bacteroidia|o__Bacteroidales|f__Prevotellaceae|g__Prevotella|s__Prevotella_sp_CAG_1092|t__SGB1657
5239	40	11	552	8825	5.7838e-39	5.49461e-37	0.0172011	k__Bacteria|p__Firmicutes|c__Firmicutes_unclassified|o__Firmicutes_unclassified|f__Firmicutes_unclassified|g__Firmicutes_unclassified|s__Firmicutes_bacterium_CAG_791|t__SGB5239
1613	80	236	512	8600	1.38258e-28	1.31345e-26	0.175628	k__Bacteria|p__Bacteroidetes|c__Bacteroidia|o__Bacteroidales|f__Prevotellaceae|g__Prevotella|s__Prevotella_sp_CAG_386|t__SGB1613
2238	45	58	547	8778	1.86437e-27	1.77115e-25	0.080317	k__Bacteria|p__Bacteroidetes|c__Bacteroidia|o__Bacteroidales|f__Bacteroidaceae|g__Bacteroides|s__Bacteroides_sp_CAG_770|t__SGB2238
5234	29	11	563	8825	8.59196e-27	8.16237e-25	0.0241985	k__Bacteria|p__Firmicutes|c__Clostridia|o__Clostridiales|f__Lachnospiraceae|g__GGB3859|s__GGB3859_SGB5234|t__SGB5234
1614	38	40	554	8796	1.65886e-25	1.57592e-23	0.0662981	k__Bacteria|p__Bacteroidetes|c__Bacteroidia|o__Bacteroidales|f__Prevotellaceae|g__Prevotella|s__Prevotella_sp_CAG_732|t__SGB1614
4329	26	8	566	8828	3.71576e-25	3.52998e-23	0.0197274	k__Bacteria|p__Firmicutes|c__Clostridia|o__Clostridiales|f__Eubacteriaceae|g__Eubacterium|s__Eubacterium_SGB4329|t__SGB4329
17364	22	11	570	8825	2.4801e-19	2.3561e-17	0.0322946	k__Bacteria|p__Gemmatimonadetes|c__CFGB3176|o__OFGB3176|f__FGB3176|g__GGB10708|s__GGB10708_SGB17364|t__SGB17364
19692	18	5	574	8831	4.50463e-18	4.2794e-16	0.0180551	k__Bacteria|p__Elusimicrobia|c__Elusimicrobia|o__Elusimicrobiales|f__Elusimicrobiaceae|g__GGB12695|s__GGB12695_SGB19692|t__SGB19692
4644	2	681	590	8155	2.11102e-17	2.00547e-15	24.6346	k__Bacteria|p__Firmicutes|c__Clostridia|o__Clostridiales|f__Clostridiaceae|g__Clostridium|s__Clostridium_sp_CAG_62|t__SGB4644
2241	24	24	568	8812	6.96733e-17	6.61896e-15	0.0644576	k__Bacteria|p__Bacteroidetes|c__Bacteroidia|o__Bacteroidales|f__Bacteroidaceae|g__GGB1633|s__GGB1633_SGB2241|t__SGB2241
13976	54	219	538	8617	1.78066e-14	1.69162e-12	0.253207	k__Bacteria|p__Firmicutes|c__Clostridia|o__Clostridiales|f__Clostridiaceae|g__Clostridium|s__Clostridium_sp_CAG_349|t__SGB13976
6823	12	1	580	8835	4.14622e-14	3.93891e-12	0.00547067	k__Bacteria|p__Firmicutes|c__CFGB1838|o__OFGB1838|f__FGB1838|g__GGB4884|s__GGB4884_SGB6823|t__SGB6823
17348	15	8	577	8828	2.40247e-13	2.28235e-11	0.0348588	k__Bacteria|p__Firmicutes|c__CFGB3173|o__OFGB3173|f__FGB3173|g__GGB10693|s__GGB10693_SGB17348|t__SGB17348
17345	12	2	580	8834	2.73737e-13	2.6005e-11	0.0109426	k__Bacteria|p__Firmicutes|c__CFGB3170|o__OFGB3170|f__FGB3170|g__GGB10690|s__GGB10690_SGB17345|t__SGB17345
4883	10	0	582	8836	8.86961e-13	8.42613e-11	0	k__Bacteria|p__Firmicutes|c__Firmicutes_unclassified|o__Firmicutes_unclassified|f__Firmicutes_unclassified|g__GGB3613|s__GGB3613_SGB4883|t__SGB4883
14237	24	51	568	8785	1.11064e-11	1.05511e-09	0.137393	k__Bacteria|p__Firmicutes|c__Clostridia|o__Clostridiales|f__Ruminococcaceae|g__Ruminococcus|s__Ruminococcus_sp_CAG_724|t__SGB14237
5767	86	588	506	8248	9.9162e-11	9.42039e-09	0.419451	k__Bacteria|p__Firmicutes|c__Negativicutes|o__Acidaminococcales|f__Acidaminococcaceae|g__Phascolarctobacterium|s__Phascolarctobacterium_succinatutens|t__SGB5767
1333	8	0	584	8836	2.31142e-10	2.19585e-08	0	k__Bacteria|p__Bacteroidetes|c__CFGB503|o__OFGB503|f__FGB503|g__GGB1035|s__GGB1035_SGB1333|t__SGB1333
4921	19	37	573	8799	5.16171e-10	4.90362e-08	0.126815	k__Bacteria|p__Firmicutes|c__Clostridia|o__Clostridiales|f__Lachnospiraceae|g__GGB3632|s__GGB3632_SGB4921|t__SGB4921
1623	8	1	584	8835	1.96564e-09	1.86736e-07	0.00826259	k__Bacteria|p__Bacteroidetes|c__Bacteroidia|o__Bacteroidales|f__Prevotellaceae|g__GGB1237|s__GGB1237_SGB1623|t__SGB1623
15180	0	302	592	8534	3.90071e-09	3.70567e-07	Inf	k__Bacteria|p__Firmicutes|c__Firmicutes_unclassified|o__Firmicutes_unclassified|f__Firmicutes_unclassified|g__Firmicutes_unclassified|s__Firmicutes_bacterium_CAG_240|t__SGB15180
1005	8	2	584	8834	9.28694e-09	8.82259e-07	0.0165271	k__Bacteria|p__Firmicutes|c__CFGB337|o__OFGB337|f__FGB337|g__GGB765|s__GGB765_SGB1005|t__SGB1005
2240	33	144	559	8692	1.23341e-08	1.17174e-06	0.280634	k__Bacteria|p__Bacteroidetes|c__Bacteroidia|o__Bacteroidales|f__Bacteroidaceae|g__Bacteroides|s__Bacteroides_sp_CAG_545|t__SGB2240
4900	23	79	569	8757	5.58092e-08	5.30188e-06	0.22318	k__Bacteria|p__Firmicutes|c__Clostridia|o__Clostridiales|f__Clostridiaceae|g__Clostridium|s__Clostridium_sp_CAG_510|t__SGB4900
7979	6	0	586	8836	5.98502e-08	5.68577e-06	0	k__Bacteria|p__Firmicutes|c__Bacilli|o__Lactobacillales|f__Streptococcaceae|g__Lactococcus|s__Lactococcus_garvieae|t__SGB7979
2215	10	10	582	8826	9.20193e-08	8.74184e-06	0.0659415	k__Bacteria|p__Bacteroidetes|c__Bacteroidia|o__Bacteroidales|f__Bacteroidaceae|g__GGB1618|s__GGB1618_SGB2215|t__SGB2215
2229	13	25	579	8811	2.60431e-07	2.47409e-05	0.126372	k__Bacteria|p__Bacteroidetes|c__Bacteroidia|o__Bacteroidales|f__Rikenellaceae|g__Alistipes|s__Alistipes_SGB2229|t__SGB2229
2212	11	17	581	8819	4.38698e-07	4.16763e-05	0.101815	k__Bacteria|p__Bacteroidetes|c__CFGB653|o__OFGB653|f__FGB653|g__GGB1615|s__GGB1615_SGB2212|t__SGB2212
4361	5	0	587	8836	9.60764e-07	9.12726e-05	0	k__Bacteria|p__Firmicutes|c__CFGB1352|o__OFGB1352|f__FGB1352|g__GGB3301|s__GGB3301_SGB4361|t__SGB4361
1037	6	2	586	8834	1.50199e-06	0.000142689	0.0221115	k__Bacteria|p__Proteobacteria|c__CFGB355|o__OFGB355|f__FGB355|g__GGB794|s__GGB794_SGB1037|t__SGB1037
4393	10	19	582	8817	5.94797e-06	0.000565057	0.125417	k__Bacteria|p__Firmicutes|c__CFGB1359|o__OFGB1359|f__FGB1359|g__GGB3321|s__GGB3321_SGB4393|t__SGB4393
2239	19	77	573	8759	6.3656e-06	0.000604732	0.265117	k__Bacteria|p__Bacteroidetes|c__Bacteroidia|o__Bacteroidales|f__Bacteroidaceae|g__Bacteroides|s__Bacteroides_sp_CAG_709|t__SGB2239
15254	42	1146	550	7690	1.22257e-05	0.00116144	1.95151	k__Bacteria|p__Firmicutes|c__Clostridia|o__Clostridiales|f__Clostridiales_unclassified|g__GGB9714|s__GGB9714_SGB15254|t__SGB15254
1606	4	0	588	8836	1.53984e-05	0.00146284	0	k__Bacteria|p__Bacteroidetes|c__Bacteroidia|o__Bacteroidales|f__Prevotellaceae|g__Prevotella|s__Prevotella_sp_P5_126|t__SGB1606
4364	20	111	572	8725	0.000181118	0.0172062	0.363851	k__Bacteria|p__Firmicutes|c__Clostridia|o__Clostridiales|f__Clostridiaceae|g__Clostridium|s__Clostridium_sp_CAG_413|t__SGB4364
8773	4	2	588	8834	0.000208516	0.019809	0.0332805	k__Bacteria|p__Verrucomicrobia|c__CFGB2163|o__OFGB2163|f__FGB2163|g__GGB6127|s__GGB6127_SGB8773|t__SGB8773
9204	3	0	589	8836	0.0002464	0.023408	0	k__Bacteria|p__Lentisphaerae|c__CFGB2378|o__OFGB2378|f__FGB2378|g__GGB6517|s__GGB6517_SGB9204|t__SGB9204
1437	10	39	582	8797	0.000780058	0.0741055	0.25802	k__Bacteria|p__Bacteroidetes|c__CFGB544|o__OFGB544|f__FGB544|g__GGB1123|s__GGB1123_SGB1437|t__SGB1437
10068	116	1297	476	7539	0.00160081	0.152077	0.705952	k__Bacteria|p__Proteobacteria|c__Gammaproteobacteria|o__Enterobacterales|f__Enterobacteriaceae|g__Escherichia|s__Escherichia_coli|t__SGB10068
1022	3	2	589	8834	0.00223879	0.212685	0.0444495	k__Bacteria|p__Firmicutes|c__CFGB342|o__OFGB342|f__FGB342|g__GGB779|s__GGB779_SGB1022|t__SGB1022
1488	2	0	590	8836	0.00393655	0.373973	0	k__Bacteria|p__Bacteroidetes|c__CFGB557|o__OFGB557|f__FGB557|g__GGB1158|s__GGB1158_SGB1488|t__SGB1488
5074	2	0	590	8836	0.00393655	0.373973	0	k__Bacteria|p__Firmicutes|c__Clostridia|o__Clostridiales|f__Eubacteriaceae|g__GGB3739|s__GGB3739_SGB5074|t__SGB5074
13959	5	14	587	8822	0.00533763	0.507075	0.186307	k__Bacteria|p__Firmicutes|c__Clostridia|o__Clostridiales|f__Ruminococcaceae|g__Faecalibacterium|s__Faecalibacterium_sp_CAG_1138|t__SGB13959
15467	22	168	570	8668	0.00569457	0.540984	0.502161	k__Bacteria|p__Proteobacteria|c__Deltaproteobacteria|o__Desulfovibrionales|f__Desulfovibrionaceae|g__Desulfovibrio|s__Desulfovibrio_piger|t__SGB15467
2214	4	10	588	8826	0.00928452	0.88203	0.166553	k__Bacteria|p__Bacteroidetes|c__Bacteroidia|o__Bacteroidales|f__Bacteroidaceae|g__Bacteroides|s__Bacteroides_sp_CAG_1060|t__SGB2214
4208	0	17	592	8819	0.621474	1	Inf	k__Bacteria|p__Firmicutes|c__Clostridia|o__Clostridiales|f__Ruminococcaceae|g__Ruminococcus|s__Ruminococcus_sp_CAG_624|t__SGB4208
3542	1	2	591	8834	0.176812	1	0.133801	k__Bacteria|p__Spirochaetes|c__Spirochaetia|o__Spirochaetales|f__Spirochaetaceae|g__Treponema|s__Treponema_berlinense|t__SGB3542
372	2	5	590	8831	0.0669578	1	0.167025	k__Archaea|p__Euryarchaeota|c__CFGB117|o__OFGB117|f__FGB117|g__GGB267|s__GGB267_SGB372|t__SGB372
3545	1	0	591	8836	0.0627917	1	0	k__Bacteria|p__Spirochaetes|c__Spirochaetia|o__Spirochaetales|f__Spirochaetaceae|g__Treponema|s__Treponema_SGB3545|t__SGB3545
14294	4	20	588	8816	0.060099	1	0.333485	k__Bacteria|p__Firmicutes|c__Clostridia|o__Clostridiales|f__Clostridiaceae|g__Clostridium|s__Clostridium_sp_CAG_1024|t__SGB14294
15244	24	228	568	8608	0.0465877	1	0.626859	k__Bacteria|p__Firmicutes|c__Clostridia|o__Clostridiales|f__Clostridiales_unclassified|g__GGB9712|s__GGB9712_SGB15244|t__SGB15244
4891	4	38	588	8798	0.33444	1	0.634917	k__Bacteria|p__Firmicutes|c__Firmicutes_unclassified|o__Firmicutes_unclassified|f__Firmicutes_unclassified|g__Firmicutes_unclassified|s__Firmicutes_bacterium_CAG_534|t__SGB4891
14311	21	471	571	8365	0.0687927	1	1.53099	k__Bacteria|p__Firmicutes|c__Clostridia|o__Clostridiales|f__Clostridiaceae|g__GGB9345|s__GGB9345_SGB14311|t__SGB14311
4367	70	798	522	8038	0.0273324	1	0.740333	k__Bacteria|p__Firmicutes|c__Clostridia|o__Clostridiales|f__Ruminococcaceae|g__Ruminococcus|s__Ruminococcus_sp_CAG_177|t__SGB4367
7095	0	15	592	8821	0.619755	1	Inf	k__Bacteria|p__Firmicutes|c__Bacilli|o__Lactobacillales|f__Lactobacillaceae|g__Lactobacillus|s__Lactobacillus_reuteri|t__SGB7095
8596	0	1	592	8835	1	1	Inf	k__Bacteria|p__Candidatus_Melainabacteria|c__CFGB2105|o__OFGB2105|f__FGB2105|g__GGB5978|s__GGB5978_SGB8596|t__SGB8596
14313	27	324	565	8512	0.26167	1	0.796523	k__Bacteria|p__Firmicutes|c__Clostridia|o__Clostridiales|f__Clostridiaceae|g__Clostridium|s__Clostridium_sp_CAG_226|t__SGB14313
15236	13	144	579	8692	0.315974	1	0.737867	k__Bacteria|p__Firmicutes|c__Firmicutes_unclassified|o__Firmicutes_unclassified|f__Firmicutes_unclassified|g__Firmicutes_unclassified|s__Firmicutes_unclassified_SGB15236|t__SGB15236
1303	0	6	592	8830	1	1	Inf	k__Bacteria|p__Bacteroidetes|c__CFGB484|o__OFGB484|f__FGB484|g__GGB1010|s__GGB1010_SGB1303|t__SGB1303
2237	0	5	592	8831	1	1	Inf	k__Bacteria|p__Bacteroidetes|c__Bacteroidia|o__Bacteroidales|f__Bacteroidaceae|g__GGB1629|s__GGB1629_SGB2237|t__SGB2237
4188	0	2	592	8834	1	1	Inf	k__Bacteria|p__Firmicutes|c__Clostridia|o__Clostridiales|f__Eubacteriaceae|g__GGB3174|s__GGB3174_SGB4188|t__SGB4188
4212	6	25	586	8811	0.0114284	1	0.277116	k__Bacteria|p__Firmicutes|c__Clostridia|o__Clostridiales|f__Ruminococcaceae|g__GGB3189|s__GGB3189_SGB4212|t__SGB4212
4328	28	393	564	8443	0.757382	1	0.937598	k__Bacteria|p__Firmicutes|c__Firmicutes_unclassified|o__Firmicutes_unclassified|f__Firmicutes_unclassified|g__Firmicutes_unclassified|s__Firmicutes_bacterium_CAG_341|t__SGB4328
4336	1	0	591	8836	0.0627917	1	0	k__Bacteria|p__Firmicutes|c__Clostridia|o__Clostridiales|f__Eubacteriaceae|g__GGB3282|s__GGB3282_SGB4336|t__SGB4336
4896	1	0	591	8836	0.0627917	1	0	k__Bacteria|p__Firmicutes|c__Firmicutes_unclassified|o__Firmicutes_unclassified|f__Firmicutes_unclassified|g__Firmicutes_unclassified|s__Firmicutes_unclassified_SGB4896|t__SGB4896
4957	0	42	592	8794	0.110876	1	Inf	k__Bacteria|p__Firmicutes|c__Clostridia|o__Clostridiales|f__Lachnospiraceae|g__GGB3649|s__GGB3649_SGB4957|t__SGB4957
6487	2	80	590	8756	0.245657	1	2.69529	k__Bacteria|p__Firmicutes|c__Clostridia|o__Clostridiales|f__Clostridiaceae|g__Clostridium|s__Clostridium_sp_CAG_628|t__SGB6487
9329	1	0	591	8836	0.0627917	1	0	k__Bacteria|p__Proteobacteria|c__CFGB2402|o__OFGB2402|f__FGB2402|g__GGB6598|s__GGB6598_SGB9329|t__SGB9329
14088	1	0	591	8836	0.0627917	1	0	k__Bacteria|p__Firmicutes|c__CFGB2864|o__OFGB2864|f__FGB2864|g__GGB9152|s__GGB9152_SGB14088|t__SGB14088
14211	0	6	592	8830	1	1	Inf	k__Bacteria|p__Firmicutes|c__CFGB2934|o__OFGB2934|f__FGB2934|g__GGB9263|s__GGB9263_SGB14211|t__SGB14211
994	2	6	590	8830	0.0856533	1	0.200453	k__Bacteria|p__Firmicutes|c__CFGB330|o__OFGB330|f__FGB330|g__GGB756|s__GGB756_SGB994|t__SGB994
2020	0	2	592	8834	1	1	Inf	k__Bacteria|p__Bacteroidetes|c__CFGB619|o__OFGB619|f__FGB619|g__GGB1457|s__GGB1457_SGB2020|t__SGB2020
4374	0	1	592	8835	1	1	Inf	k__Bacteria|p__Firmicutes|c__Clostridia|o__Clostridiales|f__Ruminococcaceae|g__Ruminococcus|s__Ruminococcus_SGB4374|t__SGB4374
5082	81	1548	511	7288	0.015745	1	1.33998	k__Bacteria|p__Firmicutes|c__Clostridia|o__Clostridiales|f__Eubacteriaceae|g__Eubacterium|s__Eubacterium_eligens|t__SGB5082
6579	10	144	582	8692	0.866647	1	0.964197	k__Bacteria|p__Firmicutes|c__Firmicutes_unclassified|o__Firmicutes_unclassified|f__Firmicutes_unclassified|g__Firmicutes_unclassified|s__Firmicutes_bacterium_CAG_313|t__SGB6579
6796	30	535	562	8301	0.371033	1	1.20736	k__Bacteria|p__Firmicutes|c__Erysipelotrichia|o__Erysipelotrichales|f__Erysipelotrichaceae|g__Holdemanella|s__Holdemanella_SGB6796|t__SGB6796
7041	0	5	592	8831	1	1	Inf	k__Bacteria|p__Firmicutes|c__Bacilli|o__Lactobacillales|f__Lactobacillaceae|g__Lactobacillus|s__Lactobacillus_johnsonii|t__SGB7041
7082	1	41	591	8795	0.518851	1	2.75509	k__Bacteria|p__Firmicutes|c__Bacilli|o__Lactobacillales|f__Lactobacillaceae|g__Lactobacillus|s__Lactobacillus_salivarius|t__SGB7082
8594	2	5	590	8831	0.0669578	1	0.167025	k__Bacteria|p__Firmicutes|c__CFGB2105|o__OFGB2105|f__FGB2105|g__GGB5977|s__GGB5977_SGB8594|t__SGB8594
9307	0	28	592	8808	0.418122	1	Inf	k__Bacteria|p__Proteobacteria|c__Alphaproteobacteria|o__Rhodospirillales|f__Acetobacteraceae|g__GGB6585|s__GGB6585_SGB9307|t__SGB9307
9315	0	1	592	8835	1	1	Inf	k__Bacteria|p__Proteobacteria|c__Alphaproteobacteria|o__Rhodospirillales|f__Acetobacteraceae|g__GGB6588|s__GGB6588_SGB9315|t__SGB9315
9330	0	1	592	8835	1	1	Inf	k__Bacteria|p__Proteobacteria|c__CFGB2402|o__OFGB2402|f__FGB2402|g__GGB6599|s__GGB6599_SGB9330|t__SGB9330
13969	0	2	592	8834	1	1	Inf	k__Bacteria|p__Firmicutes|c__Firmicutes_unclassified|o__Firmicutes_unclassified|f__Firmicutes_unclassified|g__Firmicutes_unclassified|s__Firmicutes_unclassified_SGB13969|t__SGB13969
13992	2	1	590	8835	0.0113169	1	0.0333899	k__Bacteria|p__Proteobacteria|c__CFGB2836|o__OFGB2836|f__FGB2836|g__GGB9072|s__GGB9072_SGB13992|t__SGB13992
14238	8	41	584	8795	0.010568	1	0.340307	k__Bacteria|p__Firmicutes|c__Clostridia|o__Clostridiales|f__Eubacteriaceae|g__Eubacterium|s__Eubacterium_sp_CAG_841|t__SGB14238
14306	42	587	550	8249	0.67029	1	0.931859	k__Bacteria|p__Firmicutes|c__Clostridia|o__Clostridiales|f__Clostridiaceae|g__Clostridium|s__Clostridium_sp_CAG_138|t__SGB14306
15054	16	414	576	8422	0.0245881	1	1.76965	k__Bacteria|p__Firmicutes|c__Clostridia|o__Clostridiales|f__Clostridiales_unclassified|g__GGB9615|s__GGB9615_SGB15054|t__SGB15054
15172	0	39	592	8797	0.174375	1	Inf	k__Bacteria|p__Firmicutes|c__Firmicutes_unclassified|o__Firmicutes_unclassified|f__Firmicutes_unclassified|g__Firmicutes_unclassified|s__Firmicutes_bacterium_CAG_555|t__SGB15172
