# Supplementary material for: Microbial genomes from non-human primate gut metagenomes expand the primate-associated bacterial tree of life with over 1000 novel species
Source: Genome Biol. 2019 Dec 28;20:299. doi: 10.1186/s13059-019-1923-9 (PMC6935492; doi:10.1186/s13059-019-1923-9)
Supplement: Supplementary file 11 — Additional file 11: Table S10. Tab1) GGBs description, together with number of MAGs assigned and number of dataset and samples in which the GGB is found, divided by host and NHP dataset. Tab2) Same information for FGBs recovered in this study. [file 13059_2019_1923_MOESM11_ESM.xlsx]

## Sheet: GGB
GGB_label	ID	amount_of	total MAGs	MAGs NHP	MAGs non-westernized	MAGs westernized	AmatoKR_2018	HicksAL_2018	LiX_2018	OrkinJD_2019	SrivathsanA_2015	TungJ_2015
GGB	267	MAG	19	12	2	5	0	0	12	0	0	0
GGB	267	dataset	5	1	2	2	0	0	1	0	0	0
GGB	267	sample	19	12	2	5	0	0	12	0	0	0
GGB	276	MAG	17	1	1	15	0	0	1	0	0	0
GGB	276	dataset	9	1	1	7	0	0	1	0	0	0
GGB	276	sample	17	1	1	15	0	0	1	0	0	0
GGB	534	MAG	582	1	32	549	1	0	0	0	0	0
GGB	534	dataset	33	1	4	28	1	0	0	0	0	0
GGB	534	sample	581	1	32	548	1	0	0	0	0	0
GGB	756	MAG	19	3	4	12	0	0	3	0	0	0
GGB	756	dataset	7	1	2	4	0	0	1	0	0	0
GGB	756	sample	19	3	4	12	0	0	3	0	0	0
GGB	765	MAG	15	5	8	2	0	0	5	0	0	0
GGB	765	dataset	6	1	3	2	0	0	1	0	0	0
GGB	765	sample	15	5	8	2	0	0	5	0	0	0
GGB	779	MAG	8	3	4	1	0	0	3	0	0	0
GGB	779	dataset	4	1	2	1	0	0	1	0	0	0
GGB	779	sample	8	3	4	1	0	0	3	0	0	0
GGB	794	MAG	11	3	6	2	0	0	3	0	0	0
GGB	794	dataset	6	1	3	2	0	0	1	0	0	0
GGB	794	sample	11	3	6	2	0	0	3	0	0	0
GGB	1010	MAG	10	4	1	5	0	0	4	0	0	0
GGB	1010	dataset	6	1	1	4	0	0	1	0	0	0
GGB	1010	sample	10	4	1	5	0	0	4	0	0	0
GGB	1035	MAG	19	7	11	1	1	0	6	0	0	0
GGB	1035	dataset	7	2	4	1	1	0	1	0	0	0
GGB	1035	sample	19	7	11	1	1	0	6	0	0	0
GGB	1066	MAG	11	2	5	4	0	0	2	0	0	0
GGB	1066	dataset	7	1	2	4	0	0	1	0	0	0
GGB	1066	sample	11	2	5	4	0	0	2	0	0	0
GGB	1067	MAG	4	3	0	1	0	0	3	0	0	0
GGB	1067	dataset	2	1	0	1	0	0	1	0	0	0
GGB	1067	sample	4	3	0	1	0	0	3	0	0	0
GGB	1093	MAG	76	1	28	47	0	0	1	0	0	0
GGB	1093	dataset	19	1	3	15	0	0	1	0	0	0
GGB	1093	sample	76	1	28	47	0	0	1	0	0	0
GGB	1123	MAG	66	17	11	38	0	0	16	0	1	0
GGB	1123	dataset	18	2	4	12	0	0	1	0	1	0
GGB	1123	sample	66	17	11	38	0	0	16	0	1	0
GGB	1146	MAG	172	1	44	127	0	0	1	0	0	0
GGB	1146	dataset	31	1	4	26	0	0	1	0	0	0
GGB	1146	sample	172	1	44	127	0	0	1	0	0	0
GGB	1158	MAG	14	10	4	0	0	0	10	0	0	0
GGB	1158	dataset	2	1	1	0	0	0	1	0	0	0
GGB	1158	sample	14	10	4	0	0	0	10	0	0	0
GGB	1231	MAG	17	13	4	0	0	0	13	0	0	0
GGB	1231	dataset	2	1	1	0	0	0	1	0	0	0
GGB	1231	sample	17	13	4	0	0	0	13	0	0	0
GGB	1234	MAG	330	5	87	238	0	0	5	0	0	0
GGB	1234	dataset	31	1	4	26	0	0	1	0	0	0
GGB	1234	sample	330	5	87	238	0	0	5	0	0	0
GGB	1235	MAG	86	8	36	42	0	0	8	0	0	0
GGB	1235	dataset	13	1	3	9	0	0	1	0	0	0
GGB	1235	sample	85	7	36	42	0	0	7	0	0	0
GGB	1236	MAG	116	3	30	83	0	0	3	0	0	0
GGB	1236	dataset	27	1	5	21	0	0	1	0	0	0
GGB	1236	sample	116	3	30	83	0	0	3	0	0	0
GGB	1237	MAG	13	4	8	1	0	0	4	0	0	0
GGB	1237	dataset	4	1	2	1	0	0	1	0	0	0
GGB	1237	sample	13	4	8	1	0	0	4	0	0	0
GGB	1239	MAG	145	11	70	64	0	0	11	0	0	0
GGB	1239	dataset	19	1	5	13	0	0	1	0	0	0
GGB	1239	sample	145	11	70	64	0	0	11	0	0	0
GGB	1242	MAG	80	1	27	52	0	0	1	0	0	0
GGB	1242	dataset	21	1	4	16	0	0	1	0	0	0
GGB	1242	sample	80	1	27	52	0	0	1	0	0	0
GGB	1243	MAG	39	1	19	19	0	0	1	0	0	0
GGB	1243	dataset	15	1	3	11	0	0	1	0	0	0
GGB	1243	sample	39	1	19	19	0	0	1	0	0	0
GGB	1244	MAG	12	1	2	9	0	0	1	0	0	0
GGB	1244	dataset	6	1	2	3	0	0	1	0	0	0
GGB	1244	sample	12	1	2	9	0	0	1	0	0	0
GGB	1245	MAG	151	2	62	87	0	0	2	0	0	0
GGB	1245	dataset	24	1	4	19	0	0	1	0	0	0
GGB	1245	sample	151	2	62	87	0	0	2	0	0	0
GGB	1247	MAG	167	1	98	68	0	0	1	0	0	0
GGB	1247	dataset	18	1	4	13	0	0	1	0	0	0
GGB	1247	sample	167	1	98	68	0	0	1	0	0	0
GGB	1253	MAG	456	4	146	306	0	0	4	0	0	0
GGB	1253	dataset	31	1	4	26	0	0	1	0	0	0
GGB	1253	sample	454	4	144	306	0	0	4	0	0	0
GGB	1270	MAG	64	2	22	40	0	0	2	0	0	0
GGB	1270	dataset	15	1	4	10	0	0	1	0	0	0
GGB	1270	sample	64	2	22	40	0	0	2	0	0	0
GGB	1353	MAG	2504	2	51	2451	0	0	0	2	0	0
GGB	1353	dataset	42	1	4	37	0	0	0	1	0	0
GGB	1353	sample	2504	2	51	2451	0	0	0	2	0	0
GGB	1366	MAG	2985	1	24	2960	0	0	0	0	1	0
GGB	1366	dataset	39	1	4	34	0	0	0	0	1	0
GGB	1366	sample	2985	1	24	2960	0	0	0	0	1	0
GGB	1371	MAG	507	2	11	494	0	0	0	2	0	0
GGB	1371	dataset	37	1	3	33	0	0	0	1	0	0
GGB	1371	sample	506	2	11	493	0	0	0	2	0	0
GGB	1376	MAG	721	1	5	715	0	0	0	1	0	0
GGB	1376	dataset	36	1	3	32	0	0	0	1	0	0
GGB	1376	sample	715	1	5	709	0	0	0	1	0	0
GGB	1405	MAG	51	2	19	30	0	0	2	0	0	0
GGB	1405	dataset	15	1	4	10	0	0	1	0	0	0
GGB	1405	sample	51	2	19	30	0	0	2	0	0	0
GGB	1457	MAG	5	3	0	2	0	0	3	0	0	0
GGB	1457	dataset	3	1	0	2	0	0	1	0	0	0
GGB	1457	sample	5	3	0	2	0	0	3	0	0	0
GGB	1458	MAG	177	16	66	95	0	0	16	0	0	0
GGB	1458	dataset	24	1	5	18	0	0	1	0	0	0
GGB	1458	sample	177	16	66	95	0	0	16	0	0	0
GGB	1495	MAG	540	2	120	418	0	0	1	0	0	1
GGB	1495	dataset	32	2	4	26	0	0	1	0	0	1
GGB	1495	sample	540	2	120	418	0	0	1	0	0	1
GGB	1515	MAG	7	1	0	6	0	0	0	0	1	0
GGB	1515	dataset	6	1	0	5	0	0	0	0	1	0
GGB	1515	sample	7	1	0	6	0	0	0	0	1	0
GGB	1615	MAG	39	11	14	14	0	0	11	0	0	0
GGB	1615	dataset	11	1	3	7	0	0	1	0	0	0
GGB	1615	sample	39	11	14	14	0	0	11	0	0	0
GGB	1617	MAG	20	6	4	10	0	0	6	0	0	0
GGB	1617	dataset	9	1	1	7	0	0	1	0	0	0
GGB	1617	sample	20	6	4	10	0	0	6	0	0	0
GGB	1618	MAG	23	3	10	10	0	0	3	0	0	0
GGB	1618	dataset	10	1	2	7	0	0	1	0	0	0
GGB	1618	sample	23	3	10	10	0	0	3	0	0	0
GGB	1627	MAG	542	13	170	359	0	0	12	0	1	0
GGB	1627	dataset	33	2	5	26	0	0	1	0	1	0
GGB	1627	sample	529	12	168	349	0	0	11	0	1	0
GGB	1629	MAG	10	5	0	5	0	0	5	0	0	0
GGB	1629	dataset	5	1	0	4	0	0	1	0	0	0
GGB	1629	sample	10	5	0	5	0	0	5	0	0	0
GGB	1630	MAG	108	5	50	53	0	0	5	0	0	0
GGB	1630	dataset	18	1	4	13	0	0	1	0	0	0
GGB	1630	sample	108	5	50	53	0	0	5	0	0	0
GGB	1631	MAG	102	6	24	72	0	0	6	0	0	0
GGB	1631	dataset	19	1	4	14	0	0	1	0	0	0
GGB	1631	sample	102	6	24	72	0	0	6	0	0	0
GGB	1632	MAG	181	4	33	144	0	0	4	0	0	0
GGB	1632	dataset	21	1	4	16	0	0	1	0	0	0
GGB	1632	sample	181	4	33	144	0	0	4	0	0	0
GGB	1633	MAG	54	6	21	27	0	0	6	0	0	0
GGB	1633	dataset	14	1	4	9	0	0	1	0	0	0
GGB	1633	sample	53	5	21	27	0	0	5	0	0	0
GGB	1661	MAG	16	1	1	14	0	0	0	0	1	0
GGB	1661	dataset	10	1	1	8	0	0	0	0	1	0
GGB	1661	sample	16	1	1	14	0	0	0	0	1	0
GGB	1672	MAG	6	1	0	5	0	0	0	0	1	0
GGB	1672	dataset	4	1	0	3	0	0	0	0	1	0
GGB	1672	sample	6	1	0	5	0	0	0	0	1	0
GGB	2317	MAG	1	1	0	0	0	0	1	0	0	0
GGB	2317	dataset	1	1	0	0	0	0	1	0	0	0
GGB	2317	sample	1	1	0	0	0	0	1	0	0	0
GGB	2624	MAG	26	1	15	10	0	0	1	0	0	0
GGB	2624	dataset	6	1	4	1	0	0	1	0	0	0
GGB	2624	sample	26	1	15	10	0	0	1	0	0	0
GGB	2626	MAG	25	22	1	2	2	0	11	0	1	8
GGB	2626	dataset	7	4	1	2	1	0	1	0	1	1
GGB	2626	sample	25	22	1	2	2	0	11	0	1	8
GGB	2629	MAG	69	20	37	12	0	0	10	0	1	9
GGB	2629	dataset	10	3	3	4	0	0	1	0	1	1
GGB	2629	sample	69	20	37	12	0	0	10	0	1	9
GGB	2630	MAG	20	1	10	9	0	0	1	0	0	0
GGB	2630	dataset	8	1	4	3	0	0	1	0	0	0
GGB	2630	sample	20	1	10	9	0	0	1	0	0	0
GGB	2631	MAG	3	2	1	0	0	0	0	0	1	1
GGB	2631	dataset	3	2	1	0	0	0	0	0	1	1
GGB	2631	sample	3	2	1	0	0	0	0	0	1	1
GGB	2657	MAG	8	1	0	7	0	0	0	0	1	0
GGB	2657	dataset	7	1	0	6	0	0	0	0	1	0
GGB	2657	sample	8	1	0	7	0	0	0	0	1	0
GGB	2726	MAG	40	1	34	5	0	0	1	0	0	0
GGB	2726	dataset	7	1	4	2	0	0	1	0	0	0
GGB	2726	sample	40	1	34	5	0	0	1	0	0	0
GGB	2734	MAG	381	15	244	122	1	0	10	0	0	4
GGB	2734	dataset	25	3	4	18	1	0	1	0	0	1
GGB	2734	sample	379	15	242	122	1	0	10	0	0	4
GGB	2958	MAG	28	2	3	23	0	0	2	0	0	0
GGB	2958	dataset	9	1	2	6	0	0	1	0	0	0
GGB	2958	sample	28	2	3	23	0	0	2	0	0	0
GGB	3102	MAG	10	1	3	6	0	0	1	0	0	0
GGB	3102	dataset	7	1	1	5	0	0	1	0	0	0
GGB	3102	sample	10	1	3	6	0	0	1	0	0	0
GGB	3132	MAG	2	1	1	0	0	0	1	0	0	0
GGB	3132	dataset	2	1	1	0	0	0	1	0	0	0
GGB	3132	sample	2	1	1	0	0	0	1	0	0	0
GGB	3142	MAG	17	2	4	11	0	0	2	0	0	0
GGB	3142	dataset	9	1	3	5	0	0	1	0	0	0
GGB	3142	sample	17	2	4	11	0	0	2	0	0	0
GGB	3146	MAG	9	1	3	5	0	0	1	0	0	0
GGB	3146	dataset	6	1	2	3	0	0	1	0	0	0
GGB	3146	sample	9	1	3	5	0	0	1	0	0	0
GGB	3174	MAG	10	8	0	2	1	0	4	0	0	3
GGB	3174	dataset	5	3	0	2	1	0	1	0	0	1
GGB	3174	sample	10	8	0	2	1	0	4	0	0	3
GGB	3177	MAG	1001	6	30	965	0	0	3	0	0	3
GGB	3177	dataset	42	2	5	35	0	0	1	0	0	1
GGB	3177	sample	1001	6	30	965	0	0	3	0	0	3
GGB	3178	MAG	4	1	2	1	0	0	1	0	0	0
GGB	3178	dataset	3	1	1	1	0	0	1	0	0	0
GGB	3178	sample	4	1	2	1	0	0	1	0	0	0
GGB	3183	MAG	3	1	0	2	0	0	0	0	1	0
GGB	3183	dataset	3	1	0	2	0	0	0	0	1	0
GGB	3183	sample	3	1	0	2	0	0	0	0	1	0
GGB	3185	MAG	33	16	0	17	0	0	11	0	0	5
GGB	3185	dataset	9	2	0	7	0	0	1	0	0	1
GGB	3185	sample	33	16	0	17	0	0	11	0	0	5
GGB	3188	MAG	2	1	0	1	0	0	1	0	0	0
GGB	3188	dataset	2	1	0	1	0	0	1	0	0	0
GGB	3188	sample	2	1	0	1	0	0	1	0	0	0
GGB	3189	MAG	35	4	6	25	0	0	4	0	0	0
GGB	3189	dataset	18	1	3	14	0	0	1	0	0	0
GGB	3189	sample	35	4	6	25	0	0	4	0	0	0
GGB	3204	MAG	6	1	0	5	0	0	1	0	0	0
GGB	3204	dataset	5	1	0	4	0	0	1	0	0	0
GGB	3204	sample	6	1	0	5	0	0	1	0	0	0
GGB	3214	MAG	4	1	2	1	0	0	1	0	0	0
GGB	3214	dataset	4	1	2	1	0	0	1	0	0	0
GGB	3214	sample	4	1	2	1	0	0	1	0	0	0
GGB	3215	MAG	273	1	24	248	0	0	1	0	0	0
GGB	3215	dataset	29	1	4	24	0	0	1	0	0	0
GGB	3215	sample	273	1	24	248	0	0	1	0	0	0
GGB	3216	MAG	9	4	2	3	2	0	2	0	0	0
GGB	3216	dataset	6	2	1	3	1	0	1	0	0	0
GGB	3216	sample	9	4	2	3	2	0	2	0	0	0
GGB	3227	MAG	1527	2	27	1498	0	0	1	0	0	1
GGB	3227	dataset	37	2	4	31	0	0	1	0	0	1
GGB	3227	sample	1527	2	27	1498	0	0	1	0	0	1
GGB	3278	MAG	425	4	28	393	0	0	4	0	0	0
GGB	3278	dataset	33	1	2	30	0	0	1	0	0	0
GGB	3278	sample	425	4	28	393	0	0	4	0	0	0
GGB	3279	MAG	46	3	23	20	0	0	3	0	0	0
GGB	3279	dataset	12	1	4	7	0	0	1	0	0	0
GGB	3279	sample	46	3	23	20	0	0	3	0	0	0
GGB	3282	MAG	5	4	1	0	0	0	4	0	0	0
GGB	3282	dataset	2	1	1	0	0	0	1	0	0	0
GGB	3282	sample	5	4	1	0	0	0	4	0	0	0
GGB	3294	MAG	50	4	19	27	0	2	2	0	0	0
GGB	3294	dataset	16	2	5	9	0	1	1	0	0	0
GGB	3294	sample	50	4	19	27	0	2	2	0	0	0
GGB	3301	MAG	9	4	4	1	0	0	4	0	0	0
GGB	3301	dataset	4	1	2	1	0	0	1	0	0	0
GGB	3301	sample	9	4	4	1	0	0	4	0	0	0
GGB	3303	MAG	140	9	15	116	1	0	8	0	0	0
GGB	3303	dataset	25	2	3	20	1	0	1	0	0	0
GGB	3303	sample	140	9	15	116	1	0	8	0	0	0
GGB	3304	MAG	1087	14	121	952	0	0	4	0	0	10
GGB	3304	dataset	36	2	3	31	0	0	1	0	0	1
GGB	3304	sample	1085	14	121	950	0	0	4	0	0	10
GGB	3305	MAG	19	1	2	16	0	0	1	0	0	0
GGB	3305	dataset	10	1	2	7	0	0	1	0	0	0
GGB	3305	sample	18	1	2	15	0	0	1	0	0	0
GGB	3306	MAG	220	14	57	149	1	0	5	0	0	8
GGB	3306	dataset	29	3	4	22	1	0	1	0	0	1
GGB	3306	sample	220	14	57	149	1	0	5	0	0	8
GGB	3308	MAG	2	1	0	1	0	0	1	0	0	0
GGB	3308	dataset	2	1	0	1	0	0	1	0	0	0
GGB	3308	sample	2	1	0	1	0	0	1	0	0	0
GGB	3314	MAG	4	1	2	1	0	0	0	0	0	1
GGB	3314	dataset	4	1	2	1	0	0	0	0	0	1
GGB	3314	sample	4	1	2	1	0	0	0	0	0	1
GGB	3316	MAG	3	1	1	1	0	0	1	0	0	0
GGB	3316	dataset	3	1	1	1	0	0	1	0	0	0
GGB	3316	sample	3	1	1	1	0	0	1	0	0	0
GGB	3321	MAG	143	5	21	117	0	0	0	0	0	5
GGB	3321	dataset	27	1	3	23	0	0	0	0	0	1
GGB	3321	sample	142	5	20	117	0	0	0	0	0	5
GGB	3324	MAG	2	1	0	1	0	0	0	0	1	0
GGB	3324	dataset	2	1	0	1	0	0	0	0	1	0
GGB	3324	sample	2	1	0	1	0	0	0	0	1	0
GGB	3325	MAG	9	1	5	3	0	0	1	0	0	0
GGB	3325	dataset	5	1	1	3	0	0	1	0	0	0
GGB	3325	sample	9	1	5	3	0	0	1	0	0	0
GGB	3340	MAG	23	1	3	19	0	0	1	0	0	0
GGB	3340	dataset	15	1	3	11	0	0	1	0	0	0
GGB	3340	sample	23	1	3	19	0	0	1	0	0	0
GGB	3342	MAG	415	2	32	381	0	0	1	0	0	1
GGB	3342	dataset	33	2	3	28	0	0	1	0	0	1
GGB	3342	sample	415	2	32	381	0	0	1	0	0	1
GGB	3474	MAG	2	1	0	1	0	0	1	0	0	0
GGB	3474	dataset	2	1	0	1	0	0	1	0	0	0
GGB	3474	sample	2	1	0	1	0	0	1	0	0	0
GGB	3479	MAG	688	5	5	678	1	0	3	0	0	1
GGB	3479	dataset	35	3	4	28	1	0	1	0	0	1
GGB	3479	sample	688	5	5	678	1	0	3	0	0	1
GGB	3480	MAG	117	10	0	107	0	0	2	0	0	8
GGB	3480	dataset	19	2	0	17	0	0	1	0	0	1
GGB	3480	sample	117	10	0	107	0	0	2	0	0	8
GGB	3594	MAG	195	1	0	194	0	0	1	0	0	0
GGB	3594	dataset	28	1	0	27	0	0	1	0	0	0
GGB	3594	sample	195	1	0	194	0	0	1	0	0	0
GGB	3612	MAG	208	1	19	188	0	0	1	0	0	0
GGB	3612	dataset	28	1	3	24	0	0	1	0	0	0
GGB	3612	sample	208	1	19	188	0	0	1	0	0	0
GGB	3613	MAG	14	4	7	3	1	0	3	0	0	0
GGB	3613	dataset	7	2	4	1	1	0	1	0	0	0
GGB	3613	sample	14	4	7	3	1	0	3	0	0	0
GGB	3614	MAG	191	6	19	166	0	0	1	0	0	5
GGB	3614	dataset	28	2	3	23	0	0	1	0	0	1
GGB	3614	sample	191	6	19	166	0	0	1	0	0	5
GGB	3617	MAG	48	6	4	38	1	0	5	0	0	0
GGB	3617	dataset	13	2	2	9	1	0	1	0	0	0
GGB	3617	sample	48	6	4	38	1	0	5	0	0	0
GGB	3619	MAG	173	6	10	157	0	0	5	0	0	1
GGB	3619	dataset	30	2	4	24	0	0	1	0	0	1
GGB	3619	sample	173	6	10	157	0	0	5	0	0	1
GGB	3623	MAG	121	19	22	80	1	0	7	0	0	11
GGB	3623	dataset	23	3	4	16	1	0	1	0	0	1
GGB	3623	sample	121	19	22	80	1	0	7	0	0	11
GGB	3625	MAG	6	3	1	2	0	0	2	0	0	1
GGB	3625	dataset	5	2	1	2	0	0	1	0	0	1
GGB	3625	sample	6	3	1	2	0	0	2	0	0	1
GGB	3628	MAG	2044	3	172	1869	0	0	1	0	0	2
GGB	3628	dataset	39	2	4	33	0	0	1	0	0	1
GGB	3628	sample	2022	3	170	1849	0	0	1	0	0	2
GGB	3632	MAG	66	6	19	41	0	0	6	0	0	0
GGB	3632	dataset	19	1	3	15	0	0	1	0	0	0
GGB	3632	sample	66	6	19	41	0	0	6	0	0	0
GGB	3633	MAG	41	1	3	37	0	0	1	0	0	0
GGB	3633	dataset	13	1	2	10	0	0	1	0	0	0
GGB	3633	sample	41	1	3	37	0	0	1	0	0	0
GGB	3636	MAG	9	1	8	0	0	0	1	0	0	0
GGB	3636	dataset	3	1	2	0	0	0	1	0	0	0
GGB	3636	sample	9	1	8	0	0	0	1	0	0	0
GGB	3637	MAG	46	2	5	39	0	0	2	0	0	0
GGB	3637	dataset	14	1	1	12	0	0	1	0	0	0
GGB	3637	sample	46	2	5	39	0	0	2	0	0	0
GGB	3638	MAG	3469	1	293	3175	0	0	1	0	0	0
GGB	3638	dataset	42	1	5	36	0	0	1	0	0	0
GGB	3638	sample	3465	1	290	3174	0	0	1	0	0	0
GGB	3649	MAG	56	4	3	49	0	0	4	0	0	0
GGB	3649	dataset	18	1	2	15	0	0	1	0	0	0
GGB	3649	sample	56	4	3	49	0	0	4	0	0	0
GGB	3730	MAG	25	1	0	24	0	0	1	0	0	0
GGB	3730	dataset	8	1	0	7	0	0	1	0	0	0
GGB	3730	sample	25	1	0	24	0	0	1	0	0	0
GGB	3739	MAG	5	3	1	1	3	0	0	0	0	0
GGB	3739	dataset	3	1	1	1	1	0	0	0	0	0
GGB	3739	sample	5	3	1	1	3	0	0	0	0	0
GGB	3742	MAG	1782	5	93	1684	1	0	4	0	0	0
GGB	3742	dataset	37	2	3	32	1	0	1	0	0	0
GGB	3742	sample	1782	5	93	1684	1	0	4	0	0	0
GGB	3751	MAG	50	1	19	30	0	0	1	0	0	0
GGB	3751	dataset	15	1	3	11	0	0	1	0	0	0
GGB	3751	sample	50	1	19	30	0	0	1	0	0	0
GGB	3753	MAG	6	2	0	4	0	0	0	0	0	2
GGB	3753	dataset	5	1	0	4	0	0	0	0	0	1
GGB	3753	sample	6	2	0	4	0	0	0	0	0	2
GGB	3755	MAG	52	2	8	42	0	0	2	0	0	0
GGB	3755	dataset	13	1	3	9	0	0	1	0	0	0
GGB	3755	sample	52	2	8	42	0	0	2	0	0	0
GGB	3757	MAG	955	9	89	857	0	0	1	0	0	8
GGB	3757	dataset	36	2	3	31	0	0	1	0	0	1
GGB	3757	sample	953	9	87	857	0	0	1	0	0	8
GGB	3758	MAG	106	1	32	73	0	0	1	0	0	0
GGB	3758	dataset	21	1	3	17	0	0	1	0	0	0
GGB	3758	sample	106	1	32	73	0	0	1	0	0	0
GGB	3759	MAG	1117	3	74	1040	0	0	2	0	0	1
GGB	3759	dataset	39	2	4	33	0	0	1	0	0	1
GGB	3759	sample	1114	3	73	1038	0	0	2	0	0	1
GGB	3760	MAG	571	4	34	533	0	0	2	0	0	2
GGB	3760	dataset	33	2	4	27	0	0	1	0	0	1
GGB	3760	sample	571	4	34	533	0	0	2	0	0	2
GGB	3859	MAG	61	15	36	10	0	0	15	0	0	0
GGB	3859	dataset	9	1	3	5	0	0	1	0	0	0
GGB	3859	sample	61	15	36	10	0	0	15	0	0	0
GGB	3862	MAG	58	6	40	12	0	0	6	0	0	0
GGB	3862	dataset	13	1	4	8	0	0	1	0	0	0
GGB	3862	sample	58	6	40	12	0	0	6	0	0	0
GGB	4252	MAG	771	4	117	650	0	0	4	0	0	0
GGB	4252	dataset	37	1	4	32	0	0	1	0	0	0
GGB	4252	sample	762	4	117	641	0	0	4	0	0	0
GGB	4483	MAG	65	1	2	62	0	0	1	0	0	0
GGB	4483	dataset	20	1	2	17	0	0	1	0	0	0
GGB	4483	sample	65	1	2	62	0	0	1	0	0	0
GGB	4569	MAG	242	1	8	233	0	0	1	0	0	0
GGB	4569	dataset	25	1	2	22	0	0	1	0	0	0
GGB	4569	sample	239	1	8	230	0	0	1	0	0	0
GGB	4577	MAG	2	1	0	1	0	0	1	0	0	0
GGB	4577	dataset	2	1	0	1	0	0	1	0	0	0
GGB	4577	sample	2	1	0	1	0	0	1	0	0	0
GGB	4596	MAG	82	1	0	81	0	0	1	0	0	0
GGB	4596	dataset	16	1	0	15	0	0	1	0	0	0
GGB	4596	sample	82	1	0	81	0	0	1	0	0	0
GGB	4597	MAG	7	1	0	6	0	0	0	0	0	1
GGB	4597	dataset	6	1	0	5	0	0	0	0	0	1
GGB	4597	sample	7	1	0	6	0	0	0	0	0	1
GGB	4641	MAG	24	1	7	16	0	0	1	0	0	0
GGB	4641	dataset	10	1	1	8	0	0	1	0	0	0
GGB	4641	sample	24	1	7	16	0	0	1	0	0	0
GGB	4652	MAG	3	1	0	2	0	0	0	0	0	1
GGB	4652	dataset	2	1	0	1	0	0	0	0	0	1
GGB	4652	sample	3	1	0	2	0	0	0	0	0	1
GGB	4663	MAG	5	1	0	4	0	0	1	0	0	0
GGB	4663	dataset	5	1	0	4	0	0	1	0	0	0
GGB	4663	sample	5	1	0	4	0	0	1	0	0	0
GGB	4673	MAG	3	1	1	1	0	0	1	0	0	0
GGB	4673	dataset	3	1	1	1	0	0	1	0	0	0
GGB	4673	sample	3	1	1	1	0	0	1	0	0	0
GGB	4677	MAG	7	2	4	1	0	0	1	0	0	1
GGB	4677	dataset	4	2	1	1	0	0	1	0	0	1
GGB	4677	sample	7	2	4	1	0	0	1	0	0	1
GGB	4684	MAG	324	2	15	307	0	0	2	0	0	0
GGB	4684	dataset	31	1	2	28	0	0	1	0	0	0
GGB	4684	sample	322	2	15	305	0	0	2	0	0	0
GGB	4689	MAG	176	4	4	168	0	0	4	0	0	0
GGB	4689	dataset	19	1	1	17	0	0	1	0	0	0
GGB	4689	sample	165	4	4	157	0	0	4	0	0	0
GGB	4690	MAG	4	1	0	3	0	0	1	0	0	0
GGB	4690	dataset	2	1	0	1	0	0	1	0	0	0
GGB	4690	sample	4	1	0	3	0	0	1	0	0	0
GGB	4698	MAG	26	1	1	24	0	0	1	0	0	0
GGB	4698	dataset	11	1	1	9	0	0	1	0	0	0
GGB	4698	sample	26	1	1	24	0	0	1	0	0	0
GGB	4702	MAG	3	1	0	2	0	0	1	0	0	0
GGB	4702	dataset	3	1	0	2	0	0	1	0	0	0
GGB	4702	sample	3	1	0	2	0	0	1	0	0	0
GGB	4710	MAG	23	2	4	17	0	0	2	0	0	0
GGB	4710	dataset	12	1	2	9	0	0	1	0	0	0
GGB	4710	sample	23	2	4	17	0	0	2	0	0	0
GGB	4712	MAG	3	1	0	2	0	0	1	0	0	0
GGB	4712	dataset	3	1	0	2	0	0	1	0	0	0
GGB	4712	sample	3	1	0	2	0	0	1	0	0	0
GGB	4715	MAG	15	2	1	12	0	0	1	0	0	1
GGB	4715	dataset	8	2	1	5	0	0	1	0	0	1
GGB	4715	sample	15	2	1	12	0	0	1	0	0	1
GGB	4747	MAG	3	1	1	1	0	0	1	0	0	0
GGB	4747	dataset	3	1	1	1	0	0	1	0	0	0
GGB	4747	sample	3	1	1	1	0	0	1	0	0	0
GGB	4748	MAG	4	1	0	3	0	0	1	0	0	0
GGB	4748	dataset	4	1	0	3	0	0	1	0	0	0
GGB	4748	sample	4	1	0	3	0	0	1	0	0	0
GGB	4750	MAG	157	3	11	143	0	0	3	0	0	0
GGB	4750	dataset	20	1	3	16	0	0	1	0	0	0
GGB	4750	sample	157	3	11	143	0	0	3	0	0	0
GGB	4771	MAG	3	1	0	2	0	0	1	0	0	0
GGB	4771	dataset	3	1	0	2	0	0	1	0	0	0
GGB	4771	sample	3	1	0	2	0	0	1	0	0	0
GGB	4868	MAG	520	5	115	400	3	0	2	0	0	0
GGB	4868	dataset	33	2	4	27	1	0	1	0	0	0
GGB	4868	sample	520	5	115	400	3	0	2	0	0	0
GGB	4877	MAG	815	3	51	761	0	0	3	0	0	0
GGB	4877	dataset	36	1	3	32	0	0	1	0	0	0
GGB	4877	sample	811	3	51	757	0	0	3	0	0	0
GGB	4884	MAG	19	6	8	5	0	0	6	0	0	0
GGB	4884	dataset	5	1	2	2	0	0	1	0	0	0
GGB	4884	sample	19	6	8	5	0	0	6	0	0	0
GGB	4887	MAG	59	2	13	44	0	0	2	0	0	0
GGB	4887	dataset	16	1	2	13	0	0	1	0	0	0
GGB	4887	sample	59	2	13	44	0	0	2	0	0	0
GGB	4978	MAG	43	2	39	2	0	0	2	0	0	0
GGB	4978	dataset	6	1	3	2	0	0	1	0	0	0
GGB	4978	sample	43	2	39	2	0	0	2	0	0	0
GGB	4979	MAG	76	13	57	6	0	0	13	0	0	0
GGB	4979	dataset	9	1	4	4	0	0	1	0	0	0
GGB	4979	sample	76	13	57	6	0	0	13	0	0	0
GGB	5024	MAG	46	4	0	42	0	0	4	0	0	0
GGB	5024	dataset	16	1	0	15	0	0	1	0	0	0
GGB	5024	sample	46	4	0	42	0	0	4	0	0	0
GGB	5027	MAG	10	1	0	9	0	0	1	0	0	0
GGB	5027	dataset	9	1	0	8	0	0	1	0	0	0
GGB	5027	sample	10	1	0	9	0	0	1	0	0	0
GGB	5050	MAG	3	2	0	1	0	0	2	0	0	0
GGB	5050	dataset	2	1	0	1	0	0	1	0	0	0
GGB	5050	sample	3	2	0	1	0	0	2	0	0	0
GGB	5055	MAG	45	3	1	41	0	0	3	0	0	0
GGB	5055	dataset	13	1	1	11	0	0	1	0	0	0
GGB	5055	sample	45	3	1	41	0	0	3	0	0	0
GGB	5060	MAG	52	2	1	49	0	0	2	0	0	0
GGB	5060	dataset	15	1	1	13	0	0	1	0	0	0
GGB	5060	sample	52	2	1	49	0	0	2	0	0	0
GGB	5065	MAG	21	5	0	16	0	0	5	0	0	0
GGB	5065	dataset	13	1	0	12	0	0	1	0	0	0
GGB	5065	sample	21	5	0	16	0	0	5	0	0	0
GGB	5081	MAG	3	1	0	2	0	0	0	1	0	0
GGB	5081	dataset	3	1	0	2	0	0	0	1	0	0
GGB	5081	sample	3	1	0	2	0	0	0	1	0	0
GGB	5129	MAG	2	1	0	1	0	0	0	1	0	0
GGB	5129	dataset	2	1	0	1	0	0	0	1	0	0
GGB	5129	sample	2	1	0	1	0	0	0	1	0	0
GGB	5333	MAG	1	1	0	0	0	1	0	0	0	0
GGB	5333	dataset	1	1	0	0	0	1	0	0	0	0
GGB	5333	sample	1	1	0	0	0	1	0	0	0	0
GGB	5562	MAG	5	2	0	3	1	1	0	0	0	0
GGB	5562	dataset	3	2	0	1	1	1	0	0	0	0
GGB	5562	sample	5	2	0	3	1	1	0	0	0	0
GGB	5644	MAG	155	2	1	152	0	0	0	2	0	0
GGB	5644	dataset	17	1	1	15	0	0	0	1	0	0
GGB	5644	sample	155	2	1	152	0	0	0	2	0	0
GGB	5647	MAG	1	1	0	0	0	0	0	1	0	0
GGB	5647	dataset	1	1	0	0	0	0	0	1	0	0
GGB	5647	sample	1	1	0	0	0	0	0	1	0	0
GGB	5651	MAG	18	1	9	8	0	0	0	1	0	0
GGB	5651	dataset	8	1	1	6	0	0	0	1	0	0
GGB	5651	sample	18	1	9	8	0	0	0	1	0	0
GGB	5659	MAG	21	3	13	5	0	0	0	3	0	0
GGB	5659	dataset	7	1	2	4	0	0	0	1	0	0
GGB	5659	sample	21	3	13	5	0	0	0	3	0	0
GGB	5661	MAG	31	1	2	28	0	0	0	1	0	0
GGB	5661	dataset	15	1	1	13	0	0	0	1	0	0
GGB	5661	sample	31	1	2	28	0	0	0	1	0	0
GGB	5977	MAG	11	4	1	6	1	0	3	0	0	0
GGB	5977	dataset	8	2	1	5	1	0	1	0	0	0
GGB	5977	sample	11	4	1	6	1	0	3	0	0	0
GGB	5978	MAG	21	7	4	10	2	0	5	0	0	0
GGB	5978	dataset	7	2	2	3	1	0	1	0	0	0
GGB	5978	sample	21	7	4	10	2	0	5	0	0	0
GGB	5988	MAG	35	3	14	18	1	0	1	0	0	1
GGB	5988	dataset	15	3	2	10	1	0	1	0	0	1
GGB	5988	sample	35	3	14	18	1	0	1	0	0	1
GGB	5989	MAG	14	13	0	1	1	0	11	0	0	1
GGB	5989	dataset	4	3	0	1	1	0	1	0	0	1
GGB	5989	sample	13	12	0	1	1	0	10	0	0	1
GGB	5995	MAG	4	1	2	1	0	0	1	0	0	0
GGB	5995	dataset	3	1	1	1	0	0	1	0	0	0
GGB	5995	sample	4	1	2	1	0	0	1	0	0	0
GGB	6012	MAG	91	2	26	63	0	0	2	0	0	0
GGB	6012	dataset	15	1	3	11	0	0	1	0	0	0
GGB	6012	sample	91	2	26	63	0	0	2	0	0	0
GGB	6019	MAG	33	1	20	12	0	0	0	0	0	1
GGB	6019	dataset	11	1	4	6	0	0	0	0	0	1
GGB	6019	sample	33	1	20	12	0	0	0	0	0	1
GGB	6074	MAG	14	9	5	0	0	0	1	0	0	8
GGB	6074	dataset	5	2	3	0	0	0	1	0	0	1
GGB	6074	sample	14	9	5	0	0	0	1	0	0	8
GGB	6127	MAG	9	3	5	1	0	0	0	0	0	3
GGB	6127	dataset	3	1	1	1	0	0	0	0	0	1
GGB	6127	sample	9	3	5	1	0	0	0	0	0	3
GGB	6128	MAG	26	1	19	6	0	0	0	0	0	1
GGB	6128	dataset	7	1	2	4	0	0	0	0	0	1
GGB	6128	sample	26	1	19	6	0	0	0	0	0	1
GGB	6515	MAG	23	2	12	9	0	0	2	0	0	0
GGB	6515	dataset	9	1	3	5	0	0	1	0	0	0
GGB	6515	sample	23	2	12	9	0	0	2	0	0	0
GGB	6517	MAG	9	6	3	0	0	0	6	0	0	0
GGB	6517	dataset	3	1	2	0	0	0	1	0	0	0
GGB	6517	sample	9	6	3	0	0	0	6	0	0	0
GGB	6520	MAG	63	5	52	6	0	0	2	0	0	3
GGB	6520	dataset	10	2	4	4	0	0	1	0	0	1
GGB	6520	sample	63	5	52	6	0	0	2	0	0	3
GGB	6565	MAG	53	3	31	19	0	0	3	0	0	0
GGB	6565	dataset	14	1	4	9	0	0	1	0	0	0
GGB	6565	sample	53	3	31	19	0	0	3	0	0	0
GGB	6585	MAG	37	3	0	34	0	0	3	0	0	0
GGB	6585	dataset	8	1	0	7	0	0	1	0	0	0
GGB	6585	sample	37	3	0	34	0	0	3	0	0	0
GGB	6586	MAG	34	11	16	7	0	0	2	0	0	9
GGB	6586	dataset	6	2	2	2	0	0	1	0	0	1
GGB	6586	sample	34	11	16	7	0	0	2	0	0	9
GGB	6588	MAG	5	4	0	1	0	0	4	0	0	0
GGB	6588	dataset	2	1	0	1	0	0	1	0	0	0
GGB	6588	sample	5	4	0	1	0	0	4	0	0	0
GGB	6593	MAG	45	2	34	9	0	0	2	0	0	0
GGB	6593	dataset	10	1	4	5	0	0	1	0	0	0
GGB	6593	sample	44	2	33	9	0	0	2	0	0	0
GGB	6598	MAG	5	4	1	0	0	0	4	0	0	0
GGB	6598	dataset	2	1	1	0	0	0	1	0	0	0
GGB	6598	sample	5	4	1	0	0	0	4	0	0	0
GGB	6599	MAG	4	3	0	1	0	0	3	0	0	0
GGB	6599	dataset	2	1	0	1	0	0	1	0	0	0
GGB	6599	sample	4	3	0	1	0	0	3	0	0	0
GGB	6985	MAG	1425	3	125	1297	2	0	0	0	1	0
GGB	6985	dataset	43	2	4	37	1	0	0	0	1	0
GGB	6985	sample	1425	3	125	1297	2	0	0	0	1	0
GGB	6999	MAG	81	1	12	68	0	0	0	1	0	0
GGB	6999	dataset	27	1	3	23	0	0	0	1	0	0
GGB	6999	sample	81	1	12	68	0	0	0	1	0	0
GGB	7032	MAG	15	2	0	13	0	0	0	2	0	0
GGB	7032	dataset	4	1	0	3	0	0	0	1	0	0
GGB	7032	sample	14	1	0	13	0	0	0	1	0	0
GGB	9046	MAG	5	2	0	3	0	0	2	0	0	0
GGB	9046	dataset	3	1	0	2	0	0	1	0	0	0
GGB	9046	sample	5	2	0	3	0	0	2	0	0	0
GGB	9054	MAG	28	9	4	15	2	0	4	0	0	3
GGB	9054	dataset	12	3	2	7	1	0	1	0	0	1
GGB	9054	sample	28	9	4	15	2	0	4	0	0	3
GGB	9056	MAG	52	7	17	28	0	0	2	0	0	5
GGB	9056	dataset	17	2	4	11	0	0	1	0	0	1
GGB	9056	sample	52	7	17	28	0	0	2	0	0	5
GGB	9057	MAG	182	20	24	138	0	0	6	0	0	14
GGB	9057	dataset	21	2	3	16	0	0	1	0	0	1
GGB	9057	sample	182	20	24	138	0	0	6	0	0	14
GGB	9059	MAG	278	5	59	214	0	0	5	0	0	0
GGB	9059	dataset	30	1	4	25	0	0	1	0	0	0
GGB	9059	sample	278	5	59	214	0	0	5	0	0	0
GGB	9061	MAG	75	3	11	61	0	0	2	0	0	1
GGB	9061	dataset	20	2	3	15	0	0	1	0	0	1
GGB	9061	sample	75	3	11	61	0	0	2	0	0	1
GGB	9072	MAG	10	3	3	4	0	0	3	0	0	0
GGB	9072	dataset	6	1	1	4	0	0	1	0	0	0
GGB	9072	sample	10	3	3	4	0	0	3	0	0	0
GGB	9073	MAG	6	1	4	1	0	0	1	0	0	0
GGB	9073	dataset	3	1	1	1	0	0	1	0	0	0
GGB	9073	sample	6	1	4	1	0	0	1	0	0	0
GGB	9075	MAG	33	2	12	19	0	0	1	0	0	1
GGB	9075	dataset	9	2	2	5	0	0	1	0	0	1
GGB	9075	sample	33	2	12	19	0	0	1	0	0	1
GGB	9076	MAG	69	3	36	30	0	0	3	0	0	0
GGB	9076	dataset	13	1	3	9	0	0	1	0	0	0
GGB	9076	sample	69	3	36	30	0	0	3	0	0	0
GGB	9079	MAG	8	1	3	4	0	0	1	0	0	0
GGB	9079	dataset	4	1	1	2	0	0	1	0	0	0
GGB	9079	sample	8	1	3	4	0	0	1	0	0	0
GGB	9080	MAG	25	8	7	10	0	0	4	0	0	4
GGB	9080	dataset	8	2	2	4	0	0	1	0	0	1
GGB	9080	sample	25	8	7	10	0	0	4	0	0	4
GGB	9081	MAG	55	3	17	35	0	0	2	0	0	1
GGB	9081	dataset	15	2	3	10	0	0	1	0	0	1
GGB	9081	sample	55	3	17	35	0	0	2	0	0	1
GGB	9088	MAG	24	2	10	12	0	0	1	0	0	1
GGB	9088	dataset	11	2	2	7	0	0	1	0	0	1
GGB	9088	sample	24	2	10	12	0	0	1	0	0	1
GGB	9129	MAG	3	2	0	1	0	0	2	0	0	0
GGB	9129	dataset	2	1	0	1	0	0	1	0	0	0
GGB	9129	sample	3	2	0	1	0	0	2	0	0	0
GGB	9132	MAG	14	1	5	8	0	0	1	0	0	0
GGB	9132	dataset	7	1	1	5	0	0	1	0	0	0
GGB	9132	sample	14	1	5	8	0	0	1	0	0	0
GGB	9138	MAG	3	2	0	1	0	0	2	0	0	0
GGB	9138	dataset	2	1	0	1	0	0	1	0	0	0
GGB	9138	sample	3	2	0	1	0	0	2	0	0	0
GGB	9147	MAG	39	1	10	28	0	0	1	0	0	0
GGB	9147	dataset	11	1	2	8	0	0	1	0	0	0
GGB	9147	sample	39	1	10	28	0	0	1	0	0	0
GGB	9149	MAG	8	1	2	5	0	0	0	0	0	1
GGB	9149	dataset	5	1	1	3	0	0	0	0	0	1
GGB	9149	sample	8	1	2	5	0	0	0	0	0	1
GGB	9152	MAG	7	4	3	0	0	0	4	0	0	0
GGB	9152	dataset	2	1	1	0	0	0	1	0	0	0
GGB	9152	sample	7	4	3	0	0	0	4	0	0	0
GGB	9155	MAG	3	1	0	2	0	0	1	0	0	0
GGB	9155	dataset	3	1	0	2	0	0	1	0	0	0
GGB	9155	sample	3	1	0	2	0	0	1	0	0	0
GGB	9247	MAG	6	2	2	2	0	0	2	0	0	0
GGB	9247	dataset	4	1	1	2	0	0	1	0	0	0
GGB	9247	sample	6	2	2	2	0	0	2	0	0	0
GGB	9261	MAG	125	1	38	86	0	0	1	0	0	0
GGB	9261	dataset	23	1	4	18	0	0	1	0	0	0
GGB	9261	sample	125	1	38	86	0	0	1	0	0	0
GGB	9262	MAG	6	1	0	5	0	0	0	0	0	1
GGB	9262	dataset	6	1	0	5	0	0	0	0	0	1
GGB	9262	sample	6	1	0	5	0	0	0	0	0	1
GGB	9263	MAG	10	4	0	6	0	0	4	0	0	0
GGB	9263	dataset	4	1	0	3	0	0	1	0	0	0
GGB	9263	sample	10	4	0	6	0	0	4	0	0	0
GGB	9264	MAG	11	1	4	6	0	0	1	0	0	0
GGB	9264	dataset	6	1	1	4	0	0	1	0	0	0
GGB	9264	sample	11	1	4	6	0	0	1	0	0	0
GGB	9272	MAG	4	1	0	3	0	0	1	0	0	0
GGB	9272	dataset	3	1	0	2	0	0	1	0	0	0
GGB	9272	sample	4	1	0	3	0	0	1	0	0	0
GGB	9284	MAG	79	4	28	47	0	0	4	0	0	0
GGB	9284	dataset	16	1	3	12	0	0	1	0	0	0
GGB	9284	sample	79	4	28	47	0	0	4	0	0	0
GGB	9285	MAG	52	3	10	39	0	0	3	0	0	0
GGB	9285	dataset	18	1	3	14	0	0	1	0	0	0
GGB	9285	sample	52	3	10	39	0	0	3	0	0	0
GGB	9286	MAG	48	4	8	36	0	0	1	0	0	3
GGB	9286	dataset	13	2	3	8	0	0	1	0	0	1
GGB	9286	sample	48	4	8	36	0	0	1	0	0	3
GGB	9331	MAG	31	7	1	23	0	0	7	0	0	0
GGB	9331	dataset	13	1	1	11	0	0	1	0	0	0
GGB	9331	sample	31	7	1	23	0	0	7	0	0	0
GGB	9342	MAG	633	4	44	585	0	0	2	0	0	2
GGB	9342	dataset	35	2	4	29	0	0	1	0	0	1
GGB	9342	sample	633	4	44	585	0	0	2	0	0	2
GGB	9345	MAG	498	6	20	472	0	0	6	0	0	0
GGB	9345	dataset	31	1	3	27	0	0	1	0	0	0
GGB	9345	sample	498	6	20	472	0	0	6	0	0	0
GGB	9346	MAG	5	1	0	4	0	0	1	0	0	0
GGB	9346	dataset	5	1	0	4	0	0	1	0	0	0
GGB	9346	sample	5	1	0	4	0	0	1	0	0	0
GGB	9347	MAG	357	5	35	317	0	0	5	0	0	0
GGB	9347	dataset	32	1	4	27	0	0	1	0	0	0
GGB	9347	sample	356	5	34	317	0	0	5	0	0	0
GGB	9436	MAG	73	1	11	61	0	0	1	0	0	0
GGB	9436	dataset	16	1	2	13	0	0	1	0	0	0
GGB	9436	sample	73	1	11	61	0	0	1	0	0	0
GGB	9507	MAG	7	1	4	2	0	0	1	0	0	0
GGB	9507	dataset	3	1	1	1	0	0	1	0	0	0
GGB	9507	sample	7	1	4	2	0	0	1	0	0	0
GGB	9540	MAG	6	1	0	5	0	0	0	0	0	1
GGB	9540	dataset	4	1	0	3	0	0	0	0	0	1
GGB	9540	sample	6	1	0	5	0	0	0	0	0	1
GGB	9568	MAG	44	4	7	33	2	0	1	0	0	1
GGB	9568	dataset	15	3	2	10	1	0	1	0	0	1
GGB	9568	sample	44	4	7	33	2	0	1	0	0	1
GGB	9594	MAG	12	1	8	3	0	0	1	0	0	0
GGB	9594	dataset	5	1	2	2	0	0	1	0	0	0
GGB	9594	sample	12	1	8	3	0	0	1	0	0	0
GGB	9596	MAG	2	1	0	1	0	0	1	0	0	0
GGB	9596	dataset	2	1	0	1	0	0	1	0	0	0
GGB	9596	sample	2	1	0	1	0	0	1	0	0	0
GGB	9604	MAG	2	1	0	1	0	0	1	0	0	0
GGB	9604	dataset	2	1	0	1	0	0	1	0	0	0
GGB	9604	sample	2	1	0	1	0	0	1	0	0	0
GGB	9607	MAG	11	6	1	4	0	0	1	0	0	5
GGB	9607	dataset	6	2	1	3	0	0	1	0	0	1
GGB	9607	sample	11	6	1	4	0	0	1	0	0	5
GGB	9615	MAG	456	5	29	422	0	0	5	0	0	0
GGB	9615	dataset	30	1	2	27	0	0	1	0	0	0
GGB	9615	sample	454	5	29	420	0	0	5	0	0	0
GGB	9618	MAG	13	4	4	5	0	0	1	0	0	3
GGB	9618	dataset	6	2	1	3	0	0	1	0	0	1
GGB	9618	sample	13	4	4	5	0	0	1	0	0	3
GGB	9631	MAG	144	5	24	115	0	0	4	0	0	1
GGB	9631	dataset	30	2	3	25	0	0	1	0	0	1
GGB	9631	sample	143	5	23	115	0	0	4	0	0	1
GGB	9635	MAG	894	13	79	802	1	0	8	0	0	4
GGB	9635	dataset	40	3	4	33	1	0	1	0	0	1
GGB	9635	sample	864	11	72	781	1	0	6	0	0	4
GGB	9637	MAG	5	1	1	3	0	0	1	0	0	0
GGB	9637	dataset	4	1	1	2	0	0	1	0	0	0
GGB	9637	sample	5	1	1	3	0	0	1	0	0	0
GGB	9638	MAG	2	1	1	0	0	0	1	0	0	0
GGB	9638	dataset	2	1	1	0	0	0	1	0	0	0
GGB	9638	sample	2	1	1	0	0	0	1	0	0	0
GGB	9645	MAG	2	1	0	1	0	0	0	0	0	1
GGB	9645	dataset	2	1	0	1	0	0	0	0	0	1
GGB	9645	sample	2	1	0	1	0	0	0	0	0	1
GGB	9671	MAG	3	1	0	2	0	0	1	0	0	0
GGB	9671	dataset	3	1	0	2	0	0	1	0	0	0
GGB	9671	sample	3	1	0	2	0	0	1	0	0	0
GGB	9672	MAG	5	1	3	1	0	0	1	0	0	0
GGB	9672	dataset	3	1	1	1	0	0	1	0	0	0
GGB	9672	sample	5	1	3	1	0	0	1	0	0	0
GGB	9673	MAG	57	11	2	44	1	6	4	0	0	0
GGB	9673	dataset	19	3	1	15	1	1	1	0	0	0
GGB	9673	sample	57	11	2	44	1	6	4	0	0	0
GGB	9677	MAG	346	7	2	337	1	0	4	0	0	2
GGB	9677	dataset	28	3	1	24	1	0	1	0	0	1
GGB	9677	sample	343	7	2	334	1	0	4	0	0	2
GGB	9689	MAG	6	2	1	3	0	0	2	0	0	0
GGB	9689	dataset	3	1	1	1	0	0	1	0	0	0
GGB	9689	sample	6	2	1	3	0	0	2	0	0	0
GGB	9691	MAG	154	2	11	141	0	0	2	0	0	0
GGB	9691	dataset	24	1	3	20	0	0	1	0	0	0
GGB	9691	sample	154	2	11	141	0	0	2	0	0	0
GGB	9692	MAG	2	1	1	0	0	0	1	0	0	0
GGB	9692	dataset	2	1	1	0	0	0	1	0	0	0
GGB	9692	sample	2	1	1	0	0	0	1	0	0	0
GGB	9702	MAG	7	2	0	5	0	0	2	0	0	0
GGB	9702	dataset	4	1	0	3	0	0	1	0	0	0
GGB	9702	sample	7	2	0	5	0	0	2	0	0	0
GGB	9705	MAG	112	2	5	105	0	0	1	0	0	1
GGB	9705	dataset	27	2	2	23	0	0	1	0	0	1
GGB	9705	sample	111	2	5	104	0	0	1	0	0	1
GGB	9708	MAG	565	7	33	525	0	0	1	0	0	6
GGB	9708	dataset	38	2	4	32	0	0	1	0	0	1
GGB	9708	sample	540	7	31	502	0	0	1	0	0	6
GGB	9712	MAG	271	11	30	230	0	0	7	0	0	4
GGB	9712	dataset	27	2	3	22	0	0	1	0	0	1
GGB	9712	sample	271	11	30	230	0	0	7	0	0	4
GGB	9713	MAG	377	7	32	338	0	0	3	0	0	4
GGB	9713	dataset	35	2	4	29	0	0	1	0	0	1
GGB	9713	sample	377	7	32	338	0	0	3	0	0	4
GGB	9714	MAG	1314	13	68	1233	0	0	8	0	0	5
GGB	9714	dataset	37	2	4	31	0	0	1	0	0	1
GGB	9714	sample	1308	13	68	1227	0	0	8	0	0	5
GGB	9715	MAG	1069	1	54	1014	0	0	1	0	0	0
GGB	9715	dataset	33	1	2	30	0	0	1	0	0	0
GGB	9715	sample	1064	1	54	1009	0	0	1	0	0	0
GGB	9729	MAG	12	2	9	1	0	0	2	0	0	0
GGB	9729	dataset	5	1	3	1	0	0	1	0	0	0
GGB	9729	sample	12	2	9	1	0	0	2	0	0	0
GGB	9737	MAG	11	1	6	4	0	0	1	0	0	0
GGB	9737	dataset	7	1	2	4	0	0	1	0	0	0
GGB	9737	sample	11	1	6	4	0	0	1	0	0	0
GGB	9740	MAG	2847	8	128	2711	0	0	4	0	0	4
GGB	9740	dataset	41	2	4	35	0	0	1	0	0	1
GGB	9740	sample	2466	6	115	2345	0	0	2	0	0	4
GGB	9741	MAG	2113	7	108	1998	0	0	2	0	0	5
GGB	9741	dataset	42	2	4	36	0	0	1	0	0	1
GGB	9741	sample	1941	7	100	1834	0	0	2	0	0	5
GGB	9747	MAG	539	3	69	467	0	0	2	0	0	1
GGB	9747	dataset	34	2	4	28	0	0	1	0	0	1
GGB	9747	sample	535	3	66	466	0	0	2	0	0	1
GGB	9758	MAG	1155	1	40	1114	0	0	1	0	0	0
GGB	9758	dataset	38	1	3	34	0	0	1	0	0	0
GGB	9758	sample	1155	1	40	1114	0	0	1	0	0	0
GGB	9762	MAG	74	1	14	59	0	0	1	0	0	0
GGB	9762	dataset	11	1	2	8	0	0	1	0	0	0
GGB	9762	sample	74	1	14	59	0	0	1	0	0	0
GGB	9823	MAG	230	3	27	200	0	0	3	0	0	0
GGB	9823	dataset	27	1	3	23	0	0	1	0	0	0
GGB	9823	sample	230	3	27	200	0	0	3	0	0	0
GGB	10622	MAG	46	2	2	42	0	2	0	0	0	0
GGB	10622	dataset	16	1	2	13	0	1	0	0	0	0
GGB	10622	sample	46	2	2	42	0	2	0	0	0	0
GGB	10664	MAG	14	2	9	3	1	0	1	0	0	0
GGB	10664	dataset	5	2	2	1	1	0	1	0	0	0
GGB	10664	sample	14	2	9	3	1	0	1	0	0	0
GGB	10690	MAG	19	5	12	2	0	0	5	0	0	0
GGB	10690	dataset	6	1	3	2	0	0	1	0	0	0
GGB	10690	sample	19	5	12	2	0	0	5	0	0	0
GGB	10693	MAG	31	8	12	11	0	0	8	0	0	0
GGB	10693	dataset	10	1	3	6	0	0	1	0	0	0
GGB	10693	sample	31	8	12	11	0	0	8	0	0	0
GGB	10708	MAG	42	9	18	15	0	0	7	0	1	1
GGB	10708	dataset	13	3	4	6	0	0	1	0	1	1
GGB	10708	sample	42	9	18	15	0	0	7	0	1	1
GGB	10709	MAG	3	2	0	1	0	0	2	0	0	0
GGB	10709	dataset	2	1	0	1	0	0	1	0	0	0
GGB	10709	sample	3	2	0	1	0	0	2	0	0	0
GGB	11120	MAG	2	1	0	1	0	0	1	0	0	0
GGB	11120	dataset	2	1	0	1	0	0	1	0	0	0
GGB	11120	sample	2	1	0	1	0	0	1	0	0	0
GGB	12451	MAG	10	10	0	0	0	0	10	0	0	0
GGB	12451	dataset	1	1	0	0	0	0	1	0	0	0
GGB	12451	sample	10	10	0	0	0	0	10	0	0	0
GGB	12502	MAG	9	1	5	3	0	0	1	0	0	0
GGB	12502	dataset	4	1	2	1	0	0	1	0	0	0
GGB	12502	sample	9	1	5	3	0	0	1	0	0	0
GGB	12691	MAG	4	1	3	0	0	0	1	0	0	0
GGB	12691	dataset	3	1	2	0	0	0	1	0	0	0
GGB	12691	sample	4	1	3	0	0	0	1	0	0	0
GGB	12693	MAG	6	1	0	5	0	1	0	0	0	0
GGB	12693	dataset	4	1	0	3	0	1	0	0	0	0
GGB	12693	sample	6	1	0	5	0	1	0	0	0	0
GGB	12695	MAG	26	3	16	7	0	0	3	0	0	0
GGB	12695	dataset	8	1	3	4	0	0	1	0	0	0
GGB	12695	sample	26	3	16	7	0	0	3	0	0	0
GGB	12749	MAG	3	2	0	1	0	0	2	0	0	0
GGB	12749	dataset	2	1	0	1	0	0	1	0	0	0
GGB	12749	sample	3	2	0	1	0	0	2	0	0	0
GGB	12823	MAG	6	6	0	0	0	6	0	0	0	0
GGB	12823	dataset	1	1	0	0	0	1	0	0	0	0
GGB	12823	sample	6	6	0	0	0	6	0	0	0	0
GGB	12824	MAG	3	3	0	0	2	0	1	0	0	0
GGB	12824	dataset	2	2	0	0	1	0	1	0	0	0
GGB	12824	sample	3	3	0	0	2	0	1	0	0	0
GGB	12825	MAG	5	5	0	0	0	5	0	0	0	0
GGB	12825	dataset	1	1	0	0	0	1	0	0	0	0
GGB	12825	sample	5	5	0	0	0	5	0	0	0	0
GGB	12826	MAG	2	2	0	0	0	2	0	0	0	0
GGB	12826	dataset	1	1	0	0	0	1	0	0	0	0
GGB	12826	sample	2	2	0	0	0	2	0	0	0	0
GGB	12828	MAG	6	6	0	0	0	0	6	0	0	0
GGB	12828	dataset	1	1	0	0	0	0	1	0	0	0
GGB	12828	sample	6	6	0	0	0	0	6	0	0	0
GGB	12829	MAG	5	5	0	0	2	0	3	0	0	0
GGB	12829	dataset	2	2	0	0	1	0	1	0	0	0
GGB	12829	sample	5	5	0	0	2	0	3	0	0	0
GGB	12830	MAG	1	1	0	0	1	0	0	0	0	0
GGB	12830	dataset	1	1	0	0	1	0	0	0	0	0
GGB	12830	sample	1	1	0	0	1	0	0	0	0	0
GGB	12831	MAG	1	1	0	0	0	0	1	0	0	0
GGB	12831	dataset	1	1	0	0	0	0	1	0	0	0
GGB	12831	sample	1	1	0	0	0	0	1	0	0	0
GGB	12832	MAG	2	2	0	0	2	0	0	0	0	0
GGB	12832	dataset	1	1	0	0	1	0	0	0	0	0
GGB	12832	sample	2	2	0	0	2	0	0	0	0	0
GGB	12833	MAG	1	1	0	0	0	0	1	0	0	0
GGB	12833	dataset	1	1	0	0	0	0	1	0	0	0
GGB	12833	sample	1	1	0	0	0	0	1	0	0	0
GGB	12834	MAG	3	3	0	0	2	0	0	0	0	1
GGB	12834	dataset	2	2	0	0	1	0	0	0	0	1
GGB	12834	sample	3	3	0	0	2	0	0	0	0	1
GGB	12835	MAG	11	11	0	0	0	0	0	0	0	11
GGB	12835	dataset	1	1	0	0	0	0	0	0	0	1
GGB	12835	sample	11	11	0	0	0	0	0	0	0	11
GGB	12836	MAG	1	1	0	0	0	0	1	0	0	0
GGB	12836	dataset	1	1	0	0	0	0	1	0	0	0
GGB	12836	sample	1	1	0	0	0	0	1	0	0	0
GGB	12837	MAG	2	2	0	0	0	2	0	0	0	0
GGB	12837	dataset	1	1	0	0	0	1	0	0	0	0
GGB	12837	sample	2	2	0	0	0	2	0	0	0	0
GGB	12838	MAG	1	1	0	0	0	1	0	0	0	0
GGB	12838	dataset	1	1	0	0	0	1	0	0	0	0
GGB	12838	sample	1	1	0	0	0	1	0	0	0	0
GGB	12840	MAG	4	4	0	0	0	4	0	0	0	0
GGB	12840	dataset	1	1	0	0	0	1	0	0	0	0
GGB	12840	sample	4	4	0	0	0	4	0	0	0	0
GGB	12841	MAG	1	1	0	0	0	0	0	0	0	1
GGB	12841	dataset	1	1	0	0	0	0	0	0	0	1
GGB	12841	sample	1	1	0	0	0	0	0	0	0	1
GGB	12842	MAG	2	2	0	0	0	2	0	0	0	0
GGB	12842	dataset	1	1	0	0	0	1	0	0	0	0
GGB	12842	sample	2	2	0	0	0	2	0	0	0	0
GGB	12844	MAG	1	1	0	0	0	0	0	0	1	0
GGB	12844	dataset	1	1	0	0	0	0	0	0	1	0
GGB	12844	sample	1	1	0	0	0	0	0	0	1	0
GGB	12850	MAG	3	3	0	0	1	0	0	0	0	2
GGB	12850	dataset	2	2	0	0	1	0	0	0	0	1
GGB	12850	sample	3	3	0	0	1	0	0	0	0	2
GGB	12851	MAG	21	21	0	0	1	0	9	0	0	11
GGB	12851	dataset	3	3	0	0	1	0	1	0	0	1
GGB	12851	sample	21	21	0	0	1	0	9	0	0	11
GGB	12853	MAG	15	15	0	0	0	0	0	0	0	15
GGB	12853	dataset	1	1	0	0	0	0	0	0	0	1
GGB	12853	sample	14	14	0	0	0	0	0	0	0	14
GGB	12854	MAG	1	1	0	0	0	0	0	0	1	0
GGB	12854	dataset	1	1	0	0	0	0	0	0	1	0
GGB	12854	sample	1	1	0	0	0	0	0	0	1	0
GGB	12855	MAG	1	1	0	0	1	0	0	0	0	0
GGB	12855	dataset	1	1	0	0	1	0	0	0	0	0
GGB	12855	sample	1	1	0	0	1	0	0	0	0	0
GGB	12856	MAG	1	1	0	0	1	0	0	0	0	0
GGB	12856	dataset	1	1	0	0	1	0	0	0	0	0
GGB	12856	sample	1	1	0	0	1	0	0	0	0	0
GGB	12857	MAG	3	3	0	0	0	0	3	0	0	0
GGB	12857	dataset	1	1	0	0	0	0	1	0	0	0
GGB	12857	sample	3	3	0	0	0	0	3	0	0	0
GGB	12859	MAG	2	2	0	0	0	0	2	0	0	0
GGB	12859	dataset	1	1	0	0	0	0	1	0	0	0
GGB	12859	sample	2	2	0	0	0	0	2	0	0	0
GGB	12860	MAG	5	5	0	0	1	4	0	0	0	0
GGB	12860	dataset	2	2	0	0	1	1	0	0	0	0
GGB	12860	sample	5	5	0	0	1	4	0	0	0	0
GGB	12861	MAG	1	1	0	0	0	0	1	0	0	0
GGB	12861	dataset	1	1	0	0	0	0	1	0	0	0
GGB	12861	sample	1	1	0	0	0	0	1	0	0	0
GGB	12862	MAG	2	2	0	0	2	0	0	0	0	0
GGB	12862	dataset	1	1	0	0	1	0	0	0	0	0
GGB	12862	sample	2	2	0	0	2	0	0	0	0	0
GGB	12863	MAG	1	1	0	0	1	0	0	0	0	0
GGB	12863	dataset	1	1	0	0	1	0	0	0	0	0
GGB	12863	sample	1	1	0	0	1	0	0	0	0	0
GGB	12864	MAG	2	2	0	0	2	0	0	0	0	0
GGB	12864	dataset	1	1	0	0	1	0	0	0	0	0
GGB	12864	sample	2	2	0	0	2	0	0	0	0	0
GGB	12865	MAG	4	4	0	0	4	0	0	0	0	0
GGB	12865	dataset	1	1	0	0	1	0	0	0	0	0
GGB	12865	sample	4	4	0	0	4	0	0	0	0	0
GGB	12866	MAG	7	7	0	0	7	0	0	0	0	0
GGB	12866	dataset	1	1	0	0	1	0	0	0	0	0
GGB	12866	sample	7	7	0	0	7	0	0	0	0	0
GGB	12867	MAG	3	3	0	0	3	0	0	0	0	0
GGB	12867	dataset	1	1	0	0	1	0	0	0	0	0
GGB	12867	sample	3	3	0	0	3	0	0	0	0	0
GGB	12868	MAG	2	2	0	0	0	0	0	0	2	0
GGB	12868	dataset	1	1	0	0	0	0	0	0	1	0
GGB	12868	sample	2	2	0	0	0	0	0	0	2	0
GGB	12869	MAG	7	7	0	0	0	0	7	0	0	0
GGB	12869	dataset	1	1	0	0	0	0	1	0	0	0
GGB	12869	sample	7	7	0	0	0	0	7	0	0	0
GGB	12870	MAG	2	2	0	0	0	0	0	0	2	0
GGB	12870	dataset	1	1	0	0	0	0	0	0	1	0
GGB	12870	sample	2	2	0	0	0	0	0	0	2	0
GGB	12871	MAG	9	9	0	0	0	0	0	0	0	9
GGB	12871	dataset	1	1	0	0	0	0	0	0	0	1
GGB	12871	sample	9	9	0	0	0	0	0	0	0	9
GGB	12873	MAG	3	3	0	0	3	0	0	0	0	0
GGB	12873	dataset	1	1	0	0	1	0	0	0	0	0
GGB	12873	sample	3	3	0	0	3	0	0	0	0	0
GGB	12874	MAG	4	4	0	0	0	0	0	0	0	4
GGB	12874	dataset	1	1	0	0	0	0	0	0	0	1
GGB	12874	sample	4	4	0	0	0	0	0	0	0	4
GGB	12875	MAG	2	2	0	0	0	0	2	0	0	0
GGB	12875	dataset	1	1	0	0	0	0	1	0	0	0
GGB	12875	sample	2	2	0	0	0	0	2	0	0	0
GGB	12876	MAG	1	1	0	0	0	0	1	0	0	0
GGB	12876	dataset	1	1	0	0	0	0	1	0	0	0
GGB	12876	sample	1	1	0	0	0	0	1	0	0	0
GGB	12877	MAG	4	4	0	0	0	0	4	0	0	0
GGB	12877	dataset	1	1	0	0	0	0	1	0	0	0
GGB	12877	sample	4	4	0	0	0	0	4	0	0	0
GGB	12878	MAG	1	1	0	0	0	0	1	0	0	0
GGB	12878	dataset	1	1	0	0	0	0	1	0	0	0
GGB	12878	sample	1	1	0	0	0	0	1	0	0	0
GGB	12879	MAG	4	4	0	0	4	0	0	0	0	0
GGB	12879	dataset	1	1	0	0	1	0	0	0	0	0
GGB	12879	sample	4	4	0	0	4	0	0	0	0	0
GGB	12880	MAG	1	1	0	0	1	0	0	0	0	0
GGB	12880	dataset	1	1	0	0	1	0	0	0	0	0
GGB	12880	sample	1	1	0	0	1	0	0	0	0	0
GGB	12881	MAG	2	2	0	0	2	0	0	0	0	0
GGB	12881	dataset	1	1	0	0	1	0	0	0	0	0
GGB	12881	sample	2	2	0	0	2	0	0	0	0	0
GGB	12882	MAG	2	2	0	0	2	0	0	0	0	0
GGB	12882	dataset	1	1	0	0	1	0	0	0	0	0
GGB	12882	sample	2	2	0	0	2	0	0	0	0	0
GGB	12883	MAG	1	1	0	0	0	1	0	0	0	0
GGB	12883	dataset	1	1	0	0	0	1	0	0	0	0
GGB	12883	sample	1	1	0	0	0	1	0	0	0	0
GGB	12884	MAG	1	1	0	0	1	0	0	0	0	0
GGB	12884	dataset	1	1	0	0	1	0	0	0	0	0
GGB	12884	sample	1	1	0	0	1	0	0	0	0	0
GGB	12885	MAG	1	1	0	0	1	0	0	0	0	0
GGB	12885	dataset	1	1	0	0	1	0	0	0	0	0
GGB	12885	sample	1	1	0	0	1	0	0	0	0	0
GGB	12886	MAG	2	2	0	0	2	0	0	0	0	0
GGB	12886	dataset	1	1	0	0	1	0	0	0	0	0
GGB	12886	sample	2	2	0	0	2	0	0	0	0	0
GGB	12887	MAG	4	4	0	0	4	0	0	0	0	0
GGB	12887	dataset	1	1	0	0	1	0	0	0	0	0
GGB	12887	sample	4	4	0	0	4	0	0	0	0	0
GGB	12888	MAG	1	1	0	0	1	0	0	0	0	0
GGB	12888	dataset	1	1	0	0	1	0	0	0	0	0
GGB	12888	sample	1	1	0	0	1	0	0	0	0	0
GGB	12889	MAG	1	1	0	0	1	0	0	0	0	0
GGB	12889	dataset	1	1	0	0	1	0	0	0	0	0
GGB	12889	sample	1	1	0	0	1	0	0	0	0	0
GGB	12890	MAG	1	1	0	0	0	0	0	1	0	0
GGB	12890	dataset	1	1	0	0	0	0	0	1	0	0
GGB	12890	sample	1	1	0	0	0	0	0	1	0	0
GGB	12892	MAG	3	3	0	0	0	0	3	0	0	0
GGB	12892	dataset	1	1	0	0	0	0	1	0	0	0
GGB	12892	sample	3	3	0	0	0	0	3	0	0	0
GGB	12893	MAG	1	1	0	0	0	0	0	0	1	0
GGB	12893	dataset	1	1	0	0	0	0	0	0	1	0
GGB	12893	sample	1	1	0	0	0	0	0	0	1	0
GGB	12894	MAG	3	3	0	0	3	0	0	0	0	0
GGB	12894	dataset	1	1	0	0	1	0	0	0	0	0
GGB	12894	sample	3	3	0	0	3	0	0	0	0	0
GGB	12895	MAG	15	15	0	0	0	0	0	0	0	15
GGB	12895	dataset	1	1	0	0	0	0	0	0	0	1
GGB	12895	sample	15	15	0	0	0	0	0	0	0	15
GGB	12896	MAG	2	2	0	0	0	2	0	0	0	0
GGB	12896	dataset	1	1	0	0	0	1	0	0	0	0
GGB	12896	sample	2	2	0	0	0	2	0	0	0	0
GGB	12897	MAG	14	14	0	0	0	0	0	0	0	14
GGB	12897	dataset	1	1	0	0	0	0	0	0	0	1
GGB	12897	sample	14	14	0	0	0	0	0	0	0	14
GGB	12899	MAG	5	5	0	0	5	0	0	0	0	0
GGB	12899	dataset	1	1	0	0	1	0	0	0	0	0
GGB	12899	sample	5	5	0	0	5	0	0	0	0	0
GGB	12900	MAG	2	2	0	0	2	0	0	0	0	0
GGB	12900	dataset	1	1	0	0	1	0	0	0	0	0
GGB	12900	sample	2	2	0	0	2	0	0	0	0	0
GGB	12901	MAG	5	5	0	0	5	0	0	0	0	0
GGB	12901	dataset	1	1	0	0	1	0	0	0	0	0
GGB	12901	sample	5	5	0	0	5	0	0	0	0	0
GGB	12902	MAG	1	1	0	0	1	0	0	0	0	0
GGB	12902	dataset	1	1	0	0	1	0	0	0	0	0
GGB	12902	sample	1	1	0	0	1	0	0	0	0	0
GGB	12903	MAG	2	2	0	0	2	0	0	0	0	0
GGB	12903	dataset	1	1	0	0	1	0	0	0	0	0
GGB	12903	sample	2	2	0	0	2	0	0	0	0	0
GGB	12904	MAG	2	2	0	0	2	0	0	0	0	0
GGB	12904	dataset	1	1	0	0	1	0	0	0	0	0
GGB	12904	sample	2	2	0	0	2	0	0	0	0	0
GGB	12905	MAG	1	1	0	0	1	0	0	0	0	0
GGB	12905	dataset	1	1	0	0	1	0	0	0	0	0
GGB	12905	sample	1	1	0	0	1	0	0	0	0	0
GGB	12906	MAG	1	1	0	0	1	0	0	0	0	0
GGB	12906	dataset	1	1	0	0	1	0	0	0	0	0
GGB	12906	sample	1	1	0	0	1	0	0	0	0	0
GGB	12907	MAG	3	3	0	0	3	0	0	0	0	0
GGB	12907	dataset	1	1	0	0	1	0	0	0	0	0
GGB	12907	sample	3	3	0	0	3	0	0	0	0	0
GGB	12908	MAG	1	1	0	0	1	0	0	0	0	0
GGB	12908	dataset	1	1	0	0	1	0	0	0	0	0
GGB	12908	sample	1	1	0	0	1	0	0	0	0	0
GGB	12909	MAG	1	1	0	0	1	0	0	0	0	0
GGB	12909	dataset	1	1	0	0	1	0	0	0	0	0
GGB	12909	sample	1	1	0	0	1	0	0	0	0	0
GGB	12910	MAG	2	2	0	0	2	0	0	0	0	0
GGB	12910	dataset	1	1	0	0	1	0	0	0	0	0
GGB	12910	sample	2	2	0	0	2	0	0	0	0	0
GGB	12911	MAG	9	9	0	0	9	0	0	0	0	0
GGB	12911	dataset	1	1	0	0	1	0	0	0	0	0
GGB	12911	sample	9	9	0	0	9	0	0	0	0	0
GGB	12912	MAG	1	1	0	0	1	0	0	0	0	0
GGB	12912	dataset	1	1	0	0	1	0	0	0	0	0
GGB	12912	sample	1	1	0	0	1	0	0	0	0	0
GGB	12913	MAG	2	2	0	0	2	0	0	0	0	0
GGB	12913	dataset	1	1	0	0	1	0	0	0	0	0
GGB	12913	sample	2	2	0	0	2	0	0	0	0	0
GGB	12914	MAG	1	1	0	0	1	0	0	0	0	0
GGB	12914	dataset	1	1	0	0	1	0	0	0	0	0
GGB	12914	sample	1	1	0	0	1	0	0	0	0	0
GGB	12915	MAG	1	1	0	0	0	1	0	0	0	0
GGB	12915	dataset	1	1	0	0	0	1	0	0	0	0
GGB	12915	sample	1	1	0	0	0	1	0	0	0	0
GGB	12916	MAG	1	1	0	0	1	0	0	0	0	0
GGB	12916	dataset	1	1	0	0	1	0	0	0	0	0
GGB	12916	sample	1	1	0	0	1	0	0	0	0	0
GGB	12917	MAG	4	4	0	0	4	0	0	0	0	0
GGB	12917	dataset	1	1	0	0	1	0	0	0	0	0
GGB	12917	sample	4	4	0	0	4	0	0	0	0	0
GGB	12918	MAG	2	2	0	0	2	0	0	0	0	0
GGB	12918	dataset	1	1	0	0	1	0	0	0	0	0
GGB	12918	sample	2	2	0	0	2	0	0	0	0	0
GGB	12919	MAG	1	1	0	0	1	0	0	0	0	0
GGB	12919	dataset	1	1	0	0	1	0	0	0	0	0
GGB	12919	sample	1	1	0	0	1	0	0	0	0	0
GGB	12920	MAG	1	1	0	0	1	0	0	0	0	0
GGB	12920	dataset	1	1	0	0	1	0	0	0	0	0
GGB	12920	sample	1	1	0	0	1	0	0	0	0	0
GGB	12921	MAG	1	1	0	0	1	0	0	0	0	0
GGB	12921	dataset	1	1	0	0	1	0	0	0	0	0
GGB	12921	sample	1	1	0	0	1	0	0	0	0	0
GGB	12922	MAG	2	2	0	0	2	0	0	0	0	0
GGB	12922	dataset	1	1	0	0	1	0	0	0	0	0
GGB	12922	sample	2	2	0	0	2	0	0	0	0	0
GGB	12923	MAG	2	2	0	0	2	0	0	0	0	0
GGB	12923	dataset	1	1	0	0	1	0	0	0	0	0
GGB	12923	sample	2	2	0	0	2	0	0	0	0	0
GGB	12924	MAG	1	1	0	0	1	0	0	0	0	0
GGB	12924	dataset	1	1	0	0	1	0	0	0	0	0
GGB	12924	sample	1	1	0	0	1	0	0	0	0	0
GGB	12925	MAG	1	1	0	0	1	0	0	0	0	0
GGB	12925	dataset	1	1	0	0	1	0	0	0	0	0
GGB	12925	sample	1	1	0	0	1	0	0	0	0	0
GGB	12926	MAG	1	1	0	0	0	1	0	0	0	0
GGB	12926	dataset	1	1	0	0	0	1	0	0	0	0
GGB	12926	sample	1	1	0	0	0	1	0	0	0	0
GGB	12927	MAG	2	2	0	0	2	0	0	0	0	0
GGB	12927	dataset	1	1	0	0	1	0	0	0	0	0
GGB	12927	sample	2	2	0	0	2	0	0	0	0	0
GGB	12928	MAG	1	1	0	0	1	0	0	0	0	0
GGB	12928	dataset	1	1	0	0	1	0	0	0	0	0
GGB	12928	sample	1	1	0	0	1	0	0	0	0	0
GGB	12929	MAG	1	1	0	0	1	0	0	0	0	0
GGB	12929	dataset	1	1	0	0	1	0	0	0	0	0
GGB	12929	sample	1	1	0	0	1	0	0	0	0	0
GGB	12930	MAG	1	1	0	0	1	0	0	0	0	0
GGB	12930	dataset	1	1	0	0	1	0	0	0	0	0
GGB	12930	sample	1	1	0	0	1	0	0	0	0	0
GGB	12931	MAG	3	3	0	0	0	0	0	3	0	0
GGB	12931	dataset	1	1	0	0	0	0	0	1	0	0
GGB	12931	sample	3	3	0	0	0	0	0	3	0	0
GGB	12932	MAG	5	5	0	0	5	0	0	0	0	0
GGB	12932	dataset	1	1	0	0	1	0	0	0	0	0
GGB	12932	sample	4	4	0	0	4	0	0	0	0	0
GGB	12933	MAG	1	1	0	0	1	0	0	0	0	0
GGB	12933	dataset	1	1	0	0	1	0	0	0	0	0
GGB	12933	sample	1	1	0	0	1	0	0	0	0	0
GGB	12934	MAG	1	1	0	0	1	0	0	0	0	0
GGB	12934	dataset	1	1	0	0	1	0	0	0	0	0
GGB	12934	sample	1	1	0	0	1	0	0	0	0	0
GGB	12935	MAG	2	2	0	0	2	0	0	0	0	0
GGB	12935	dataset	1	1	0	0	1	0	0	0	0	0
GGB	12935	sample	2	2	0	0	2	0	0	0	0	0
GGB	12936	MAG	6	6	0	0	6	0	0	0	0	0
GGB	12936	dataset	1	1	0	0	1	0	0	0	0	0
GGB	12936	sample	6	6	0	0	6	0	0	0	0	0
GGB	12937	MAG	1	1	0	0	1	0	0	0	0	0
GGB	12937	dataset	1	1	0	0	1	0	0	0	0	0
GGB	12937	sample	1	1	0	0	1	0	0	0	0	0
GGB	12938	MAG	1	1	0	0	1	0	0	0	0	0
GGB	12938	dataset	1	1	0	0	1	0	0	0	0	0
GGB	12938	sample	1	1	0	0	1	0	0	0	0	0
GGB	12939	MAG	1	1	0	0	1	0	0	0	0	0
GGB	12939	dataset	1	1	0	0	1	0	0	0	0	0
GGB	12939	sample	1	1	0	0	1	0	0	0	0	0
GGB	12940	MAG	1	1	0	0	1	0	0	0	0	0
GGB	12940	dataset	1	1	0	0	1	0	0	0	0	0
GGB	12940	sample	1	1	0	0	1	0	0	0	0	0
GGB	12941	MAG	2	2	0	0	2	0	0	0	0	0
GGB	12941	dataset	1	1	0	0	1	0	0	0	0	0
GGB	12941	sample	2	2	0	0	2	0	0	0	0	0
GGB	12942	MAG	3	3	0	0	3	0	0	0	0	0
GGB	12942	dataset	1	1	0	0	1	0	0	0	0	0
GGB	12942	sample	3	3	0	0	3	0	0	0	0	0
GGB	12943	MAG	2	2	0	0	2	0	0	0	0	0
GGB	12943	dataset	1	1	0	0	1	0	0	0	0	0
GGB	12943	sample	2	2	0	0	2	0	0	0	0	0
GGB	12944	MAG	3	3	0	0	3	0	0	0	0	0
GGB	12944	dataset	1	1	0	0	1	0	0	0	0	0
GGB	12944	sample	3	3	0	0	3	0	0	0	0	0
GGB	12945	MAG	1	1	0	0	1	0	0	0	0	0
GGB	12945	dataset	1	1	0	0	1	0	0	0	0	0
GGB	12945	sample	1	1	0	0	1	0	0	0	0	0
GGB	12946	MAG	1	1	0	0	1	0	0	0	0	0
GGB	12946	dataset	1	1	0	0	1	0	0	0	0	0
GGB	12946	sample	1	1	0	0	1	0	0	0	0	0
GGB	12947	MAG	1	1	0	0	1	0	0	0	0	0
GGB	12947	dataset	1	1	0	0	1	0	0	0	0	0
GGB	12947	sample	1	1	0	0	1	0	0	0	0	0
GGB	12948	MAG	1	1	0	0	0	1	0	0	0	0
GGB	12948	dataset	1	1	0	0	0	1	0	0	0	0
GGB	12948	sample	1	1	0	0	0	1	0	0	0	0
GGB	12949	MAG	1	1	0	0	0	1	0	0	0	0
GGB	12949	dataset	1	1	0	0	0	1	0	0	0	0
GGB	12949	sample	1	1	0	0	0	1	0	0	0	0
GGB	12950	MAG	17	17	0	0	0	0	3	0	0	14
GGB	12950	dataset	2	2	0	0	0	0	1	0	0	1
GGB	12950	sample	17	17	0	0	0	0	3	0	0	14
GGB	12954	MAG	2	2	0	0	0	0	1	0	0	1
GGB	12954	dataset	2	2	0	0	0	0	1	0	0	1
GGB	12954	sample	2	2	0	0	0	0	1	0	0	1
GGB	12955	MAG	1	1	0	0	0	0	0	0	0	1
GGB	12955	dataset	1	1	0	0	0	0	0	0	0	1
GGB	12955	sample	1	1	0	0	0	0	0	0	0	1
GGB	12957	MAG	3	3	0	0	3	0	0	0	0	0
GGB	12957	dataset	1	1	0	0	1	0	0	0	0	0
GGB	12957	sample	3	3	0	0	3	0	0	0	0	0
GGB	12958	MAG	2	2	0	0	0	0	2	0	0	0
GGB	12958	dataset	1	1	0	0	0	0	1	0	0	0
GGB	12958	sample	2	2	0	0	0	0	2	0	0	0
GGB	12959	MAG	2	2	0	0	0	0	0	0	0	2
GGB	12959	dataset	1	1	0	0	0	0	0	0	0	1
GGB	12959	sample	2	2	0	0	0	0	0	0	0	2
GGB	12964	MAG	10	10	0	0	0	0	0	0	0	10
GGB	12964	dataset	1	1	0	0	0	0	0	0	0	1
GGB	12964	sample	9	9	0	0	0	0	0	0	0	9
GGB	12965	MAG	1	1	0	0	1	0	0	0	0	0
GGB	12965	dataset	1	1	0	0	1	0	0	0	0	0
GGB	12965	sample	1	1	0	0	1	0	0	0	0	0
GGB	12967	MAG	1	1	0	0	1	0	0	0	0	0
GGB	12967	dataset	1	1	0	0	1	0	0	0	0	0
GGB	12967	sample	1	1	0	0	1	0	0	0	0	0
GGB	12968	MAG	1	1	0	0	0	0	1	0	0	0
GGB	12968	dataset	1	1	0	0	0	0	1	0	0	0
GGB	12968	sample	1	1	0	0	0	0	1	0	0	0
GGB	12969	MAG	5	5	0	0	0	0	0	0	0	5
GGB	12969	dataset	1	1	0	0	0	0	0	0	0	1
GGB	12969	sample	5	5	0	0	0	0	0	0	0	5
GGB	12970	MAG	1	1	0	0	0	0	1	0	0	0
GGB	12970	dataset	1	1	0	0	0	0	1	0	0	0
GGB	12970	sample	1	1	0	0	0	0	1	0	0	0
GGB	12971	MAG	12	12	0	0	0	0	0	0	0	12
GGB	12971	dataset	1	1	0	0	0	0	0	0	0	1
GGB	12971	sample	12	12	0	0	0	0	0	0	0	12
GGB	12972	MAG	3	3	0	0	3	0	0	0	0	0
GGB	12972	dataset	1	1	0	0	1	0	0	0	0	0
GGB	12972	sample	3	3	0	0	3	0	0	0	0	0
GGB	12974	MAG	33	33	0	0	3	2	0	0	0	28
GGB	12974	dataset	3	3	0	0	1	1	0	0	0	1
GGB	12974	sample	33	33	0	0	3	2	0	0	0	28
GGB	12976	MAG	3	3	0	0	0	0	3	0	0	0
GGB	12976	dataset	1	1	0	0	0	0	1	0	0	0
GGB	12976	sample	3	3	0	0	0	0	3	0	0	0
GGB	12977	MAG	3	3	0	0	0	0	0	0	0	3
GGB	12977	dataset	1	1	0	0	0	0	0	0	0	1
GGB	12977	sample	3	3	0	0	0	0	0	0	0	3
GGB	12978	MAG	1	1	0	0	0	0	0	0	0	1
GGB	12978	dataset	1	1	0	0	0	0	0	0	0	1
GGB	12978	sample	1	1	0	0	0	0	0	0	0	1
GGB	12979	MAG	3	3	0	0	0	0	3	0	0	0
GGB	12979	dataset	1	1	0	0	0	0	1	0	0	0
GGB	12979	sample	3	3	0	0	0	0	3	0	0	0
GGB	12980	MAG	1	1	0	0	0	0	1	0	0	0
GGB	12980	dataset	1	1	0	0	0	0	1	0	0	0
GGB	12980	sample	1	1	0	0	0	0	1	0	0	0
GGB	12981	MAG	3	3	0	0	1	2	0	0	0	0
GGB	12981	dataset	2	2	0	0	1	1	0	0	0	0
GGB	12981	sample	3	3	0	0	1	2	0	0	0	0
GGB	12982	MAG	1	1	0	0	0	0	1	0	0	0
GGB	12982	dataset	1	1	0	0	0	0	1	0	0	0
GGB	12982	sample	1	1	0	0	0	0	1	0	0	0
GGB	12985	MAG	12	12	0	0	0	0	10	0	0	2
GGB	12985	dataset	2	2	0	0	0	0	1	0	0	1
GGB	12985	sample	12	12	0	0	0	0	10	0	0	2
GGB	12986	MAG	1	1	0	0	0	0	0	0	0	1
GGB	12986	dataset	1	1	0	0	0	0	0	0	0	1
GGB	12986	sample	1	1	0	0	0	0	0	0	0	1
GGB	12987	MAG	7	7	0	0	7	0	0	0	0	0
GGB	12987	dataset	1	1	0	0	1	0	0	0	0	0
GGB	12987	sample	7	7	0	0	7	0	0	0	0	0
GGB	12988	MAG	1	1	0	0	0	0	0	0	0	1
GGB	12988	dataset	1	1	0	0	0	0	0	0	0	1
GGB	12988	sample	1	1	0	0	0	0	0	0	0	1
GGB	12989	MAG	1	1	0	0	0	0	0	0	0	1
GGB	12989	dataset	1	1	0	0	0	0	0	0	0	1
GGB	12989	sample	1	1	0	0	0	0	0	0	0	1
GGB	12990	MAG	4	4	0	0	4	0	0	0	0	0
GGB	12990	dataset	1	1	0	0	1	0	0	0	0	0
GGB	12990	sample	4	4	0	0	4	0	0	0	0	0
GGB	12991	MAG	3	3	0	0	3	0	0	0	0	0
GGB	12991	dataset	1	1	0	0	1	0	0	0	0	0
GGB	12991	sample	3	3	0	0	3	0	0	0	0	0
GGB	12992	MAG	1	1	0	0	1	0	0	0	0	0
GGB	12992	dataset	1	1	0	0	1	0	0	0	0	0
GGB	12992	sample	1	1	0	0	1	0	0	0	0	0
GGB	12993	MAG	1	1	0	0	1	0	0	0	0	0
GGB	12993	dataset	1	1	0	0	1	0	0	0	0	0
GGB	12993	sample	1	1	0	0	1	0	0	0	0	0
GGB	12994	MAG	1	1	0	0	1	0	0	0	0	0
GGB	12994	dataset	1	1	0	0	1	0	0	0	0	0
GGB	12994	sample	1	1	0	0	1	0	0	0	0	0
GGB	12995	MAG	2	2	0	0	1	1	0	0	0	0
GGB	12995	dataset	2	2	0	0	1	1	0	0	0	0
GGB	12995	sample	2	2	0	0	1	1	0	0	0	0
GGB	12996	MAG	3	3	0	0	3	0	0	0	0	0
GGB	12996	dataset	1	1	0	0	1	0	0	0	0	0
GGB	12996	sample	3	3	0	0	3	0	0	0	0	0
GGB	12997	MAG	1	1	0	0	1	0	0	0	0	0
GGB	12997	dataset	1	1	0	0	1	0	0	0	0	0
GGB	12997	sample	1	1	0	0	1	0	0	0	0	0
GGB	13000	MAG	1	1	0	0	0	0	0	0	0	1
GGB	13000	dataset	1	1	0	0	0	0	0	0	0	1
GGB	13000	sample	1	1	0	0	0	0	0	0	0	1
GGB	13001	MAG	8	8	0	0	0	0	8	0	0	0
GGB	13001	dataset	1	1	0	0	0	0	1	0	0	0
GGB	13001	sample	8	8	0	0	0	0	8	0	0	0
GGB	13004	MAG	1	1	0	0	0	0	1	0	0	0
GGB	13004	dataset	1	1	0	0	0	0	1	0	0	0
GGB	13004	sample	1	1	0	0	0	0	1	0	0	0
GGB	13005	MAG	1	1	0	0	1	0	0	0	0	0
GGB	13005	dataset	1	1	0	0	1	0	0	0	0	0
GGB	13005	sample	1	1	0	0	1	0	0	0	0	0
GGB	13008	MAG	1	1	0	0	0	0	0	0	0	1
GGB	13008	dataset	1	1	0	0	0	0	0	0	0	1
GGB	13008	sample	1	1	0	0	0	0	0	0	0	1
GGB	13009	MAG	2	2	0	0	0	0	1	0	0	1
GGB	13009	dataset	2	2	0	0	0	0	1	0	0	1
GGB	13009	sample	2	2	0	0	0	0	1	0	0	1
GGB	13010	MAG	1	1	0	0	0	0	0	0	0	1
GGB	13010	dataset	1	1	0	0	0	0	0	0	0	1
GGB	13010	sample	1	1	0	0	0	0	0	0	0	1
GGB	13011	MAG	1	1	0	0	1	0	0	0	0	0
GGB	13011	dataset	1	1	0	0	1	0	0	0	0	0
GGB	13011	sample	1	1	0	0	1	0	0	0	0	0
GGB	13012	MAG	10	10	0	0	0	0	5	0	0	5
GGB	13012	dataset	2	2	0	0	0	0	1	0	0	1
GGB	13012	sample	10	10	0	0	0	0	5	0	0	5
GGB	13013	MAG	1	1	0	0	0	0	0	0	1	0
GGB	13013	dataset	1	1	0	0	0	0	0	0	1	0
GGB	13013	sample	1	1	0	0	0	0	0	0	1	0
GGB	13014	MAG	1	1	0	0	1	0	0	0	0	0
GGB	13014	dataset	1	1	0	0	1	0	0	0	0	0
GGB	13014	sample	1	1	0	0	1	0	0	0	0	0
GGB	13015	MAG	1	1	0	0	1	0	0	0	0	0
GGB	13015	dataset	1	1	0	0	1	0	0	0	0	0
GGB	13015	sample	1	1	0	0	1	0	0	0	0	0
GGB	13016	MAG	25	25	0	0	0	0	0	0	0	25
GGB	13016	dataset	1	1	0	0	0	0	0	0	0	1
GGB	13016	sample	25	25	0	0	0	0	0	0	0	25
GGB	13017	MAG	1	1	0	0	0	0	0	0	1	0
GGB	13017	dataset	1	1	0	0	0	0	0	0	1	0
GGB	13017	sample	1	1	0	0	0	0	0	0	1	0
GGB	13018	MAG	1	1	0	0	1	0	0	0	0	0
GGB	13018	dataset	1	1	0	0	1	0	0	0	0	0
GGB	13018	sample	1	1	0	0	1	0	0	0	0	0
GGB	13019	MAG	1	1	0	0	1	0	0	0	0	0
GGB	13019	dataset	1	1	0	0	1	0	0	0	0	0
GGB	13019	sample	1	1	0	0	1	0	0	0	0	0
GGB	13020	MAG	9	9	0	0	0	0	9	0	0	0
GGB	13020	dataset	1	1	0	0	0	0	1	0	0	0
GGB	13020	sample	9	9	0	0	0	0	9	0	0	0
GGB	13021	MAG	1	1	0	0	1	0	0	0	0	0
GGB	13021	dataset	1	1	0	0	1	0	0	0	0	0
GGB	13021	sample	1	1	0	0	1	0	0	0	0	0
GGB	13023	MAG	2	2	0	0	2	0	0	0	0	0
GGB	13023	dataset	1	1	0	0	1	0	0	0	0	0
GGB	13023	sample	2	2	0	0	2	0	0	0	0	0
GGB	13024	MAG	2	2	0	0	2	0	0	0	0	0
GGB	13024	dataset	1	1	0	0	1	0	0	0	0	0
GGB	13024	sample	2	2	0	0	2	0	0	0	0	0
GGB	13025	MAG	2	2	0	0	1	0	1	0	0	0
GGB	13025	dataset	2	2	0	0	1	0	1	0	0	0
GGB	13025	sample	2	2	0	0	1	0	1	0	0	0
GGB	13026	MAG	2	2	0	0	0	0	2	0	0	0
GGB	13026	dataset	1	1	0	0	0	0	1	0	0	0
GGB	13026	sample	2	2	0	0	0	0	2	0	0	0
GGB	13027	MAG	1	1	0	0	1	0	0	0	0	0
GGB	13027	dataset	1	1	0	0	1	0	0	0	0	0
GGB	13027	sample	1	1	0	0	1	0	0	0	0	0
GGB	13028	MAG	1	1	0	0	1	0	0	0	0	0
GGB	13028	dataset	1	1	0	0	1	0	0	0	0	0
GGB	13028	sample	1	1	0	0	1	0	0	0	0	0
GGB	13029	MAG	1	1	0	0	1	0	0	0	0	0
GGB	13029	dataset	1	1	0	0	1	0	0	0	0	0
GGB	13029	sample	1	1	0	0	1	0	0	0	0	0
GGB	13030	MAG	1	1	0	0	0	1	0	0	0	0
GGB	13030	dataset	1	1	0	0	0	1	0	0	0	0
GGB	13030	sample	1	1	0	0	0	1	0	0	0	0
GGB	13031	MAG	4	4	0	0	0	4	0	0	0	0
GGB	13031	dataset	1	1	0	0	0	1	0	0	0	0
GGB	13031	sample	4	4	0	0	0	4	0	0	0	0
GGB	13032	MAG	1	1	0	0	0	1	0	0	0	0
GGB	13032	dataset	1	1	0	0	0	1	0	0	0	0
GGB	13032	sample	1	1	0	0	0	1	0	0	0	0
GGB	13033	MAG	1	1	0	0	1	0	0	0	0	0
GGB	13033	dataset	1	1	0	0	1	0	0	0	0	0
GGB	13033	sample	1	1	0	0	1	0	0	0	0	0
GGB	13034	MAG	1	1	0	0	1	0	0	0	0	0
GGB	13034	dataset	1	1	0	0	1	0	0	0	0	0
GGB	13034	sample	1	1	0	0	1	0	0	0	0	0
GGB	13035	MAG	2	2	0	0	2	0	0	0	0	0
GGB	13035	dataset	1	1	0	0	1	0	0	0	0	0
GGB	13035	sample	2	2	0	0	2	0	0	0	0	0
GGB	13037	MAG	9	9	0	0	0	9	0	0	0	0
GGB	13037	dataset	1	1	0	0	0	1	0	0	0	0
GGB	13037	sample	9	9	0	0	0	9	0	0	0	0
GGB	13038	MAG	1	1	0	0	1	0	0	0	0	0
GGB	13038	dataset	1	1	0	0	1	0	0	0	0	0
GGB	13038	sample	1	1	0	0	1	0	0	0	0	0
GGB	13040	MAG	1	1	0	0	0	1	0	0	0	0
GGB	13040	dataset	1	1	0	0	0	1	0	0	0	0
GGB	13040	sample	1	1	0	0	0	1	0	0	0	0
GGB	13041	MAG	1	1	0	0	0	0	0	0	1	0
GGB	13041	dataset	1	1	0	0	0	0	0	0	1	0
GGB	13041	sample	1	1	0	0	0	0	0	0	1	0
GGB	13043	MAG	5	5	0	0	0	5	0	0	0	0
GGB	13043	dataset	1	1	0	0	0	1	0	0	0	0
GGB	13043	sample	5	5	0	0	0	5	0	0	0	0
GGB	13044	MAG	2	2	0	0	0	2	0	0	0	0
GGB	13044	dataset	1	1	0	0	0	1	0	0	0	0
GGB	13044	sample	2	2	0	0	0	2	0	0	0	0
GGB	13045	MAG	2	2	0	0	2	0	0	0	0	0
GGB	13045	dataset	1	1	0	0	1	0	0	0	0	0
GGB	13045	sample	2	2	0	0	2	0	0	0	0	0
GGB	13046	MAG	3	3	0	0	3	0	0	0	0	0
GGB	13046	dataset	1	1	0	0	1	0	0	0	0	0
GGB	13046	sample	3	3	0	0	3	0	0	0	0	0
GGB	13047	MAG	5	5	0	0	5	0	0	0	0	0
GGB	13047	dataset	1	1	0	0	1	0	0	0	0	0
GGB	13047	sample	5	5	0	0	5	0	0	0	0	0
GGB	13048	MAG	1	1	0	0	1	0	0	0	0	0
GGB	13048	dataset	1	1	0	0	1	0	0	0	0	0
GGB	13048	sample	1	1	0	0	1	0	0	0	0	0
GGB	13049	MAG	2	2	0	0	0	2	0	0	0	0
GGB	13049	dataset	1	1	0	0	0	1	0	0	0	0
GGB	13049	sample	2	2	0	0	0	2	0	0	0	0
GGB	13050	MAG	21	21	0	0	0	0	0	0	0	21
GGB	13050	dataset	1	1	0	0	0	0	0	0	0	1
GGB	13050	sample	18	18	0	0	0	0	0	0	0	18
GGB	13052	MAG	1	1	0	0	0	0	1	0	0	0
GGB	13052	dataset	1	1	0	0	0	0	1	0	0	0
GGB	13052	sample	1	1	0	0	0	0	1	0	0	0
GGB	13054	MAG	36	36	0	0	0	0	0	0	0	36
GGB	13054	dataset	1	1	0	0	0	0	0	0	0	1
GGB	13054	sample	25	25	0	0	0	0	0	0	0	25
GGB	13055	MAG	2	2	0	0	0	2	0	0	0	0
GGB	13055	dataset	1	1	0	0	0	1	0	0	0	0
GGB	13055	sample	2	2	0	0	0	2	0	0	0	0
GGB	13056	MAG	11	11	0	0	0	11	0	0	0	0
GGB	13056	dataset	1	1	0	0	0	1	0	0	0	0
GGB	13056	sample	10	10	0	0	0	10	0	0	0	0
GGB	13057	MAG	1	1	0	0	1	0	0	0	0	0
GGB	13057	dataset	1	1	0	0	1	0	0	0	0	0
GGB	13057	sample	1	1	0	0	1	0	0	0	0	0
GGB	13058	MAG	7	7	0	0	0	0	0	0	0	7
GGB	13058	dataset	1	1	0	0	0	0	0	0	0	1
GGB	13058	sample	7	7	0	0	0	0	0	0	0	7
GGB	13059	MAG	2	2	0	0	2	0	0	0	0	0
GGB	13059	dataset	1	1	0	0	1	0	0	0	0	0
GGB	13059	sample	2	2	0	0	2	0	0	0	0	0
GGB	13064	MAG	1	1	0	0	0	0	1	0	0	0
GGB	13064	dataset	1	1	0	0	0	0	1	0	0	0
GGB	13064	sample	1	1	0	0	0	0	1	0	0	0
GGB	13065	MAG	1	1	0	0	0	1	0	0	0	0
GGB	13065	dataset	1	1	0	0	0	1	0	0	0	0
GGB	13065	sample	1	1	0	0	0	1	0	0	0	0
GGB	13066	MAG	2	2	0	0	2	0	0	0	0	0
GGB	13066	dataset	1	1	0	0	1	0	0	0	0	0
GGB	13066	sample	2	2	0	0	2	0	0	0	0	0
GGB	13067	MAG	1	1	0	0	0	1	0	0	0	0
GGB	13067	dataset	1	1	0	0	0	1	0	0	0	0
GGB	13067	sample	1	1	0	0	0	1	0	0	0	0
GGB	13069	MAG	10	10	0	0	0	0	0	0	0	10
GGB	13069	dataset	1	1	0	0	0	0	0	0	0	1
GGB	13069	sample	10	10	0	0	0	0	0	0	0	10
GGB	13070	MAG	1	1	0	0	1	0	0	0	0	0
GGB	13070	dataset	1	1	0	0	1	0	0	0	0	0
GGB	13070	sample	1	1	0	0	1	0	0	0	0	0
GGB	13071	MAG	4	4	0	0	4	0	0	0	0	0
GGB	13071	dataset	1	1	0	0	1	0	0	0	0	0
GGB	13071	sample	4	4	0	0	4	0	0	0	0	0
GGB	13072	MAG	1	1	0	0	1	0	0	0	0	0
GGB	13072	dataset	1	1	0	0	1	0	0	0	0	0
GGB	13072	sample	1	1	0	0	1	0	0	0	0	0
GGB	13074	MAG	14	14	0	0	0	0	0	0	0	14
GGB	13074	dataset	1	1	0	0	0	0	0	0	0	1
GGB	13074	sample	14	14	0	0	0	0	0	0	0	14
GGB	13075	MAG	3	3	0	0	0	3	0	0	0	0
GGB	13075	dataset	1	1	0	0	0	1	0	0	0	0
GGB	13075	sample	3	3	0	0	0	3	0	0	0	0
GGB	13077	MAG	13	13	0	0	1	0	0	0	0	12
GGB	13077	dataset	2	2	0	0	1	0	0	0	0	1
GGB	13077	sample	13	13	0	0	1	0	0	0	0	12
GGB	13078	MAG	1	1	0	0	1	0	0	0	0	0
GGB	13078	dataset	1	1	0	0	1	0	0	0	0	0
GGB	13078	sample	1	1	0	0	1	0	0	0	0	0
GGB	13079	MAG	2	2	0	0	2	0	0	0	0	0
GGB	13079	dataset	1	1	0	0	1	0	0	0	0	0
GGB	13079	sample	2	2	0	0	2	0	0	0	0	0
GGB	13080	MAG	1	1	0	0	1	0	0	0	0	0
GGB	13080	dataset	1	1	0	0	1	0	0	0	0	0
GGB	13080	sample	1	1	0	0	1	0	0	0	0	0
GGB	13081	MAG	1	1	0	0	1	0	0	0	0	0
GGB	13081	dataset	1	1	0	0	1	0	0	0	0	0
GGB	13081	sample	1	1	0	0	1	0	0	0	0	0
GGB	13082	MAG	1	1	0	0	1	0	0	0	0	0
GGB	13082	dataset	1	1	0	0	1	0	0	0	0	0
GGB	13082	sample	1	1	0	0	1	0	0	0	0	0
GGB	13083	MAG	2	2	0	0	0	0	0	0	0	2
GGB	13083	dataset	1	1	0	0	0	0	0	0	0	1
GGB	13083	sample	2	2	0	0	0	0	0	0	0	2
GGB	13085	MAG	4	4	0	0	0	0	0	4	0	0
GGB	13085	dataset	1	1	0	0	0	0	0	1	0	0
GGB	13085	sample	4	4	0	0	0	0	0	4	0	0
GGB	13086	MAG	1	1	0	0	0	0	1	0	0	0
GGB	13086	dataset	1	1	0	0	0	0	1	0	0	0
GGB	13086	sample	1	1	0	0	0	0	1	0	0	0
GGB	13087	MAG	3	3	0	0	0	0	0	3	0	0
GGB	13087	dataset	1	1	0	0	0	0	0	1	0	0
GGB	13087	sample	3	3	0	0	0	0	0	3	0	0
GGB	13089	MAG	1	1	0	0	0	1	0	0	0	0
GGB	13089	dataset	1	1	0	0	0	1	0	0	0	0
GGB	13089	sample	1	1	0	0	0	1	0	0	0	0
GGB	13090	MAG	1	1	0	0	1	0	0	0	0	0
GGB	13090	dataset	1	1	0	0	1	0	0	0	0	0
GGB	13090	sample	1	1	0	0	1	0	0	0	0	0
GGB	13091	MAG	1	1	0	0	1	0	0	0	0	0
GGB	13091	dataset	1	1	0	0	1	0	0	0	0	0
GGB	13091	sample	1	1	0	0	1	0	0	0	0	0
GGB	13092	MAG	1	1	0	0	0	0	0	0	0	1
GGB	13092	dataset	1	1	0	0	0	0	0	0	0	1
GGB	13092	sample	1	1	0	0	0	0	0	0	0	1
GGB	13093	MAG	1	1	0	0	0	0	0	0	1	0
GGB	13093	dataset	1	1	0	0	0	0	0	0	1	0
GGB	13093	sample	1	1	0	0	0	0	0	0	1	0
GGB	13094	MAG	11	11	0	0	0	0	0	0	0	11
GGB	13094	dataset	1	1	0	0	0	0	0	0	0	1
GGB	13094	sample	11	11	0	0	0	0	0	0	0	11
GGB	13099	MAG	14	14	0	0	0	0	2	0	0	12
GGB	13099	dataset	2	2	0	0	0	0	1	0	0	1
GGB	13099	sample	14	14	0	0	0	0	2	0	0	12
GGB	13101	MAG	3	3	0	0	3	0	0	0	0	0
GGB	13101	dataset	1	1	0	0	1	0	0	0	0	0
GGB	13101	sample	3	3	0	0	3	0	0	0	0	0
GGB	13102	MAG	1	1	0	0	1	0	0	0	0	0
GGB	13102	dataset	1	1	0	0	1	0	0	0	0	0
GGB	13102	sample	1	1	0	0	1	0	0	0	0	0
GGB	13103	MAG	1	1	0	0	1	0	0	0	0	0
GGB	13103	dataset	1	1	0	0	1	0	0	0	0	0
GGB	13103	sample	1	1	0	0	1	0	0	0	0	0
GGB	13104	MAG	1	1	0	0	0	0	1	0	0	0
GGB	13104	dataset	1	1	0	0	0	0	1	0	0	0
GGB	13104	sample	1	1	0	0	0	0	1	0	0	0
GGB	13106	MAG	3	3	0	0	2	0	0	0	1	0
GGB	13106	dataset	2	2	0	0	1	0	0	0	1	0
GGB	13106	sample	3	3	0	0	2	0	0	0	1	0
GGB	13107	MAG	2	2	0	0	0	0	2	0	0	0
GGB	13107	dataset	1	1	0	0	0	0	1	0	0	0
GGB	13107	sample	2	2	0	0	0	0	2	0	0	0
GGB	13109	MAG	1	1	0	0	1	0	0	0	0	0
GGB	13109	dataset	1	1	0	0	1	0	0	0	0	0
GGB	13109	sample	1	1	0	0	1	0	0	0	0	0
GGB	13110	MAG	3	3	0	0	0	0	0	0	0	3
GGB	13110	dataset	1	1	0	0	0	0	0	0	0	1
GGB	13110	sample	3	3	0	0	0	0	0	0	0	3
GGB	13111	MAG	1	1	0	0	0	0	1	0	0	0
GGB	13111	dataset	1	1	0	0	0	0	1	0	0	0
GGB	13111	sample	1	1	0	0	0	0	1	0	0	0
GGB	13112	MAG	2	2	0	0	0	0	0	0	0	2
GGB	13112	dataset	1	1	0	0	0	0	0	0	0	1
GGB	13112	sample	2	2	0	0	0	0	0	0	0	2
GGB	13113	MAG	11	11	0	0	0	0	0	11	0	0
GGB	13113	dataset	1	1	0	0	0	0	0	1	0	0
GGB	13113	sample	11	11	0	0	0	0	0	11	0	0
GGB	13114	MAG	2	2	0	0	0	2	0	0	0	0
GGB	13114	dataset	1	1	0	0	0	1	0	0	0	0
GGB	13114	sample	2	2	0	0	0	2	0	0	0	0
GGB	13115	MAG	1	1	0	0	0	0	0	0	0	1
GGB	13115	dataset	1	1	0	0	0	0	0	0	0	1
GGB	13115	sample	1	1	0	0	0	0	0	0	0	1
GGB	13116	MAG	1	1	0	0	1	0	0	0	0	0
GGB	13116	dataset	1	1	0	0	1	0	0	0	0	0
GGB	13116	sample	1	1	0	0	1	0	0	0	0	0
GGB	13117	MAG	4	4	0	0	0	0	0	4	0	0
GGB	13117	dataset	1	1	0	0	0	0	0	1	0	0
GGB	13117	sample	4	4	0	0	0	0	0	4	0	0
GGB	13118	MAG	1	1	0	0	0	0	0	0	0	1
GGB	13118	dataset	1	1	0	0	0	0	0	0	0	1
GGB	13118	sample	1	1	0	0	0	0	0	0	0	1
GGB	13119	MAG	1	1	0	0	0	0	0	0	0	1
GGB	13119	dataset	1	1	0	0	0	0	0	0	0	1
GGB	13119	sample	1	1	0	0	0	0	0	0	0	1
GGB	13120	MAG	2	2	0	0	0	2	0	0	0	0
GGB	13120	dataset	1	1	0	0	0	1	0	0	0	0
GGB	13120	sample	2	2	0	0	0	2	0	0	0	0
GGB	13121	MAG	1	1	0	0	0	0	0	0	0	1
GGB	13121	dataset	1	1	0	0	0	0	0	0	0	1
GGB	13121	sample	1	1	0	0	0	0	0	0	0	1
GGB	13122	MAG	1	1	0	0	0	0	0	0	0	1
GGB	13122	dataset	1	1	0	0	0	0	0	0	0	1
GGB	13122	sample	1	1	0	0	0	0	0	0	0	1
GGB	13123	MAG	1	1	0	0	0	0	0	0	0	1
GGB	13123	dataset	1	1	0	0	0	0	0	0	0	1
GGB	13123	sample	1	1	0	0	0	0	0	0	0	1
GGB	13125	MAG	2	2	0	0	0	0	0	2	0	0
GGB	13125	dataset	1	1	0	0	0	0	0	1	0	0
GGB	13125	sample	2	2	0	0	0	0	0	2	0	0
GGB	13126	MAG	3	3	0	0	0	3	0	0	0	0
GGB	13126	dataset	1	1	0	0	0	1	0	0	0	0
GGB	13126	sample	3	3	0	0	0	3	0	0	0	0
GGB	13127	MAG	1	1	0	0	1	0	0	0	0	0
GGB	13127	dataset	1	1	0	0	1	0	0	0	0	0
GGB	13127	sample	1	1	0	0	1	0	0	0	0	0
GGB	13128	MAG	4	4	0	0	0	4	0	0	0	0
GGB	13128	dataset	1	1	0	0	0	1	0	0	0	0
GGB	13128	sample	4	4	0	0	0	4	0	0	0	0
GGB	13129	MAG	1	1	0	0	1	0	0	0	0	0
GGB	13129	dataset	1	1	0	0	1	0	0	0	0	0
GGB	13129	sample	1	1	0	0	1	0	0	0	0	0
GGB	13130	MAG	8	8	0	0	0	0	0	8	0	0
GGB	13130	dataset	1	1	0	0	0	0	0	1	0	0
GGB	13130	sample	8	8	0	0	0	0	0	8	0	0
GGB	13131	MAG	2	2	0	0	0	0	0	2	0	0
GGB	13131	dataset	1	1	0	0	0	0	0	1	0	0
GGB	13131	sample	2	2	0	0	0	0	0	2	0	0
GGB	13132	MAG	5	5	0	0	0	0	0	0	0	5
GGB	13132	dataset	1	1	0	0	0	0	0	0	0	1
GGB	13132	sample	5	5	0	0	0	0	0	0	0	5
GGB	13134	MAG	26	26	0	0	0	0	0	0	0	26
GGB	13134	dataset	1	1	0	0	0	0	0	0	0	1
GGB	13134	sample	26	26	0	0	0	0	0	0	0	26
GGB	13135	MAG	9	9	0	0	0	0	0	0	0	9
GGB	13135	dataset	1	1	0	0	0	0	0	0	0	1
GGB	13135	sample	9	9	0	0	0	0	0	0	0	9
GGB	13136	MAG	1	1	0	0	0	1	0	0	0	0
GGB	13136	dataset	1	1	0	0	0	1	0	0	0	0
GGB	13136	sample	1	1	0	0	0	1	0	0	0	0
GGB	13137	MAG	1	1	0	0	0	0	0	0	0	1
GGB	13137	dataset	1	1	0	0	0	0	0	0	0	1
GGB	13137	sample	1	1	0	0	0	0	0	0	0	1
GGB	13138	MAG	1	1	0	0	0	0	0	1	0	0
GGB	13138	dataset	1	1	0	0	0	0	0	1	0	0
GGB	13138	sample	1	1	0	0	0	0	0	1	0	0
GGB	13139	MAG	4	4	0	0	0	4	0	0	0	0
GGB	13139	dataset	1	1	0	0	0	1	0	0	0	0
GGB	13139	sample	4	4	0	0	0	4	0	0	0	0
GGB	13140	MAG	5	5	0	0	0	0	5	0	0	0
GGB	13140	dataset	1	1	0	0	0	0	1	0	0	0
GGB	13140	sample	5	5	0	0	0	0	5	0	0	0
GGB	13141	MAG	1	1	0	0	0	0	1	0	0	0
GGB	13141	dataset	1	1	0	0	0	0	1	0	0	0
GGB	13141	sample	1	1	0	0	0	0	1	0	0	0
GGB	13142	MAG	2	2	0	0	0	0	2	0	0	0
GGB	13142	dataset	1	1	0	0	0	0	1	0	0	0
GGB	13142	sample	2	2	0	0	0	0	2	0	0	0
GGB	13144	MAG	5	5	0	0	5	0	0	0	0	0
GGB	13144	dataset	1	1	0	0	1	0	0	0	0	0
GGB	13144	sample	5	5	0	0	5	0	0	0	0	0
GGB	13145	MAG	1	1	0	0	1	0	0	0	0	0
GGB	13145	dataset	1	1	0	0	1	0	0	0	0	0
GGB	13145	sample	1	1	0	0	1	0	0	0	0	0
GGB	13147	MAG	6	6	0	0	2	0	1	0	0	3
GGB	13147	dataset	3	3	0	0	1	0	1	0	0	1
GGB	13147	sample	6	6	0	0	2	0	1	0	0	3
GGB	13148	MAG	1	1	0	0	0	0	1	0	0	0
GGB	13148	dataset	1	1	0	0	0	0	1	0	0	0
GGB	13148	sample	1	1	0	0	0	0	1	0	0	0
GGB	13151	MAG	36	36	0	0	1	0	0	0	0	35
GGB	13151	dataset	2	2	0	0	1	0	0	0	0	1
GGB	13151	sample	31	31	0	0	1	0	0	0	0	30
GGB	13152	MAG	5	5	0	0	0	0	5	0	0	0
GGB	13152	dataset	1	1	0	0	0	0	1	0	0	0
GGB	13152	sample	5	5	0	0	0	0	5	0	0	0
GGB	13154	MAG	2	2	0	0	0	0	2	0	0	0
GGB	13154	dataset	1	1	0	0	0	0	1	0	0	0
GGB	13154	sample	2	2	0	0	0	0	2	0	0	0
GGB	13155	MAG	2	2	0	0	1	0	0	0	0	1
GGB	13155	dataset	2	2	0	0	1	0	0	0	0	1
GGB	13155	sample	2	2	0	0	1	0	0	0	0	1
GGB	13157	MAG	1	1	0	0	0	1	0	0	0	0
GGB	13157	dataset	1	1	0	0	0	1	0	0	0	0
GGB	13157	sample	1	1	0	0	0	1	0	0	0	0
GGB	13160	MAG	1	1	0	0	0	1	0	0	0	0
GGB	13160	dataset	1	1	0	0	0	1	0	0	0	0
GGB	13160	sample	1	1	0	0	0	1	0	0	0	0
GGB	13161	MAG	1	1	0	0	0	0	1	0	0	0
GGB	13161	dataset	1	1	0	0	0	0	1	0	0	0
GGB	13161	sample	1	1	0	0	0	0	1	0	0	0
GGB	13165	MAG	1	1	0	0	1	0	0	0	0	0
GGB	13165	dataset	1	1	0	0	1	0	0	0	0	0
GGB	13165	sample	1	1	0	0	1	0	0	0	0	0
GGB	13166	MAG	1	1	0	0	1	0	0	0	0	0
GGB	13166	dataset	1	1	0	0	1	0	0	0	0	0
GGB	13166	sample	1	1	0	0	1	0	0	0	0	0
GGB	13167	MAG	2	2	0	0	0	0	0	0	2	0
GGB	13167	dataset	1	1	0	0	0	0	0	0	1	0
GGB	13167	sample	2	2	0	0	0	0	0	0	2	0
GGB	13168	MAG	1	1	0	0	0	0	0	0	1	0
GGB	13168	dataset	1	1	0	0	0	0	0	0	1	0
GGB	13168	sample	1	1	0	0	0	0	0	0	1	0
GGB	13169	MAG	1	1	0	0	0	0	0	0	1	0
GGB	13169	dataset	1	1	0	0	0	0	0	0	1	0
GGB	13169	sample	1	1	0	0	0	0	0	0	1	0
GGB	13170	MAG	2	2	0	0	2	0	0	0	0	0
GGB	13170	dataset	1	1	0	0	1	0	0	0	0	0
GGB	13170	sample	2	2	0	0	2	0	0	0	0	0
GGB	13171	MAG	4	4	0	0	4	0	0	0	0	0
GGB	13171	dataset	1	1	0	0	1	0	0	0	0	0
GGB	13171	sample	4	4	0	0	4	0	0	0	0	0
GGB	13172	MAG	8	8	0	0	8	0	0	0	0	0
GGB	13172	dataset	1	1	0	0	1	0	0	0	0	0
GGB	13172	sample	8	8	0	0	8	0	0	0	0	0
GGB	13173	MAG	1	1	0	0	1	0	0	0	0	0
GGB	13173	dataset	1	1	0	0	1	0	0	0	0	0
GGB	13173	sample	1	1	0	0	1	0	0	0	0	0
GGB	13174	MAG	1	1	0	0	0	0	0	0	1	0
GGB	13174	dataset	1	1	0	0	0	0	0	0	1	0
GGB	13174	sample	1	1	0	0	0	0	0	0	1	0
GGB	13175	MAG	2	2	0	0	0	0	0	0	2	0
GGB	13175	dataset	1	1	0	0	0	0	0	0	1	0
GGB	13175	sample	2	2	0	0	0	0	0	0	2	0
GGB	13177	MAG	25	25	0	0	0	0	14	0	0	11
GGB	13177	dataset	2	2	0	0	0	0	1	0	0	1
GGB	13177	sample	25	25	0	0	0	0	14	0	0	11
GGB	13178	MAG	6	6	0	0	0	0	0	6	0	0
GGB	13178	dataset	1	1	0	0	0	0	0	1	0	0
GGB	13178	sample	6	6	0	0	0	0	0	6	0	0
GGB	13179	MAG	1	1	0	0	0	0	0	1	0	0
GGB	13179	dataset	1	1	0	0	0	0	0	1	0	0
GGB	13179	sample	1	1	0	0	0	0	0	1	0	0
GGB	13180	MAG	3	3	0	0	0	3	0	0	0	0
GGB	13180	dataset	1	1	0	0	0	1	0	0	0	0
GGB	13180	sample	3	3	0	0	0	3	0	0	0	0
GGB	13181	MAG	20	20	0	0	0	0	11	0	0	9
GGB	13181	dataset	2	2	0	0	0	0	1	0	0	1
GGB	13181	sample	20	20	0	0	0	0	11	0	0	9
GGB	13182	MAG	1	1	0	0	0	0	0	0	0	1
GGB	13182	dataset	1	1	0	0	0	0	0	0	0	1
GGB	13182	sample	1	1	0	0	0	0	0	0	0	1
GGB	13183	MAG	5	5	0	0	0	5	0	0	0	0
GGB	13183	dataset	1	1	0	0	0	1	0	0	0	0
GGB	13183	sample	5	5	0	0	0	5	0	0	0	0
GGB	13185	MAG	3	3	0	0	0	0	3	0	0	0
GGB	13185	dataset	1	1	0	0	0	0	1	0	0	0
GGB	13185	sample	3	3	0	0	0	0	3	0	0	0
GGB	13186	MAG	5	5	0	0	0	0	5	0	0	0
GGB	13186	dataset	1	1	0	0	0	0	1	0	0	0
GGB	13186	sample	5	5	0	0	0	0	5	0	0	0
GGB	13188	MAG	2	2	0	0	0	0	2	0	0	0
GGB	13188	dataset	1	1	0	0	0	0	1	0	0	0
GGB	13188	sample	2	2	0	0	0	0	2	0	0	0
GGB	13189	MAG	2	2	0	0	0	0	2	0	0	0
GGB	13189	dataset	1	1	0	0	0	0	1	0	0	0
GGB	13189	sample	2	2	0	0	0	0	2	0	0	0
GGB	13191	MAG	1	1	0	0	0	0	1	0	0	0
GGB	13191	dataset	1	1	0	0	0	0	1	0	0	0
GGB	13191	sample	1	1	0	0	0	0	1	0	0	0
GGB	13192	MAG	1	1	0	0	1	0	0	0	0	0
GGB	13192	dataset	1	1	0	0	1	0	0	0	0	0
GGB	13192	sample	1	1	0	0	1	0	0	0	0	0
GGB	13193	MAG	1	1	0	0	1	0	0	0	0	0
GGB	13193	dataset	1	1	0	0	1	0	0	0	0	0
GGB	13193	sample	1	1	0	0	1	0	0	0	0	0
GGB	13195	MAG	1	1	0	0	0	0	0	1	0	0
GGB	13195	dataset	1	1	0	0	0	0	0	1	0	0
GGB	13195	sample	1	1	0	0	0	0	0	1	0	0
GGB	13196	MAG	1	1	0	0	1	0	0	0	0	0
GGB	13196	dataset	1	1	0	0	1	0	0	0	0	0
GGB	13196	sample	1	1	0	0	1	0	0	0	0	0
GGB	13197	MAG	1	1	0	0	1	0	0	0	0	0
GGB	13197	dataset	1	1	0	0	1	0	0	0	0	0
GGB	13197	sample	1	1	0	0	1	0	0	0	0	0
GGB	13198	MAG	1	1	0	0	1	0	0	0	0	0
GGB	13198	dataset	1	1	0	0	1	0	0	0	0	0
GGB	13198	sample	1	1	0	0	1	0	0	0	0	0
GGB	13199	MAG	1	1	0	0	1	0	0	0	0	0
GGB	13199	dataset	1	1	0	0	1	0	0	0	0	0
GGB	13199	sample	1	1	0	0	1	0	0	0	0	0
GGB	13200	MAG	1	1	0	0	1	0	0	0	0	0
GGB	13200	dataset	1	1	0	0	1	0	0	0	0	0
GGB	13200	sample	1	1	0	0	1	0	0	0	0	0
GGB	13201	MAG	1	1	0	0	1	0	0	0	0	0
GGB	13201	dataset	1	1	0	0	1	0	0	0	0	0
GGB	13201	sample	1	1	0	0	1	0	0	0	0	0
GGB	13202	MAG	1	1	0	0	0	1	0	0	0	0
GGB	13202	dataset	1	1	0	0	0	1	0	0	0	0
GGB	13202	sample	1	1	0	0	0	1	0	0	0	0
GGB	13203	MAG	1	1	0	0	0	0	1	0	0	0
GGB	13203	dataset	1	1	0	0	0	0	1	0	0	0
GGB	13203	sample	1	1	0	0	0	0	1	0	0	0
GGB	13204	MAG	1	1	0	0	1	0	0	0	0	0
GGB	13204	dataset	1	1	0	0	1	0	0	0	0	0
GGB	13204	sample	1	1	0	0	1	0	0	0	0	0
GGB	13205	MAG	4	4	0	0	4	0	0	0	0	0
GGB	13205	dataset	1	1	0	0	1	0	0	0	0	0
GGB	13205	sample	4	4	0	0	4	0	0	0	0	0
GGB	13206	MAG	1	1	0	0	1	0	0	0	0	0
GGB	13206	dataset	1	1	0	0	1	0	0	0	0	0
GGB	13206	sample	1	1	0	0	1	0	0	0	0	0
GGB	13207	MAG	2	2	0	0	2	0	0	0	0	0
GGB	13207	dataset	1	1	0	0	1	0	0	0	0	0
GGB	13207	sample	2	2	0	0	2	0	0	0	0	0
GGB	13208	MAG	1	1	0	0	1	0	0	0	0	0
GGB	13208	dataset	1	1	0	0	1	0	0	0	0	0
GGB	13208	sample	1	1	0	0	1	0	0	0	0	0
GGB	13210	MAG	1	1	0	0	0	0	0	0	0	1
GGB	13210	dataset	1	1	0	0	0	0	0	0	0	1
GGB	13210	sample	1	1	0	0	0	0	0	0	0	1
GGB	13211	MAG	1	1	0	0	0	1	0	0	0	0
GGB	13211	dataset	1	1	0	0	0	1	0	0	0	0
GGB	13211	sample	1	1	0	0	0	1	0	0	0	0
GGB	13212	MAG	4	4	0	0	0	0	0	0	0	4
GGB	13212	dataset	1	1	0	0	0	0	0	0	0	1
GGB	13212	sample	4	4	0	0	0	0	0	0	0	4
GGB	13214	MAG	1	1	0	0	1	0	0	0	0	0
GGB	13214	dataset	1	1	0	0	1	0	0	0	0	0
GGB	13214	sample	1	1	0	0	1	0	0	0	0	0
GGB	13215	MAG	2	2	0	0	2	0	0	0	0	0
GGB	13215	dataset	1	1	0	0	1	0	0	0	0	0
GGB	13215	sample	2	2	0	0	2	0	0	0	0	0
GGB	13216	MAG	1	1	0	0	1	0	0	0	0	0
GGB	13216	dataset	1	1	0	0	1	0	0	0	0	0
GGB	13216	sample	1	1	0	0	1	0	0	0	0	0
GGB	13217	MAG	2	2	0	0	2	0	0	0	0	0
GGB	13217	dataset	1	1	0	0	1	0	0	0	0	0
GGB	13217	sample	2	2	0	0	2	0	0	0	0	0
GGB	13218	MAG	1	1	0	0	1	0	0	0	0	0
GGB	13218	dataset	1	1	0	0	1	0	0	0	0	0
GGB	13218	sample	1	1	0	0	1	0	0	0	0	0
GGB	13219	MAG	2	2	0	0	2	0	0	0	0	0
GGB	13219	dataset	1	1	0	0	1	0	0	0	0	0
GGB	13219	sample	2	2	0	0	2	0	0	0	0	0
GGB	13220	MAG	2	2	0	0	2	0	0	0	0	0
GGB	13220	dataset	1	1	0	0	1	0	0	0	0	0
GGB	13220	sample	2	2	0	0	2	0	0	0	0	0
GGB	13221	MAG	3	3	0	0	1	2	0	0	0	0
GGB	13221	dataset	2	2	0	0	1	1	0	0	0	0
GGB	13221	sample	3	3	0	0	1	2	0	0	0	0
GGB	13222	MAG	1	1	0	0	1	0	0	0	0	0
GGB	13222	dataset	1	1	0	0	1	0	0	0	0	0
GGB	13222	sample	1	1	0	0	1	0	0	0	0	0
GGB	13223	MAG	1	1	0	0	1	0	0	0	0	0
GGB	13223	dataset	1	1	0	0	1	0	0	0	0	0
GGB	13223	sample	1	1	0	0	1	0	0	0	0	0
GGB	13224	MAG	2	2	0	0	2	0	0	0	0	0
GGB	13224	dataset	1	1	0	0	1	0	0	0	0	0
GGB	13224	sample	2	2	0	0	2	0	0	0	0	0
GGB	13225	MAG	1	1	0	0	0	1	0	0	0	0
GGB	13225	dataset	1	1	0	0	0	1	0	0	0	0
GGB	13225	sample	1	1	0	0	0	1	0	0	0	0
GGB	13226	MAG	2	2	0	0	0	0	0	2	0	0
GGB	13226	dataset	1	1	0	0	0	0	0	1	0	0
GGB	13226	sample	2	2	0	0	0	0	0	2	0	0
GGB	13227	MAG	1	1	0	0	0	0	0	0	1	0
GGB	13227	dataset	1	1	0	0	0	0	0	0	1	0
GGB	13227	sample	1	1	0	0	0	0	0	0	1	0
GGB	13228	MAG	1	1	0	0	0	0	0	0	1	0
GGB	13228	dataset	1	1	0	0	0	0	0	0	1	0
GGB	13228	sample	1	1	0	0	0	0	0	0	1	0
GGB	13229	MAG	1	1	0	0	0	0	0	0	1	0
GGB	13229	dataset	1	1	0	0	0	0	0	0	1	0
GGB	13229	sample	1	1	0	0	0	0	0	0	1	0
GGB	13230	MAG	2	2	0	0	0	0	0	0	2	0
GGB	13230	dataset	1	1	0	0	0	0	0	0	1	0
GGB	13230	sample	2	2	0	0	0	0	0	0	2	0
GGB	13231	MAG	1	1	0	0	0	0	0	0	1	0
GGB	13231	dataset	1	1	0	0	0	0	0	0	1	0
GGB	13231	sample	1	1	0	0	0	0	0	0	1	0
GGB	13232	MAG	1	1	0	0	0	0	0	0	1	0
GGB	13232	dataset	1	1	0	0	0	0	0	0	1	0
GGB	13232	sample	1	1	0	0	0	0	0	0	1	0
GGB	13235	MAG	1	1	0	0	1	0	0	0	0	0
GGB	13235	dataset	1	1	0	0	1	0	0	0	0	0
GGB	13235	sample	1	1	0	0	1	0	0	0	0	0
GGB	13240	MAG	1	1	0	0	1	0	0	0	0	0
GGB	13240	dataset	1	1	0	0	1	0	0	0	0	0
GGB	13240	sample	1	1	0	0	1	0	0	0	0	0
GGB	13241	MAG	4	4	0	0	2	0	0	0	0	2
GGB	13241	dataset	2	2	0	0	1	0	0	0	0	1
GGB	13241	sample	4	4	0	0	2	0	0	0	0	2
GGB	13242	MAG	3	3	0	0	2	0	1	0	0	0
GGB	13242	dataset	2	2	0	0	1	0	1	0	0	0
GGB	13242	sample	3	3	0	0	2	0	1	0	0	0
GGB	13243	MAG	1	1	0	0	0	0	0	0	1	0
GGB	13243	dataset	1	1	0	0	0	0	0	0	1	0
GGB	13243	sample	1	1	0	0	0	0	0	0	1	0
GGB	13244	MAG	1	1	0	0	1	0	0	0	0	0
GGB	13244	dataset	1	1	0	0	1	0	0	0	0	0
GGB	13244	sample	1	1	0	0	1	0	0	0	0	0
GGB	13245	MAG	2	2	0	0	0	0	0	0	2	0
GGB	13245	dataset	1	1	0	0	0	0	0	0	1	0
GGB	13245	sample	2	2	0	0	0	0	0	0	2	0
GGB	13246	MAG	1	1	0	0	1	0	0	0	0	0
GGB	13246	dataset	1	1	0	0	1	0	0	0	0	0
GGB	13246	sample	1	1	0	0	1	0	0	0	0	0
GGB	13247	MAG	1	1	0	0	0	0	0	0	1	0
GGB	13247	dataset	1	1	0	0	0	0	0	0	1	0
GGB	13247	sample	1	1	0	0	0	0	0	0	1	0
GGB	13248	MAG	2	2	0	0	0	0	0	0	2	0
GGB	13248	dataset	1	1	0	0	0	0	0	0	1	0
GGB	13248	sample	2	2	0	0	0	0	0	0	2	0
GGB	13249	MAG	2	2	0	0	0	0	0	0	0	2
GGB	13249	dataset	1	1	0	0	0	0	0	0	0	1
GGB	13249	sample	2	2	0	0	0	0	0	0	0	2
GGB	13250	MAG	2	2	0	0	2	0	0	0	0	0
GGB	13250	dataset	1	1	0	0	1	0	0	0	0	0
GGB	13250	sample	2	2	0	0	2	0	0	0	0	0
GGB	13251	MAG	1	1	0	0	0	0	0	0	1	0
GGB	13251	dataset	1	1	0	0	0	0	0	0	1	0
GGB	13251	sample	1	1	0	0	0	0	0	0	1	0
GGB	13252	MAG	1	1	0	0	0	0	0	0	1	0
GGB	13252	dataset	1	1	0	0	0	0	0	0	1	0
GGB	13252	sample	1	1	0	0	0	0	0	0	1	0
GGB	13253	MAG	4	4	0	0	0	0	4	0	0	0
GGB	13253	dataset	1	1	0	0	0	0	1	0	0	0
GGB	13253	sample	4	4	0	0	0	0	4	0	0	0
GGB	13257	MAG	1	1	0	0	0	0	0	0	0	1
GGB	13257	dataset	1	1	0	0	0	0	0	0	0	1
GGB	13257	sample	1	1	0	0	0	0	0	0	0	1
GGB	13258	MAG	2	2	0	0	2	0	0	0	0	0
GGB	13258	dataset	1	1	0	0	1	0	0	0	0	0
GGB	13258	sample	2	2	0	0	2	0	0	0	0	0
GGB	13259	MAG	1	1	0	0	1	0	0	0	0	0
GGB	13259	dataset	1	1	0	0	1	0	0	0	0	0
GGB	13259	sample	1	1	0	0	1	0	0	0	0	0
GGB	13261	MAG	1	1	0	0	1	0	0	0	0	0
GGB	13261	dataset	1	1	0	0	1	0	0	0	0	0
GGB	13261	sample	1	1	0	0	1	0	0	0	0	0
GGB	13262	MAG	1	1	0	0	1	0	0	0	0	0
GGB	13262	dataset	1	1	0	0	1	0	0	0	0	0
GGB	13262	sample	1	1	0	0	1	0	0	0	0	0
GGB	13268	MAG	1	1	0	0	0	0	1	0	0	0
GGB	13268	dataset	1	1	0	0	0	0	1	0	0	0
GGB	13268	sample	1	1	0	0	0	0	1	0	0	0
GGB	13269	MAG	1	1	0	0	0	0	0	0	1	0
GGB	13269	dataset	1	1	0	0	0	0	0	0	1	0
GGB	13269	sample	1	1	0	0	0	0	0	0	1	0
GGB	13270	MAG	1	1	0	0	0	0	0	0	0	1
GGB	13270	dataset	1	1	0	0	0	0	0	0	0	1
GGB	13270	sample	1	1	0	0	0	0	0	0	0	1
GGB	13271	MAG	2	2	0	0	0	0	0	0	2	0
GGB	13271	dataset	1	1	0	0	0	0	0	0	1	0
GGB	13271	sample	2	2	0	0	0	0	0	0	2	0
GGB	13274	MAG	1	1	0	0	1	0	0	0	0	0
GGB	13274	dataset	1	1	0	0	1	0	0	0	0	0
GGB	13274	sample	1	1	0	0	1	0	0	0	0	0
GGB	13275	MAG	1	1	0	0	0	0	0	0	1	0
GGB	13275	dataset	1	1	0	0	0	0	0	0	1	0
GGB	13275	sample	1	1	0	0	0	0	0	0	1	0
GGB	13276	MAG	1	1	0	0	0	0	0	0	1	0
GGB	13276	dataset	1	1	0	0	0	0	0	0	1	0
GGB	13276	sample	1	1	0	0	0	0	0	0	1	0
GGB	13278	MAG	1	1	0	0	0	0	0	0	1	0
GGB	13278	dataset	1	1	0	0	0	0	0	0	1	0
GGB	13278	sample	1	1	0	0	0	0	0	0	1	0
GGB	13279	MAG	2	2	0	0	1	0	0	0	1	0
GGB	13279	dataset	2	2	0	0	1	0	0	0	1	0
GGB	13279	sample	2	2	0	0	1	0	0	0	1	0
GGB	13280	MAG	1	1	0	0	1	0	0	0	0	0
GGB	13280	dataset	1	1	0	0	1	0	0	0	0	0
GGB	13280	sample	1	1	0	0	1	0	0	0	0	0
GGB	13281	MAG	1	1	0	0	1	0	0	0	0	0
GGB	13281	dataset	1	1	0	0	1	0	0	0	0	0
GGB	13281	sample	1	1	0	0	1	0	0	0	0	0
GGB	13282	MAG	1	1	0	0	1	0	0	0	0	0
GGB	13282	dataset	1	1	0	0	1	0	0	0	0	0
GGB	13282	sample	1	1	0	0	1	0	0	0	0	0
GGB	13283	MAG	2	2	0	0	0	0	0	0	0	2
GGB	13283	dataset	1	1	0	0	0	0	0	0	0	1
GGB	13283	sample	2	2	0	0	0	0	0	0	0	2
GGB	13284	MAG	1	1	0	0	0	0	1	0	0	0
GGB	13284	dataset	1	1	0	0	0	0	1	0	0	0
GGB	13284	sample	1	1	0	0	0	0	1	0	0	0
GGB	13285	MAG	1	1	0	0	0	0	0	0	0	1
GGB	13285	dataset	1	1	0	0	0	0	0	0	0	1
GGB	13285	sample	1	1	0	0	0	0	0	0	0	1
GGB	13287	MAG	1	1	0	0	0	0	0	0	0	1
GGB	13287	dataset	1	1	0	0	0	0	0	0	0	1
GGB	13287	sample	1	1	0	0	0	0	0	0	0	1
GGB	13288	MAG	1	1	0	0	0	0	1	0	0	0
GGB	13288	dataset	1	1	0	0	0	0	1	0	0	0
GGB	13288	sample	1	1	0	0	0	0	1	0	0	0
GGB	13294	MAG	1	1	0	0	0	0	1	0	0	0
GGB	13294	dataset	1	1	0	0	0	0	1	0	0	0
GGB	13294	sample	1	1	0	0	0	0	1	0	0	0
GGB	13295	MAG	1	1	0	0	0	1	0	0	0	0
GGB	13295	dataset	1	1	0	0	0	1	0	0	0	0
GGB	13295	sample	1	1	0	0	0	1	0	0	0	0
GGB	13296	MAG	1	1	0	0	1	0	0	0	0	0
GGB	13296	dataset	1	1	0	0	1	0	0	0	0	0
GGB	13296	sample	1	1	0	0	1	0	0	0	0	0
GGB	13297	MAG	1	1	0	0	0	1	0	0	0	0
GGB	13297	dataset	1	1	0	0	0	1	0	0	0	0
GGB	13297	sample	1	1	0	0	0	1	0	0	0	0
GGB	13298	MAG	1	1	0	0	0	0	1	0	0	0
GGB	13298	dataset	1	1	0	0	0	0	1	0	0	0
GGB	13298	sample	1	1	0	0	0	0	1	0	0	0
GGB	13300	MAG	2	2	0	0	1	0	0	0	0	1
GGB	13300	dataset	2	2	0	0	1	0	0	0	0	1
GGB	13300	sample	2	2	0	0	1	0	0	0	0	1
GGB	13301	MAG	1	1	0	0	1	0	0	0	0	0
GGB	13301	dataset	1	1	0	0	1	0	0	0	0	0
GGB	13301	sample	1	1	0	0	1	0	0	0	0	0
GGB	13302	MAG	1	1	0	0	1	0	0	0	0	0
GGB	13302	dataset	1	1	0	0	1	0	0	0	0	0
GGB	13302	sample	1	1	0	0	1	0	0	0	0	0
GGB	13303	MAG	8	8	0	0	0	0	0	8	0	0
GGB	13303	dataset	1	1	0	0	0	0	0	1	0	0
GGB	13303	sample	8	8	0	0	0	0	0	8	0	0
GGB	13304	MAG	1	1	0	0	0	1	0	0	0	0
GGB	13304	dataset	1	1	0	0	0	1	0	0	0	0
GGB	13304	sample	1	1	0	0	0	1	0	0	0	0
GGB	13305	MAG	1	1	0	0	0	0	1	0	0	0
GGB	13305	dataset	1	1	0	0	0	0	1	0	0	0
GGB	13305	sample	1	1	0	0	0	0	1	0	0	0
GGB	13306	MAG	1	1	0	0	0	0	1	0	0	0
GGB	13306	dataset	1	1	0	0	0	0	1	0	0	0
GGB	13306	sample	1	1	0	0	0	0	1	0	0	0
GGB	13309	MAG	1	1	0	0	0	0	1	0	0	0
GGB	13309	dataset	1	1	0	0	0	0	1	0	0	0
GGB	13309	sample	1	1	0	0	0	0	1	0	0	0
GGB	13310	MAG	1	1	0	0	1	0	0	0	0	0
GGB	13310	dataset	1	1	0	0	1	0	0	0	0	0
GGB	13310	sample	1	1	0	0	1	0	0	0	0	0
GGB	13311	MAG	2	2	0	0	2	0	0	0	0	0
GGB	13311	dataset	1	1	0	0	1	0	0	0	0	0
GGB	13311	sample	2	2	0	0	2	0	0	0	0	0
GGB	13313	MAG	4	4	0	0	0	0	0	0	0	4
GGB	13313	dataset	1	1	0	0	0	0	0	0	0	1
GGB	13313	sample	4	4	0	0	0	0	0	0	0	4
GGB	13314	MAG	1	1	0	0	0	0	1	0	0	0
GGB	13314	dataset	1	1	0	0	0	0	1	0	0	0
GGB	13314	sample	1	1	0	0	0	0	1	0	0	0
GGB	13315	MAG	6	6	0	0	0	0	6	0	0	0
GGB	13315	dataset	1	1	0	0	0	0	1	0	0	0
GGB	13315	sample	6	6	0	0	0	0	6	0	0	0
GGB	13316	MAG	1	1	0	0	0	0	1	0	0	0
GGB	13316	dataset	1	1	0	0	0	0	1	0	0	0
GGB	13316	sample	1	1	0	0	0	0	1	0	0	0
GGB	13317	MAG	4	4	0	0	0	4	0	0	0	0
GGB	13317	dataset	1	1	0	0	0	1	0	0	0	0
GGB	13317	sample	4	4	0	0	0	4	0	0	0	0
GGB	13318	MAG	1	1	0	0	1	0	0	0	0	0
[truncated: 1,100 more rows]

## Sheet: FGB
FGB_label	ID	amount_of	total MAGs	MAGs NHP	MAGs non-westernized	MAGs westernized	AmatoKR_2018	HicksAL_2018	LiX_2018	OrkinJD_2019	SrivathsanA_2015	TungJ_2015
FGB	117	MAG	25	18	2	5	0	6	12	0	0	0
FGB	117	dataset	6	2	2	2	0	1	1	0	0	0
FGB	117	sample	25	18	2	5	0	6	12	0	0	0
FGB	118	MAG	97	42	17	38	9	7	14	0	0	12
FGB	118	dataset	19	4	4	11	1	1	1	0	0	1
FGB	118	sample	94	39	17	38	8	7	12	0	0	12
FGB	222	MAG	588	3	33	552	2	0	1	0	0	0
FGB	222	dataset	34	2	4	28	1	0	1	0	0	0
FGB	222	sample	587	3	33	551	2	0	1	0	0	0
FGB	330	MAG	19	3	4	12	0	0	3	0	0	0
FGB	330	dataset	7	1	2	4	0	0	1	0	0	0
FGB	330	sample	19	3	4	12	0	0	3	0	0	0
FGB	337	MAG	38	28	8	2	2	0	5	0	0	21
FGB	337	dataset	8	3	3	2	1	0	1	0	0	1
FGB	337	sample	36	26	8	2	2	0	5	0	0	19
FGB	342	MAG	18	7	4	7	0	0	7	0	0	0
FGB	342	dataset	6	1	2	3	0	0	1	0	0	0
FGB	342	sample	17	6	4	7	0	0	6	0	0	0
FGB	355	MAG	14	6	6	2	0	2	3	0	1	0
FGB	355	dataset	8	3	3	2	0	1	1	0	1	0
FGB	355	sample	14	6	6	2	0	2	3	0	1	0
FGB	484	MAG	10	4	1	5	0	0	4	0	0	0
FGB	484	dataset	6	1	1	4	0	0	1	0	0	0
FGB	484	sample	10	4	1	5	0	0	4	0	0	0
FGB	503	MAG	19	7	11	1	1	0	6	0	0	0
FGB	503	dataset	7	2	4	1	1	0	1	0	0	0
FGB	503	sample	19	7	11	1	1	0	6	0	0	0
FGB	511	MAG	55	45	5	5	2	0	14	0	1	28
FGB	511	dataset	11	4	2	5	1	0	1	0	1	1
FGB	511	sample	48	38	5	5	2	0	14	0	1	21
FGB	529	MAG	107	32	28	47	0	2	1	0	0	29
FGB	529	dataset	21	3	3	15	0	1	1	0	0	1
FGB	529	sample	98	23	28	47	0	2	1	0	0	20
FGB	544	MAG	77	28	11	38	0	0	16	0	3	9
FGB	544	dataset	19	3	4	12	0	0	1	0	1	1
FGB	544	sample	76	27	11	38	0	0	16	0	2	9
FGB	557	MAG	18	14	4	0	0	0	13	0	1	0
FGB	557	dataset	3	2	1	0	0	0	1	0	1	0
FGB	557	sample	16	12	4	0	0	0	11	0	1	0
FGB	579	MAG	3587	172	915	2500	12	4	81	0	0	75
FGB	579	dataset	43	4	5	34	1	1	1	0	0	1
FGB	579	sample	2050	72	320	1658	8	4	20	0	0	40
FGB	595	MAG	11000	6	142	10852	0	0	0	5	1	0
FGB	595	dataset	44	2	4	38	0	0	0	1	1	0
FGB	595	sample	5221	5	101	5115	0	0	0	4	1	0
FGB	599	MAG	3457	12	54	3391	0	0	11	0	0	1
FGB	599	dataset	39	2	4	33	0	0	1	0	0	1
FGB	599	sample	2732	12	46	2674	0	0	11	0	0	1
FGB	619	MAG	183	20	66	97	0	0	19	0	0	1
FGB	619	dataset	25	2	5	18	0	0	1	0	0	1
FGB	619	sample	182	19	66	97	0	0	18	0	0	1
FGB	629	MAG	571	4	120	447	1	0	2	0	0	1
FGB	629	dataset	34	3	4	27	1	0	1	0	0	1
FGB	629	sample	571	4	120	447	1	0	2	0	0	1
FGB	632	MAG	3	2	0	1	1	0	0	0	1	0
FGB	632	dataset	3	2	0	1	1	0	0	0	1	0
FGB	632	sample	3	2	0	1	1	0	0	0	1	0
FGB	653	MAG	53	25	14	14	3	1	11	0	0	10
FGB	653	dataset	14	4	3	7	1	1	1	0	0	1
FGB	653	sample	53	25	14	14	3	1	11	0	0	10
FGB	654	MAG	80	39	14	27	1	3	9	0	0	26
FGB	654	dataset	18	4	3	11	1	1	1	0	0	1
FGB	654	sample	72	34	14	24	1	3	8	0	0	22
FGB	658	MAG	1077	117	298	662	3	16	40	0	1	57
FGB	658	dataset	37	5	5	27	1	1	1	0	1	1
FGB	658	sample	791	64	203	524	3	12	16	0	1	32
FGB	667	MAG	49	1	1	47	0	0	0	0	1	0
FGB	667	dataset	13	1	1	11	0	0	0	0	1	0
FGB	667	sample	49	1	1	47	0	0	0	0	1	0
FGB	673	MAG	5842	4	105	5733	0	0	3	0	1	0
FGB	673	dataset	40	2	4	34	0	0	1	0	1	0
FGB	673	sample	3510	4	60	3446	0	0	3	0	1	0
FGB	848	MAG	13	13	0	0	0	4	9	0	0	0
FGB	848	dataset	2	2	0	0	0	1	1	0	0	0
FGB	848	sample	13	13	0	0	0	4	9	0	0	0
FGB	1002	MAG	171	74	64	33	4	0	28	0	4	38
FGB	1002	dataset	16	4	4	8	1	0	1	0	1	1
FGB	1002	sample	129	48	53	28	4	0	18	0	2	24
FGB	1012	MAG	11	2	0	9	0	0	0	0	2	0
FGB	1012	dataset	7	1	0	6	0	0	0	0	1	0
FGB	1012	sample	11	2	0	9	0	0	0	0	2	0
FGB	1058	MAG	40	1	34	5	0	0	1	0	0	0
FGB	1058	dataset	7	1	4	2	0	0	1	0	0	0
FGB	1058	sample	40	1	34	5	0	0	1	0	0	0
FGB	1062	MAG	389	15	244	130	1	0	10	0	0	4
FGB	1062	dataset	25	3	4	18	1	0	1	0	0	1
FGB	1062	sample	387	15	242	130	1	0	10	0	0	4
FGB	1201	MAG	28	2	3	23	0	0	2	0	0	0
FGB	1201	dataset	9	1	2	6	0	0	1	0	0	0
FGB	1201	sample	28	2	3	23	0	0	2	0	0	0
FGB	1286	MAG	10	1	3	6	0	0	1	0	0	0
FGB	1286	dataset	7	1	1	5	0	0	1	0	0	0
FGB	1286	sample	10	1	3	6	0	0	1	0	0	0
FGB	1310	MAG	3	2	1	0	0	0	2	0	0	0
FGB	1310	dataset	2	1	1	0	0	0	1	0	0	0
FGB	1310	sample	3	2	1	0	0	0	2	0	0	0
FGB	1311	MAG	77	4	18	55	0	0	4	0	0	0
FGB	1311	dataset	19	1	3	15	0	0	1	0	0	0
FGB	1311	sample	74	4	17	53	0	0	4	0	0	0
FGB	1325	MAG	411	16	28	367	5	0	5	0	1	5
FGB	1325	dataset	34	4	4	26	1	0	1	0	1	1
FGB	1325	sample	408	14	28	366	4	0	4	0	1	5
FGB	1326	MAG	1001	6	30	965	0	0	3	0	0	3
FGB	1326	dataset	42	2	5	35	0	0	1	0	0	1
FGB	1326	sample	1001	6	30	965	0	0	3	0	0	3
FGB	1327	MAG	4	1	2	1	0	0	1	0	0	0
FGB	1327	dataset	3	1	1	1	0	0	1	0	0	0
FGB	1327	sample	4	1	2	1	0	0	1	0	0	0
FGB	1330	MAG	94	34	6	54	3	1	17	0	0	13
FGB	1330	dataset	27	4	3	20	1	1	1	0	0	1
FGB	1330	sample	89	30	6	53	3	1	14	0	0	12
FGB	1332	MAG	331	9	41	281	2	0	5	0	2	0
FGB	1332	dataset	32	3	4	25	1	0	1	0	1	0
FGB	1332	sample	325	8	38	279	2	0	4	0	2	0
FGB	1333	MAG	1609	3	35	1571	0	0	1	0	1	1
FGB	1333	dataset	38	3	4	31	0	0	1	0	1	1
FGB	1333	sample	1606	3	34	1569	0	0	1	0	1	1
FGB	1337	MAG	4	2	2	0	0	0	0	0	2	0
FGB	1337	dataset	2	1	1	0	0	0	0	0	1	0
FGB	1337	sample	4	2	2	0	0	0	0	0	2	0
FGB	1342	MAG	1591	12	160	1419	1	0	11	0	0	0
FGB	1342	dataset	41	2	5	34	1	0	1	0	0	0
FGB	1342	sample	1547	12	144	1391	1	0	11	0	0	0
FGB	1348	MAG	8	7	1	0	1	0	2	0	0	4
FGB	1348	dataset	4	3	1	0	1	0	1	0	0	1
FGB	1348	sample	8	7	1	0	1	0	2	0	0	4
FGB	1349	MAG	1188	9	136	1043	1	2	2	0	0	4
FGB	1349	dataset	43	4	5	34	1	1	1	0	0	1
FGB	1349	sample	1182	9	132	1041	1	2	2	0	0	4
FGB	1352	MAG	12	7	4	1	0	3	4	0	0	0
FGB	1352	dataset	5	2	2	1	0	1	1	0	0	0
FGB	1352	sample	12	7	4	1	0	3	4	0	0	0
FGB	1354	MAG	1229	25	136	1068	3	0	12	0	0	10
FGB	1354	dataset	37	3	3	31	1	0	1	0	0	1
FGB	1354	sample	1171	24	127	1020	3	0	11	0	0	10
FGB	1355	MAG	248	23	59	166	2	0	12	0	0	9
FGB	1355	dataset	29	3	4	22	1	0	1	0	0	1
FGB	1355	sample	244	22	58	164	2	0	11	0	0	9
FGB	1358	MAG	5	2	2	1	1	0	0	0	0	1
FGB	1358	dataset	5	2	2	1	1	0	0	0	0	1
FGB	1358	sample	5	2	2	1	1	0	0	0	0	1
FGB	1359	MAG	176	19	25	132	0	1	2	0	2	14
FGB	1359	dataset	30	4	3	23	0	1	1	0	1	1
FGB	1359	sample	169	16	24	129	0	1	2	0	2	11
FGB	1360	MAG	10	1	5	4	0	0	1	0	0	0
FGB	1360	dataset	6	1	1	4	0	0	1	0	0	0
FGB	1360	sample	10	1	5	4	0	0	1	0	0	0
FGB	1369	MAG	915	6	69	840	1	0	2	0	0	3
FGB	1369	dataset	35	3	4	28	1	0	1	0	0	1
FGB	1369	sample	894	6	63	825	1	0	2	0	0	3
FGB	1420	MAG	883	15	5	863	1	0	5	0	0	9
FGB	1420	dataset	37	3	4	30	1	0	1	0	0	1
FGB	1420	sample	819	14	5	800	1	0	5	0	0	8
FGB	1449	MAG	4356	3	67	4286	0	1	2	0	0	0
FGB	1449	dataset	42	2	5	35	0	1	1	0	0	0
FGB	1449	sample	2816	3	57	2756	0	1	2	0	0	0
FGB	1450	MAG	33	32	0	1	4	0	10	0	4	14
FGB	1450	dataset	5	4	0	1	1	0	1	0	1	1
FGB	1450	sample	28	27	0	1	4	0	9	0	1	13
FGB	1451	MAG	2841	2	266	2573	1	0	1	0	0	0
FGB	1451	dataset	40	2	5	33	1	0	1	0	0	0
FGB	1451	sample	2332	2	202	2128	1	0	1	0	0	0
FGB	1454	MAG	7570	18	597	6955	0	0	17	0	0	1
FGB	1454	dataset	43	2	5	36	0	0	1	0	0	1
FGB	1454	sample	4615	11	338	4266	0	0	10	0	0	1
FGB	1462	MAG	26	25	0	1	2	0	15	0	1	7
FGB	1462	dataset	5	4	0	1	1	0	1	0	1	1
FGB	1462	sample	22	21	0	1	2	0	11	0	1	7
FGB	1473	MAG	25	1	0	24	0	0	1	0	0	0
FGB	1473	dataset	8	1	0	7	0	0	1	0	0	0
FGB	1473	sample	25	1	0	24	0	0	1	0	0	0
FGB	1476	MAG	4374	17	204	4153	7	0	9	0	0	1
FGB	1476	dataset	40	3	4	33	1	0	1	0	0	1
FGB	1476	sample	3029	13	152	2864	3	0	9	0	0	1
FGB	1479	MAG	123	7	34	82	2	0	3	0	0	2
FGB	1479	dataset	20	3	3	14	1	0	1	0	0	1
FGB	1479	sample	119	7	32	80	2	0	3	0	0	2
FGB	1480	MAG	2760	27	229	2504	6	0	7	0	1	13
FGB	1480	dataset	41	4	4	33	1	0	1	0	1	1
FGB	1480	sample	2264	22	168	2074	6	0	5	0	1	10
FGB	1527	MAG	66	20	36	10	1	0	15	0	0	4
FGB	1527	dataset	11	3	3	5	1	0	1	0	0	1
FGB	1527	sample	66	20	36	10	1	0	15	0	0	4
FGB	1528	MAG	60	8	40	12	0	1	6	0	0	1
FGB	1528	dataset	15	3	4	8	0	1	1	0	0	1
FGB	1528	sample	60	8	40	12	0	1	6	0	0	1
FGB	1703	MAG	838	17	132	689	0	5	12	0	0	0
FGB	1703	dataset	38	2	4	32	0	1	1	0	0	0
FGB	1703	sample	823	16	127	680	0	5	11	0	0	0
FGB	1755	MAG	185	3	9	173	0	0	1	2	0	0
FGB	1755	dataset	32	2	3	27	0	0	1	1	0	0
FGB	1755	sample	180	3	9	168	0	0	1	2	0	0
FGB	1765	MAG	2294	8	97	2189	2	0	3	0	1	2
FGB	1765	dataset	41	4	5	32	1	0	1	0	1	1
FGB	1765	sample	1602	7	75	1520	2	0	3	0	1	1
FGB	1776	MAG	1214	8	64	1142	0	0	7	0	0	1
FGB	1776	dataset	35	2	4	29	0	0	1	0	0	1
FGB	1776	sample	899	7	47	845	0	0	6	0	0	1
FGB	1777	MAG	301	19	13	269	2	0	12	0	0	5
FGB	1777	dataset	22	3	1	18	1	0	1	0	0	1
FGB	1777	sample	252	15	11	226	2	0	9	0	0	4
FGB	1778	MAG	534	3	31	500	0	0	2	0	0	1
FGB	1778	dataset	32	2	3	27	0	0	1	0	0	1
FGB	1778	sample	429	3	25	401	0	0	2	0	0	1
FGB	1780	MAG	96	5	4	87	1	0	1	0	1	2
FGB	1780	dataset	26	4	3	19	1	0	1	0	1	1
FGB	1780	sample	95	5	4	86	1	0	1	0	1	2
FGB	1787	MAG	293	5	12	276	0	0	5	0	0	0
FGB	1787	dataset	25	1	3	21	0	0	1	0	0	0
FGB	1787	sample	290	5	12	273	0	0	5	0	0	0
FGB	1799	MAG	34	3	2	29	0	0	1	0	0	2
FGB	1799	dataset	13	2	1	10	0	0	1	0	0	1
FGB	1799	sample	34	3	2	29	0	0	1	0	0	2
FGB	1831	MAG	1526	5	128	1393	3	0	2	0	0	0
FGB	1831	dataset	40	2	4	34	1	0	1	0	0	0
FGB	1831	sample	1477	5	124	1348	3	0	2	0	0	0
FGB	1833	MAG	929	4	53	872	0	0	4	0	0	0
FGB	1833	dataset	36	1	3	32	0	0	1	0	0	0
FGB	1833	sample	909	4	52	853	0	0	4	0	0	0
FGB	1838	MAG	19	6	8	5	0	0	6	0	0	0
FGB	1838	dataset	5	1	2	2	0	0	1	0	0	0
FGB	1838	sample	19	6	8	5	0	0	6	0	0	0
FGB	1840	MAG	176	9	15	152	4	0	4	0	0	1
FGB	1840	dataset	25	3	2	20	1	0	1	0	0	1
FGB	1840	sample	175	8	15	152	3	0	4	0	0	1
FGB	1877	MAG	44	3	39	2	0	0	3	0	0	0
FGB	1877	dataset	6	1	3	2	0	0	1	0	0	0
FGB	1877	sample	43	2	39	2	0	0	2	0	0	0
FGB	1878	MAG	78	15	57	6	0	0	15	0	0	0
FGB	1878	dataset	9	1	4	4	0	0	1	0	0	0
FGB	1878	sample	77	14	57	6	0	0	14	0	0	0
FGB	1901	MAG	144	10	0	134	0	0	10	0	0	0
FGB	1901	dataset	25	1	0	24	0	0	1	0	0	0
FGB	1901	sample	132	8	0	124	0	0	8	0	0	0
FGB	1905	MAG	50	5	1	44	0	0	5	0	0	0
FGB	1905	dataset	13	1	1	11	0	0	1	0	0	0
FGB	1905	sample	48	4	1	43	0	0	4	0	0	0
FGB	1906	MAG	99	2	1	96	0	0	2	0	0	0
FGB	1906	dataset	23	1	1	21	0	0	1	0	0	0
FGB	1906	sample	89	2	1	86	0	0	2	0	0	0
FGB	1907	MAG	12	1	0	11	0	0	0	1	0	0
FGB	1907	dataset	8	1	0	7	0	0	0	1	0	0
FGB	1907	sample	12	1	0	11	0	0	0	1	0	0
FGB	1917	MAG	25	1	0	24	0	0	0	1	0	0
FGB	1917	dataset	11	1	0	10	0	0	0	1	0	0
FGB	1917	sample	24	1	0	23	0	0	0	1	0	0
FGB	1948	MAG	1	1	0	0	0	1	0	0	0	0
FGB	1948	dataset	1	1	0	0	0	1	0	0	0	0
FGB	1948	sample	1	1	0	0	0	1	0	0	0	0
FGB	1970	MAG	238	3	0	235	1	2	0	0	0	0
FGB	1970	dataset	10	2	0	8	1	1	0	0	0	0
FGB	1970	sample	209	3	0	206	1	2	0	0	0	0
FGB	1975	MAG	295	4	11	280	0	0	0	4	0	0
FGB	1975	dataset	26	1	2	23	0	0	0	1	0	0
FGB	1975	sample	279	4	11	264	0	0	0	4	0	0
FGB	1976	MAG	1238	23	92	1123	0	0	0	23	0	0
FGB	1976	dataset	44	1	3	40	0	0	0	1	0	0
FGB	1976	sample	1087	15	83	989	0	0	0	15	0	0
FGB	2104	MAG	33	30	3	0	2	0	21	0	0	7
FGB	2104	dataset	5	3	2	0	1	0	1	0	0	1
FGB	2104	sample	26	23	3	0	2	0	14	0	0	7
FGB	2105	MAG	33	12	5	16	3	0	9	0	0	0
FGB	2105	dataset	10	2	2	6	1	0	1	0	0	0
FGB	2105	sample	31	10	5	16	2	0	8	0	0	0
FGB	2131	MAG	15	10	5	0	1	0	1	0	0	8
FGB	2131	dataset	6	3	3	0	1	0	1	0	0	1
FGB	2131	sample	15	10	5	0	1	0	1	0	0	8
FGB	2163	MAG	176	4	33	139	0	0	0	0	0	4
FGB	2163	dataset	19	1	3	15	0	0	0	0	0	1
FGB	2163	sample	175	4	33	138	0	0	0	0	0	4
FGB	2377	MAG	77	2	20	55	0	0	2	0	0	0
FGB	2377	dataset	21	1	3	17	0	0	1	0	0	0
FGB	2377	sample	73	2	19	52	0	0	2	0	0	0
FGB	2378	MAG	123	11	63	49	0	0	8	0	0	3
FGB	2378	dataset	19	2	4	13	0	0	1	0	0	1
FGB	2378	sample	120	10	61	49	0	0	7	0	0	3
FGB	2399	MAG	604	3	132	469	0	0	3	0	0	0
FGB	2399	dataset	31	1	4	26	0	0	1	0	0	0
FGB	2399	sample	587	3	118	466	0	0	3	0	0	0
FGB	2401	MAG	110	32	20	58	0	0	11	0	0	21
FGB	2401	dataset	15	2	4	9	0	0	1	0	0	1
FGB	2401	sample	100	26	20	54	0	0	9	0	0	17
FGB	2402	MAG	87	20	52	15	7	0	12	0	1	0
FGB	2402	dataset	13	3	4	6	1	0	1	0	1	0
FGB	2402	sample	77	17	46	14	7	0	9	0	1	0
FGB	2483	MAG	1910	9	162	1739	2	0	0	6	1	0
FGB	2483	dataset	45	3	4	38	1	0	0	1	1	0
FGB	2483	sample	1748	7	148	1593	2	0	0	4	1	0
FGB	2830	MAG	12	4	0	8	0	0	4	0	0	0
FGB	2830	dataset	5	1	0	4	0	0	1	0	0	0
FGB	2830	sample	12	4	0	8	0	0	4	0	0	0
FGB	2832	MAG	29	10	4	15	3	0	4	0	0	3
FGB	2832	dataset	12	3	2	7	1	0	1	0	0	1
FGB	2832	sample	29	10	4	15	3	0	4	0	0	3
FGB	2833	MAG	524	41	100	383	1	0	15	0	0	25
FGB	2833	dataset	33	3	4	26	1	0	1	0	0	1
FGB	2833	sample	466	35	83	348	1	0	12	0	0	22
FGB	2834	MAG	156	4	21	131	0	0	2	0	0	2
FGB	2834	dataset	23	2	3	18	0	0	1	0	0	1
FGB	2834	sample	144	4	19	121	0	0	2	0	0	2
FGB	2836	MAG	16	3	7	6	0	0	3	0	0	0
FGB	2836	dataset	8	1	2	5	0	0	1	0	0	0
FGB	2836	sample	16	3	7	6	0	0	3	0	0	0
FGB	2837	MAG	252	26	100	126	0	0	13	0	0	13
FGB	2837	dataset	22	2	5	15	0	0	1	0	0	1
FGB	2837	sample	210	16	83	111	0	0	8	0	0	8
FGB	2839	MAG	32	2	10	20	0	0	1	0	0	1
FGB	2839	dataset	13	2	2	9	0	0	1	0	0	1
FGB	2839	sample	32	2	10	20	0	0	1	0	0	1
FGB	2856	MAG	9	8	0	1	1	0	4	0	0	3
FGB	2856	dataset	4	3	0	1	1	0	1	0	0	1
FGB	2856	sample	9	8	0	1	1	0	4	0	0	3
FGB	2860	MAG	8	3	0	5	0	0	3	0	0	0
FGB	2860	dataset	5	1	0	4	0	0	1	0	0	0
FGB	2860	sample	8	3	0	5	0	0	3	0	0	0
FGB	2863	MAG	77	8	14	55	0	0	3	0	0	5
FGB	2863	dataset	14	2	2	10	0	0	1	0	0	1
FGB	2863	sample	74	8	14	52	0	0	3	0	0	5
FGB	2864	MAG	18	15	3	0	0	0	6	0	0	9
FGB	2864	dataset	3	2	1	0	0	0	1	0	0	1
FGB	2864	sample	18	15	3	0	0	0	6	0	0	9
FGB	2865	MAG	6	4	0	2	0	0	3	0	0	1
FGB	2865	dataset	4	2	0	2	0	0	1	0	0	1
FGB	2865	sample	6	4	0	2	0	0	3	0	0	1
FGB	2924	MAG	6	2	2	2	0	0	2	0	0	0
FGB	2924	dataset	4	1	1	2	0	0	1	0	0	0
FGB	2924	sample	6	2	2	2	0	0	2	0	0	0
FGB	2932	MAG	183	9	55	119	0	7	1	0	1	0
FGB	2932	dataset	26	3	4	19	0	1	1	0	1	0
FGB	2932	sample	173	9	51	113	0	7	1	0	1	0
FGB	2933	MAG	7	2	0	5	0	0	1	0	0	1
FGB	2933	dataset	7	2	0	5	0	0	1	0	0	1
FGB	2933	sample	7	2	0	5	0	0	1	0	0	1
FGB	2934	MAG	20	4	4	12	0	0	4	0	0	0
FGB	2934	dataset	7	1	1	5	0	0	1	0	0	0
FGB	2934	sample	20	4	4	12	0	0	4	0	0	0
FGB	2938	MAG	8	5	0	3	0	0	2	0	0	3
FGB	2938	dataset	4	2	0	2	0	0	1	0	0	1
FGB	2938	sample	8	5	0	3	0	0	2	0	0	3
FGB	2947	MAG	221	11	48	162	0	0	8	0	0	3
FGB	2947	dataset	24	2	3	19	0	0	1	0	0	1
FGB	2947	sample	207	11	45	151	0	0	8	0	0	3
FGB	2976	MAG	55	7	1	47	0	0	7	0	0	0
FGB	2976	dataset	17	1	1	15	0	0	1	0	0	0
FGB	2976	sample	54	7	1	46	0	0	7	0	0	0
FGB	2982	MAG	635	4	44	587	0	0	2	0	0	2
FGB	2982	dataset	35	2	4	29	0	0	1	0	0	1
FGB	2982	sample	635	4	44	587	0	0	2	0	0	2
FGB	2984	MAG	864	16	55	793	0	4	12	0	0	0
FGB	2984	dataset	36	2	4	30	0	1	1	0	0	0
FGB	2984	sample	665	12	45	608	0	4	8	0	0	0
FGB	2993	MAG	567	6	75	486	0	2	1	0	0	3
FGB	2993	dataset	39	3	2	34	0	1	1	0	0	1
FGB	2993	sample	473	5	58	410	0	2	1	0	0	2
FGB	3026	MAG	31	2	18	11	0	0	2	0	0	0
FGB	3026	dataset	8	1	4	3	0	0	1	0	0	0
FGB	3026	sample	31	2	18	11	0	0	2	0	0	0
FGB	3035	MAG	105	36	3	66	7	0	7	0	4	18
FGB	3035	dataset	26	4	1	21	1	0	1	0	1	1
FGB	3035	sample	99	30	3	66	7	0	6	0	2	15
FGB	3040	MAG	26	2	7	17	0	0	0	0	0	2
FGB	3040	dataset	11	1	2	8	0	0	0	0	0	1
FGB	3040	sample	26	2	7	17	0	0	0	0	0	2
FGB	3052	MAG	553	5	18	530	2	0	2	0	0	1
FGB	3052	dataset	35	3	5	27	1	0	1	0	0	1
FGB	3052	sample	537	5	17	515	2	0	2	0	0	1
FGB	3054	MAG	52	38	0	14	3	7	15	0	0	13
FGB	3054	dataset	11	4	0	7	1	1	1	0	0	1
FGB	3054	sample	47	33	0	14	3	7	12	0	0	11
FGB	3056	MAG	9567	100	694	8773	4	0	51	0	3	42
FGB	3056	dataset	45	4	5	36	1	0	1	0	1	1
FGB	3056	sample	3655	43	220	3392	4	0	18	0	2	19
FGB	3058	MAG	8440	30	414	7996	9	2	10	0	0	9
FGB	3058	dataset	45	4	5	36	1	1	1	0	0	1
FGB	3058	sample	4454	25	245	4184	9	2	5	0	0	9
FGB	3062	MAG	539	3	69	467	0	0	2	0	0	1
FGB	3062	dataset	34	2	4	28	0	0	1	0	0	1
FGB	3062	sample	535	3	66	466	0	0	2	0	0	1
FGB	3068	MAG	1331	3	63	1265	2	0	1	0	0	0
FGB	3068	dataset	39	2	3	34	1	0	1	0	0	0
FGB	3068	sample	1247	3	56	1188	2	0	1	0	0	0
FGB	3069	MAG	215	1	19	195	0	0	1	0	0	0
FGB	3069	dataset	25	1	2	22	0	0	1	0	0	0
FGB	3069	sample	191	1	15	175	0	0	1	0	0	0
FGB	3078	MAG	790	4	49	737	0	1	3	0	0	0
FGB	3078	dataset	34	2	4	28	0	1	1	0	0	0
FGB	3078	sample	726	4	46	676	0	1	3	0	0	0
FGB	3150	MAG	4028	54	206	3768	0	3	0	10	0	41
FGB	3150	dataset	45	3	4	38	0	1	0	1	0	1
FGB	3150	sample	2880	42	153	2685	0	3	0	10	0	29
FGB	3154	MAG	36	13	16	7	1	0	1	0	0	11
FGB	3154	dataset	8	3	3	2	1	0	1	0	0	1
FGB	3154	sample	35	13	15	7	1	0	1	0	0	11
FGB	3170	MAG	19	5	12	2	0	0	5	0	0	0
FGB	3170	dataset	6	1	3	2	0	0	1	0	0	0
FGB	3170	sample	19	5	12	2	0	0	5	0	0	0
FGB	3173	MAG	33	10	12	11	0	1	9	0	0	0
FGB	3173	dataset	11	2	3	6	0	1	1	0	0	0
FGB	3173	sample	32	9	12	11	0	1	8	0	0	0
FGB	3176	MAG	91	57	18	16	2	1	16	0	1	37
FGB	3176	dataset	15	5	4	6	1	1	1	0	1	1
FGB	3176	sample	82	48	18	16	2	1	12	0	1	32
FGB	3420	MAG	4	3	0	1	2	0	1	0	0	0
FGB	3420	dataset	3	2	0	1	1	0	1	0	0	0
FGB	3420	sample	4	3	0	1	2	0	1	0	0	0
FGB	4201	MAG	18	18	0	0	1	0	15	0	1	1
FGB	4201	dataset	4	4	0	0	1	0	1	0	1	1
FGB	4201	sample	15	15	0	0	1	0	12	0	1	1
FGB	4212	MAG	24	1	11	12	0	0	1	0	0	0
FGB	4212	dataset	6	1	3	2	0	0	1	0	0	0
FGB	4212	sample	22	1	11	10	0	0	1	0	0	0
FGB	4311	MAG	109	12	70	27	2	1	6	0	0	3
FGB	4311	dataset	18	4	4	10	1	1	1	0	0	1
FGB	4311	sample	96	9	62	25	2	1	3	0	0	3
FGB	4340	MAG	7	6	0	1	0	4	2	0	0	0
FGB	4340	dataset	3	2	0	1	0	1	1	0	0	0
FGB	4340	sample	7	6	0	1	0	4	2	0	0	0
FGB	4369	MAG	3	3	0	0	0	3	0	0	0	0
FGB	4369	dataset	1	1	0	0	0	1	0	0	0	0
FGB	4369	sample	3	3	0	0	0	3	0	0	0	0
FGB	4371	MAG	1	1	0	0	0	0	0	0	0	1
FGB	4371	dataset	1	1	0	0	0	0	0	0	0	1
FGB	4371	sample	1	1	0	0	0	0	0	0	0	1
FGB	4375	MAG	1	1	0	0	1	0	0	0	0	0
FGB	4375	dataset	1	1	0	0	1	0	0	0	0	0
FGB	4375	sample	1	1	0	0	1	0	0	0	0	0
FGB	4376	MAG	1	1	0	0	1	0	0	0	0	0
FGB	4376	dataset	1	1	0	0	1	0	0	0	0	0
FGB	4376	sample	1	1	0	0	1	0	0	0	0	0
FGB	4378	MAG	2	2	0	0	0	0	2	0	0	0
FGB	4378	dataset	1	1	0	0	0	0	1	0	0	0
FGB	4378	sample	2	2	0	0	0	0	2	0	0	0
FGB	4379	MAG	6	6	0	0	1	4	1	0	0	0
FGB	4379	dataset	3	3	0	0	1	1	1	0	0	0
FGB	4379	sample	6	6	0	0	1	4	1	0	0	0
FGB	4380	MAG	19	19	0	0	19	0	0	0	0	0
FGB	4380	dataset	1	1	0	0	1	0	0	0	0	0
FGB	4380	sample	19	19	0	0	19	0	0	0	0	0
FGB	4381	MAG	9	9	0	0	0	0	7	0	2	0
FGB	4381	dataset	2	2	0	0	0	0	1	0	1	0
FGB	4381	sample	9	9	0	0	0	0	7	0	2	0
FGB	4383	MAG	3	3	0	0	3	0	0	0	0	0
FGB	4383	dataset	1	1	0	0	1	0	0	0	0	0
FGB	4383	sample	3	3	0	0	3	0	0	0	0	0
FGB	4384	MAG	7	7	0	0	0	0	3	0	0	4
FGB	4384	dataset	2	2	0	0	0	0	1	0	0	1
FGB	4384	sample	7	7	0	0	0	0	3	0	0	4
FGB	4385	MAG	15	15	0	0	9	1	5	0	0	0
FGB	4385	dataset	3	3	0	0	1	1	1	0	0	0
FGB	4385	sample	15	15	0	0	9	1	5	0	0	0
FGB	4386	MAG	10	10	0	0	10	0	0	0	0	0
FGB	4386	dataset	1	1	0	0	1	0	0	0	0	0
FGB	4386	sample	10	10	0	0	10	0	0	0	0	0
FGB	4387	MAG	1	1	0	0	0	0	0	1	0	0
FGB	4387	dataset	1	1	0	0	0	0	0	1	0	0
FGB	4387	sample	1	1	0	0	0	0	0	1	0	0
FGB	4389	MAG	3	3	0	0	3	0	0	0	0	0
FGB	4389	dataset	1	1	0	0	1	0	0	0	0	0
FGB	4389	sample	3	3	0	0	3	0	0	0	0	0
FGB	4391	MAG	5	5	0	0	5	0	0	0	0	0
FGB	4391	dataset	1	1	0	0	1	0	0	0	0	0
FGB	4391	sample	5	5	0	0	5	0	0	0	0	0
FGB	4392	MAG	2	2	0	0	2	0	0	0	0	0
FGB	4392	dataset	1	1	0	0	1	0	0	0	0	0
FGB	4392	sample	2	2	0	0	2	0	0	0	0	0
FGB	4393	MAG	6	6	0	0	6	0	0	0	0	0
FGB	4393	dataset	1	1	0	0	1	0	0	0	0	0
FGB	4393	sample	5	5	0	0	5	0	0	0	0	0
FGB	4394	MAG	28	28	0	0	27	1	0	0	0	0
FGB	4394	dataset	2	2	0	0	1	1	0	0	0	0
FGB	4394	sample	25	25	0	0	24	1	0	0	0	0
FGB	4395	MAG	8	8	0	0	8	0	0	0	0	0
FGB	4395	dataset	1	1	0	0	1	0	0	0	0	0
FGB	4395	sample	7	7	0	0	7	0	0	0	0	0
FGB	4396	MAG	1	1	0	0	1	0	0	0	0	0
FGB	4396	dataset	1	1	0	0	1	0	0	0	0	0
FGB	4396	sample	1	1	0	0	1	0	0	0	0	0
FGB	4397	MAG	6	6	0	0	6	0	0	0	0	0
FGB	4397	dataset	1	1	0	0	1	0	0	0	0	0
FGB	4397	sample	3	3	0	0	3	0	0	0	0	0
FGB	4398	MAG	1	1	0	0	0	1	0	0	0	0
FGB	4398	dataset	1	1	0	0	0	1	0	0	0	0
FGB	4398	sample	1	1	0	0	0	1	0	0	0	0
FGB	4399	MAG	27	27	0	0	24	0	0	3	0	0
FGB	4399	dataset	2	2	0	0	1	0	0	1	0	0
FGB	4399	sample	22	22	0	0	19	0	0	3	0	0
FGB	4400	MAG	13	13	0	0	13	0	0	0	0	0
FGB	4400	dataset	1	1	0	0	1	0	0	0	0	0
FGB	4400	sample	12	12	0	0	12	0	0	0	0	0
FGB	4401	MAG	2	2	0	0	0	2	0	0	0	0
FGB	4401	dataset	1	1	0	0	0	1	0	0	0	0
FGB	4401	sample	2	2	0	0	0	2	0	0	0	0
FGB	4405	MAG	6	6	0	0	0	0	1	0	0	5
FGB	4405	dataset	2	2	0	0	0	0	1	0	0	1
FGB	4405	sample	6	6	0	0	0	0	1	0	0	5
FGB	4407	MAG	7	7	0	0	7	0	0	0	0	0
FGB	4407	dataset	1	1	0	0	1	0	0	0	0	0
FGB	4407	sample	7	7	0	0	7	0	0	0	0	0
FGB	4408	MAG	2	2	0	0	0	0	0	0	0	2
FGB	4408	dataset	1	1	0	0	0	0	0	0	0	1
FGB	4408	sample	2	2	0	0	0	0	0	0	0	2
FGB	4409	MAG	10	10	0	0	10	0	0	0	0	0
FGB	4409	dataset	1	1	0	0	1	0	0	0	0	0
FGB	4409	sample	9	9	0	0	9	0	0	0	0	0
FGB	4410	MAG	2	2	0	0	1	1	0	0	0	0
FGB	4410	dataset	2	2	0	0	1	1	0	0	0	0
FGB	4410	sample	2	2	0	0	1	1	0	0	0	0
FGB	4411	MAG	3	3	0	0	3	0	0	0	0	0
FGB	4411	dataset	1	1	0	0	1	0	0	0	0	0
FGB	4411	sample	3	3	0	0	3	0	0	0	0	0
FGB	4412	MAG	1	1	0	0	1	0	0	0	0	0
FGB	4412	dataset	1	1	0	0	1	0	0	0	0	0
FGB	4412	sample	1	1	0	0	1	0	0	0	0	0
FGB	4417	MAG	4	4	0	0	1	0	1	0	0	2
FGB	4417	dataset	3	3	0	0	1	0	1	0	0	1
FGB	4417	sample	4	4	0	0	1	0	1	0	0	2
FGB	4418	MAG	11	11	0	0	0	0	5	0	1	5
FGB	4418	dataset	3	3	0	0	0	0	1	0	1	1
FGB	4418	sample	11	11	0	0	0	0	5	0	1	5
FGB	4419	MAG	28	28	0	0	2	0	0	0	1	25
FGB	4419	dataset	3	3	0	0	1	0	0	0	1	1
FGB	4419	sample	28	28	0	0	2	0	0	0	1	25
FGB	4420	MAG	1	1	0	0	1	0	0	0	0	0
FGB	4420	dataset	1	1	0	0	1	0	0	0	0	0
FGB	4420	sample	1	1	0	0	1	0	0	0	0	0
FGB	4421	MAG	1	1	0	0	1	0	0	0	0	0
FGB	4421	dataset	1	1	0	0	1	0	0	0	0	0
FGB	4421	sample	1	1	0	0	1	0	0	0	0	0
FGB	4422	MAG	9	9	0	0	0	0	9	0	0	0
FGB	4422	dataset	1	1	0	0	0	0	1	0	0	0
FGB	4422	sample	9	9	0	0	0	0	9	0	0	0
FGB	4424	MAG	2	2	0	0	2	0	0	0	0	0
FGB	4424	dataset	1	1	0	0	1	0	0	0	0	0
FGB	4424	sample	2	2	0	0	2	0	0	0	0	0
FGB	4425	MAG	2	2	0	0	2	0	0	0	0	0
FGB	4425	dataset	1	1	0	0	1	0	0	0	0	0
FGB	4425	sample	2	2	0	0	2	0	0	0	0	0
FGB	4426	MAG	5	5	0	0	2	0	3	0	0	0
FGB	4426	dataset	2	2	0	0	1	0	1	0	0	0
FGB	4426	sample	5	5	0	0	2	0	3	0	0	0
FGB	4427	MAG	1	1	0	0	1	0	0	0	0	0
FGB	4427	dataset	1	1	0	0	1	0	0	0	0	0
FGB	4427	sample	1	1	0	0	1	0	0	0	0	0
FGB	4428	MAG	1	1	0	0	1	0	0	0	0	0
FGB	4428	dataset	1	1	0	0	1	0	0	0	0	0
FGB	4428	sample	1	1	0	0	1	0	0	0	0	0
FGB	4429	MAG	1	1	0	0	0	1	0	0	0	0
FGB	4429	dataset	1	1	0	0	0	1	0	0	0	0
FGB	4429	sample	1	1	0	0	0	1	0	0	0	0
FGB	4430	MAG	5	5	0	0	0	5	0	0	0	0
FGB	4430	dataset	1	1	0	0	0	1	0	0	0	0
FGB	4430	sample	4	4	0	0	0	4	0	0	0	0
FGB	4431	MAG	1	1	0	0	1	0	0	0	0	0
FGB	4431	dataset	1	1	0	0	1	0	0	0	0	0
FGB	4431	sample	1	1	0	0	1	0	0	0	0	0
FGB	4432	MAG	1	1	0	0	1	0	0	0	0	0
FGB	4432	dataset	1	1	0	0	1	0	0	0	0	0
FGB	4432	sample	1	1	0	0	1	0	0	0	0	0
FGB	4434	MAG	9	9	0	0	0	9	0	0	0	0
FGB	4434	dataset	1	1	0	0	0	1	0	0	0	0
FGB	4434	sample	9	9	0	0	0	9	0	0	0	0
FGB	4435	MAG	1	1	0	0	1	0	0	0	0	0
FGB	4435	dataset	1	1	0	0	1	0	0	0	0	0
FGB	4435	sample	1	1	0	0	1	0	0	0	0	0
FGB	4437	MAG	2	2	0	0	0	1	0	0	1	0
FGB	4437	dataset	2	2	0	0	0	1	0	0	1	0
FGB	4437	sample	2	2	0	0	0	1	0	0	1	0
FGB	4439	MAG	7	7	0	0	0	7	0	0	0	0
FGB	4439	dataset	1	1	0	0	0	1	0	0	0	0
FGB	4439	sample	7	7	0	0	0	7	0	0	0	0
FGB	4440	MAG	5	5	0	0	5	0	0	0	0	0
FGB	4440	dataset	1	1	0	0	1	0	0	0	0	0
FGB	4440	sample	5	5	0	0	5	0	0	0	0	0
FGB	4441	MAG	5	5	0	0	5	0	0	0	0	0
FGB	4441	dataset	1	1	0	0	1	0	0	0	0	0
FGB	4441	sample	5	5	0	0	5	0	0	0	0	0
FGB	4442	MAG	1	1	0	0	1	0	0	0	0	0
FGB	4442	dataset	1	1	0	0	1	0	0	0	0	0
FGB	4442	sample	1	1	0	0	1	0	0	0	0	0
FGB	4445	MAG	7	7	0	0	0	0	0	0	0	7
FGB	4445	dataset	1	1	0	0	0	0	0	0	0	1
FGB	4445	sample	7	7	0	0	0	0	0	0	0	7
FGB	4448	MAG	5	5	0	0	5	0	0	0	0	0
FGB	4448	dataset	1	1	0	0	1	0	0	0	0	0
FGB	4448	sample	5	5	0	0	5	0	0	0	0	0
FGB	4450	MAG	1	1	0	0	1	0	0	0	0	0
FGB	4450	dataset	1	1	0	0	1	0	0	0	0	0
FGB	4450	sample	1	1	0	0	1	0	0	0	0	0
FGB	4451	MAG	3	3	0	0	3	0	0	0	0	0
FGB	4451	dataset	1	1	0	0	1	0	0	0	0	0
FGB	4451	sample	2	2	0	0	2	0	0	0	0	0
FGB	4452	MAG	1	1	0	0	1	0	0	0	0	0
FGB	4452	dataset	1	1	0	0	1	0	0	0	0	0
FGB	4452	sample	1	1	0	0	1	0	0	0	0	0
FGB	4453	MAG	1	1	0	0	1	0	0	0	0	0
FGB	4453	dataset	1	1	0	0	1	0	0	0	0	0
FGB	4453	sample	1	1	0	0	1	0	0	0	0	0
FGB	4454	MAG	2	2	0	0	0	0	0	0	0	2
FGB	4454	dataset	1	1	0	0	0	0	0	0	0	1
FGB	4454	sample	2	2	0	0	0	0	0	0	0	2
FGB	4456	MAG	5	5	0	0	0	0	1	4	0	0
FGB	4456	dataset	2	2	0	0	0	0	1	1	0	0
FGB	4456	sample	5	5	0	0	0	0	1	4	0	0
FGB	4457	MAG	3	3	0	0	0	0	0	3	0	0
FGB	4457	dataset	1	1	0	0	0	0	0	1	0	0
FGB	4457	sample	3	3	0	0	0	0	0	3	0	0
FGB	4459	MAG	1	1	0	0	0	1	0	0	0	0
FGB	4459	dataset	1	1	0	0	0	1	0	0	0	0
FGB	4459	sample	1	1	0	0	0	1	0	0	0	0
FGB	4460	MAG	1	1	0	0	1	0	0	0	0	0
FGB	4460	dataset	1	1	0	0	1	0	0	0	0	0
FGB	4460	sample	1	1	0	0	1	0	0	0	0	0
FGB	4461	MAG	1	1	0	0	1	0	0	0	0	0
FGB	4461	dataset	1	1	0	0	1	0	0	0	0	0
FGB	4461	sample	1	1	0	0	1	0	0	0	0	0
FGB	4462	MAG	1	1	0	0	0	0	0	0	0	1
FGB	4462	dataset	1	1	0	0	0	0	0	0	0	1
FGB	4462	sample	1	1	0	0	0	0	0	0	0	1
FGB	4463	MAG	1	1	0	0	0	0	0	0	1	0
FGB	4463	dataset	1	1	0	0	0	0	0	0	1	0
FGB	4463	sample	1	1	0	0	0	0	0	0	1	0
FGB	4468	MAG	1	1	0	0	1	0	0	0	0	0
FGB	4468	dataset	1	1	0	0	1	0	0	0	0	0
FGB	4468	sample	1	1	0	0	1	0	0	0	0	0
FGB	4469	MAG	27	27	0	0	1	2	1	15	0	8
FGB	4469	dataset	5	5	0	0	1	1	1	1	0	1
FGB	4469	sample	19	19	0	0	1	2	1	11	0	4
FGB	4471	MAG	6	6	0	0	1	3	0	2	0	0
FGB	4471	dataset	3	3	0	0	1	1	0	1	0	0
FGB	4471	sample	6	6	0	0	1	3	0	2	0	0
FGB	4472	MAG	4	4	0	0	0	4	0	0	0	0
FGB	4472	dataset	1	1	0	0	0	1	0	0	0	0
FGB	4472	sample	4	4	0	0	0	4	0	0	0	0
FGB	4473	MAG	1	1	0	0	1	0	0	0	0	0
FGB	4473	dataset	1	1	0	0	1	0	0	0	0	0
FGB	4473	sample	1	1	0	0	1	0	0	0	0	0
FGB	4475	MAG	1	1	0	0	0	0	0	1	0	0
FGB	4475	dataset	1	1	0	0	0	0	0	1	0	0
FGB	4475	sample	1	1	0	0	0	0	0	1	0	0
FGB	4477	MAG	5	5	0	0	5	0	0	0	0	0
FGB	4477	dataset	1	1	0	0	1	0	0	0	0	0
FGB	4477	sample	5	5	0	0	5	0	0	0	0	0
FGB	4478	MAG	1	1	0	0	1	0	0	0	0	0
FGB	4478	dataset	1	1	0	0	1	0	0	0	0	0
FGB	4478	sample	1	1	0	0	1	0	0	0	0	0
FGB	4485	MAG	2	2	0	0	2	0	0	0	0	0
FGB	4485	dataset	1	1	0	0	1	0	0	0	0	0
FGB	4485	sample	2	2	0	0	2	0	0	0	0	0
FGB	4486	MAG	4	4	0	0	0	0	0	0	4	0
FGB	4486	dataset	1	1	0	0	0	0	0	0	1	0
FGB	4486	sample	2	2	0	0	0	0	0	0	2	0
FGB	4487	MAG	15	15	0	0	15	0	0	0	0	0
FGB	4487	dataset	1	1	0	0	1	0	0	0	0	0
FGB	4487	sample	15	15	0	0	15	0	0	0	0	0
FGB	4488	MAG	1	1	0	0	0	0	0	0	1	0
FGB	4488	dataset	1	1	0	0	0	0	0	0	1	0
FGB	4488	sample	1	1	0	0	0	0	0	0	1	0
FGB	4489	MAG	2	2	0	0	0	0	0	0	2	0
FGB	4489	dataset	1	1	0	0	0	0	0	0	1	0
FGB	4489	sample	2	2	0	0	0	0	0	0	2	0
FGB	4491	MAG	25	25	0	0	0	0	14	0	0	11
FGB	4491	dataset	2	2	0	0	0	0	1	0	0	1
FGB	4491	sample	25	25	0	0	0	0	14	0	0	11
FGB	4492	MAG	7	7	0	0	0	0	0	7	0	0
FGB	4492	dataset	1	1	0	0	0	0	0	1	0	0
FGB	4492	sample	7	7	0	0	0	0	0	7	0	0
FGB	4493	MAG	3	3	0	0	0	3	0	0	0	0
FGB	4493	dataset	1	1	0	0	0	1	0	0	0	0
FGB	4493	sample	3	3	0	0	0	3	0	0	0	0
FGB	4494	MAG	21	21	0	0	0	0	11	0	0	10
FGB	4494	dataset	2	2	0	0	0	0	1	0	0	1
FGB	4494	sample	21	21	0	0	0	0	11	0	0	10
FGB	4497	MAG	2	2	0	0	0	0	2	0	0	0
FGB	4497	dataset	1	1	0	0	0	0	1	0	0	0
FGB	4497	sample	2	2	0	0	0	0	2	0	0	0
FGB	4499	MAG	1	1	0	0	1	0	0	0	0	0
FGB	4499	dataset	1	1	0	0	1	0	0	0	0	0
FGB	4499	sample	1	1	0	0	1	0	0	0	0	0
FGB	4500	MAG	1	1	0	0	1	0	0	0	0	0
FGB	4500	dataset	1	1	0	0	1	0	0	0	0	0
FGB	4500	sample	1	1	0	0	1	0	0	0	0	0
FGB	4502	MAG	1	1	0	0	0	0	0	1	0	0
FGB	4502	dataset	1	1	0	0	0	0	0	1	0	0
FGB	4502	sample	1	1	0	0	0	0	0	1	0	0
FGB	4503	MAG	2	2	0	0	2	0	0	0	0	0
FGB	4503	dataset	1	1	0	0	1	0	0	0	0	0
FGB	4503	sample	2	2	0	0	2	0	0	0	0	0
FGB	4504	MAG	2	2	0	0	2	0	0	0	0	0
FGB	4504	dataset	1	1	0	0	1	0	0	0	0	0
FGB	4504	sample	2	2	0	0	2	0	0	0	0	0
FGB	4505	MAG	1	1	0	0	1	0	0	0	0	0
FGB	4505	dataset	1	1	0	0	1	0	0	0	0	0
FGB	4505	sample	1	1	0	0	1	0	0	0	0	0
FGB	4506	MAG	2	2	0	0	1	1	0	0	0	0
FGB	4506	dataset	2	2	0	0	1	1	0	0	0	0
FGB	4506	sample	2	2	0	0	1	1	0	0	0	0
FGB	4507	MAG	1	1	0	0	0	0	1	0	0	0
FGB	4507	dataset	1	1	0	0	0	0	1	0	0	0
FGB	4507	sample	1	1	0	0	0	0	1	0	0	0
FGB	4508	MAG	1	1	0	0	1	0	0	0	0	0
FGB	4508	dataset	1	1	0	0	1	0	0	0	0	0
FGB	4508	sample	1	1	0	0	1	0	0	0	0	0
FGB	4509	MAG	5	5	0	0	5	0	0	0	0	0
FGB	4509	dataset	1	1	0	0	1	0	0	0	0	0
FGB	4509	sample	5	5	0	0	5	0	0	0	0	0
FGB	4510	MAG	2	2	0	0	2	0	0	0	0	0
FGB	4510	dataset	1	1	0	0	1	0	0	0	0	0
FGB	4510	sample	2	2	0	0	2	0	0	0	0	0
FGB	4511	MAG	1	1	0	0	1	0	0	0	0	0
FGB	4511	dataset	1	1	0	0	1	0	0	0	0	0
FGB	4511	sample	1	1	0	0	1	0	0	0	0	0
FGB	4514	MAG	2	2	0	0	2	0	0	0	0	0
FGB	4514	dataset	1	1	0	0	1	0	0	0	0	0
FGB	4514	sample	2	2	0	0	2	0	0	0	0	0
FGB	4515	MAG	1	1	0	0	1	0	0	0	0	0
FGB	4515	dataset	1	1	0	0	1	0	0	0	0	0
FGB	4515	sample	1	1	0	0	1	0	0	0	0	0
FGB	4516	MAG	3	3	0	0	3	0	0	0	0	0
FGB	4516	dataset	1	1	0	0	1	0	0	0	0	0
FGB	4516	sample	3	3	0	0	3	0	0	0	0	0
FGB	4517	MAG	4	4	0	0	4	0	0	0	0	0
FGB	4517	dataset	1	1	0	0	1	0	0	0	0	0
FGB	4517	sample	3	3	0	0	3	0	0	0	0	0
FGB	4518	MAG	4	4	0	0	2	2	0	0	0	0
FGB	4518	dataset	2	2	0	0	1	1	0	0	0	0
FGB	4518	sample	4	4	0	0	2	2	0	0	0	0
FGB	4519	MAG	1	1	0	0	1	0	0	0	0	0
FGB	4519	dataset	1	1	0	0	1	0	0	0	0	0
FGB	4519	sample	1	1	0	0	1	0	0	0	0	0
FGB	4520	MAG	2	2	0	0	2	0	0	0	0	0
FGB	4520	dataset	1	1	0	0	1	0	0	0	0	0
FGB	4520	sample	2	2	0	0	2	0	0	0	0	0
FGB	4521	MAG	1	1	0	0	0	1	0	0	0	0
FGB	4521	dataset	1	1	0	0	0	1	0	0	0	0
FGB	4521	sample	1	1	0	0	0	1	0	0	0	0
FGB	4522	MAG	2	2	0	0	0	0	0	2	0	0
FGB	4522	dataset	1	1	0	0	0	0	0	1	0	0
FGB	4522	sample	2	2	0	0	0	0	0	2	0	0
FGB	4523	MAG	3	3	0	0	0	0	0	0	3	0
FGB	4523	dataset	1	1	0	0	0	0	0	0	1	0
FGB	4523	sample	1	1	0	0	0	0	0	0	1	0
FGB	4524	MAG	3	3	0	0	0	0	0	0	3	0
FGB	4524	dataset	1	1	0	0	0	0	0	0	1	0
FGB	4524	sample	2	2	0	0	0	0	0	0	2	0
FGB	4525	MAG	1	1	0	0	0	0	0	0	1	0
FGB	4525	dataset	1	1	0	0	0	0	0	0	1	0
FGB	4525	sample	1	1	0	0	0	0	0	0	1	0
FGB	4529	MAG	4	4	0	0	1	0	0	0	3	0
FGB	4529	dataset	2	2	0	0	1	0	0	0	1	0
FGB	4529	sample	3	3	0	0	1	0	0	0	2	0
FGB	4530	MAG	2	2	0	0	0	0	0	0	2	0
FGB	4530	dataset	1	1	0	0	0	0	0	0	1	0
FGB	4530	sample	2	2	0	0	0	0	0	0	2	0
FGB	4531	MAG	2	2	0	0	0	0	0	0	0	2
FGB	4531	dataset	1	1	0	0	0	0	0	0	0	1
FGB	4531	sample	2	2	0	0	0	0	0	0	0	2
FGB	4532	MAG	2	2	0	0	2	0	0	0	0	0
FGB	4532	dataset	1	1	0	0	1	0	0	0	0	0
FGB	4532	sample	2	2	0	0	2	0	0	0	0	0
FGB	4533	MAG	2	2	0	0	0	0	0	0	2	0
FGB	4533	dataset	1	1	0	0	0	0	0	0	1	0
FGB	4533	sample	2	2	0	0	0	0	0	0	2	0
FGB	4539	MAG	2	2	0	0	0	0	0	0	2	0
FGB	4539	dataset	1	1	0	0	0	0	0	0	1	0
FGB	4539	sample	2	2	0	0	0	0	0	0	2	0
FGB	4541	MAG	2	2	0	0	2	0	0	0	0	0
FGB	4541	dataset	1	1	0	0	1	0	0	0	0	0
FGB	4541	sample	2	2	0	0	2	0	0	0	0	0
FGB	4542	MAG	4	4	0	0	0	0	1	0	0	3
FGB	4542	dataset	2	2	0	0	0	0	1	0	0	1
FGB	4542	sample	4	4	0	0	0	0	1	0	0	3
FGB	4544	MAG	2	2	0	0	1	1	0	0	0	0
FGB	4544	dataset	2	2	0	0	1	1	0	0	0	0
FGB	4544	sample	2	2	0	0	1	1	0	0	0	0
FGB	4546	MAG	2	2	0	0	1	0	0	0	0	1
FGB	4546	dataset	2	2	0	0	1	0	0	0	0	1
FGB	4546	sample	2	2	0	0	1	0	0	0	0	1
FGB	4547	MAG	2	2	0	0	2	0	0	0	0	0
FGB	4547	dataset	1	1	0	0	1	0	0	0	0	0
FGB	4547	sample	2	2	0	0	2	0	0	0	0	0
FGB	4548	MAG	8	8	0	0	0	0	0	8	0	0
FGB	4548	dataset	1	1	0	0	0	0	0	1	0	0
FGB	4548	sample	8	8	0	0	0	0	0	8	0	0
FGB	4549	MAG	2	2	0	0	0	1	1	0	0	0
FGB	4549	dataset	2	2	0	0	0	1	1	0	0	0
FGB	4549	sample	2	2	0	0	0	1	1	0	0	0
FGB	4550	MAG	1	1	0	0	0	0	1	0	0	0
FGB	4550	dataset	1	1	0	0	0	0	1	0	0	0
FGB	4550	sample	1	1	0	0	0	0	1	0	0	0
FGB	4552	MAG	1	1	0	0	0	0	1	0	0	0
FGB	4552	dataset	1	1	0	0	0	0	1	0	0	0
FGB	4552	sample	1	1	0	0	0	0	1	0	0	0
FGB	4553	MAG	1	1	0	0	1	0	0	0	0	0
FGB	4553	dataset	1	1	0	0	1	0	0	0	0	0
FGB	4553	sample	1	1	0	0	1	0	0	0	0	0
FGB	4554	MAG	2	2	0	0	2	0	0	0	0	0
FGB	4554	dataset	1	1	0	0	1	0	0	0	0	0
FGB	4554	sample	2	2	0	0	2	0	0	0	0	0
FGB	4556	MAG	5	5	0	0	0	0	1	0	0	4
FGB	4556	dataset	2	2	0	0	0	0	1	0	0	1
FGB	4556	sample	5	5	0	0	0	0	1	0	0	4
FGB	4557	MAG	6	6	0	0	0	0	6	0	0	0
FGB	4557	dataset	1	1	0	0	0	0	1	0	0	0
FGB	4557	sample	6	6	0	0	0	0	6	0	0	0
FGB	4558	MAG	1	1	0	0	0	0	1	0	0	0
FGB	4558	dataset	1	1	0	0	0	0	1	0	0	0
FGB	4558	sample	1	1	0	0	0	0	1	0	0	0
FGB	4559	MAG	4	4	0	0	0	4	0	0	0	0
FGB	4559	dataset	1	1	0	0	0	1	0	0	0	0
FGB	4559	sample	4	4	0	0	0	4	0	0	0	0
FGB	4560	MAG	1	1	0	0	1	0	0	0	0	0
FGB	4560	dataset	1	1	0	0	1	0	0	0	0	0
FGB	4560	sample	1	1	0	0	1	0	0	0	0	0
FGB	4561	MAG	1	1	0	0	0	1	0	0	0	0
FGB	4561	dataset	1	1	0	0	0	1	0	0	0	0
FGB	4561	sample	1	1	0	0	0	1	0	0	0	0
FGB	4562	MAG	1	1	0	0	0	1	0	0	0	0
FGB	4562	dataset	1	1	0	0	0	1	0	0	0	0
FGB	4562	sample	1	1	0	0	0	1	0	0	0	0
FGB	4563	MAG	2	2	0	0	2	0	0	0	0	0
FGB	4563	dataset	1	1	0	0	1	0	0	0	0	0
FGB	4563	sample	2	2	0	0	2	0	0	0	0	0
FGB	4564	MAG	1	1	0	0	1	0	0	0	0	0
FGB	4564	dataset	1	1	0	0	1	0	0	0	0	0
FGB	4564	sample	1	1	0	0	1	0	0	0	0	0
FGB	4567	MAG	2	2	0	0	0	0	0	0	2	0
FGB	4567	dataset	1	1	0	0	0	0	0	0	1	0
FGB	4567	sample	2	2	0	0	0	0	0	0	2	0
FGB	4568	MAG	1	1	0	0	0	0	0	0	1	0
FGB	4568	dataset	1	1	0	0	0	0	0	0	1	0
FGB	4568	sample	1	1	0	0	0	0	0	0	1	0
FGB	4569	MAG	1	1	0	0	0	0	0	0	1	0
FGB	4569	dataset	1	1	0	0	0	0	0	0	1	0
FGB	4569	sample	1	1	0	0	0	0	0	0	1	0
FGB	4570	MAG	13	13	0	0	13	0	0	0	0	0
FGB	4570	dataset	1	1	0	0	1	0	0	0	0	0
FGB	4570	sample	9	9	0	0	9	0	0	0	0	0
FGB	4571	MAG	7	7	0	0	7	0	0	0	0	0
FGB	4571	dataset	1	1	0	0	1	0	0	0	0	0
FGB	4571	sample	6	6	0	0	6	0	0	0	0	0
FGB	4572	MAG	9	9	0	0	9	0	0	0	0	0
FGB	4572	dataset	1	1	0	0	1	0	0	0	0	0
FGB	4572	sample	8	8	0	0	8	0	0	0	0	0
FGB	4573	MAG	1	1	0	0	0	0	1	0	0	0
FGB	4573	dataset	1	1	0	0	0	0	1	0	0	0
FGB	4573	sample	1	1	0	0	0	0	1	0	0	0
FGB	4574	MAG	2	2	0	0	2	0	0	0	0	0
FGB	4574	dataset	1	1	0	0	1	0	0	0	0	0
FGB	4574	sample	2	2	0	0	2	0	0	0	0	0
FGB	4575	MAG	3	3	0	0	3	0	0	0	0	0
FGB	4575	dataset	1	1	0	0	1	0	0	0	0	0
FGB	4575	sample	3	3	0	0	3	0	0	0	0	0
FGB	4579	MAG	2	2	0	0	0	0	0	0	2	0
FGB	4579	dataset	1	1	0	0	0	0	0	0	1	0
FGB	4579	sample	2	2	0	0	0	0	0	0	2	0
FGB	4580	MAG	4	4	0	0	2	0	2	0	0	0
FGB	4580	dataset	2	2	0	0	1	0	1	0	0	0
FGB	4580	sample	3	3	0	0	1	0	2	0	0	0
FGB	4582	MAG	1	1	0	0	0	0	0	0	1	0
FGB	4582	dataset	1	1	0	0	0	0	0	0	1	0
FGB	4582	sample	1	1	0	0	0	0	0	0	1	0
FGB	4587	MAG	1	1	0	0	0	0	1	0	0	0
FGB	4587	dataset	1	1	0	0	0	0	1	0	0	0
FGB	4587	sample	1	1	0	0	0	0	1	0	0	0
FGB	4589	MAG	3	3	0	0	0	0	1	0	0	2
FGB	4589	dataset	2	2	0	0	0	0	1	0	0	1
FGB	4589	sample	3	3	0	0	0	0	1	0	0	2
FGB	4590	MAG	1	1	0	0	1	0	0	0	0	0
FGB	4590	dataset	1	1	0	0	1	0	0	0	0	0
FGB	4590	sample	1	1	0	0	1	0	0	0	0	0
FGB	4591	MAG	1	1	0	0	0	0	1	0	0	0
FGB	4591	dataset	1	1	0	0	0	0	1	0	0	0
FGB	4591	sample	1	1	0	0	0	0	1	0	0	0
FGB	4592	MAG	1	1	0	0	0	0	1	0	0	0
FGB	4592	dataset	1	1	0	0	0	0	1	0	0	0
FGB	4592	sample	1	1	0	0	0	0	1	0	0	0
FGB	4594	MAG	1	1	0	0	1	0	0	0	0	0
FGB	4594	dataset	1	1	0	0	1	0	0	0	0	0
FGB	4594	sample	1	1	0	0	1	0	0	0	0	0
FGB	4596	MAG	1	1	0	0	0	0	0	0	0	1
FGB	4596	dataset	1	1	0	0	0	0	0	0	0	1
FGB	4596	sample	1	1	0	0	0	0	0	0	0	1
FGB	4597	MAG	1	1	0	0	0	0	1	0	0	0
FGB	4597	dataset	1	1	0	0	0	0	1	0	0	0
FGB	4597	sample	1	1	0	0	0	0	1	0	0	0
FGB	4598	MAG	1	1	0	0	0	0	1	0	0	0
FGB	4598	dataset	1	1	0	0	0	0	1	0	0	0
FGB	4598	sample	1	1	0	0	0	0	1	0	0	0
FGB	4599	MAG	1	1	0	0	0	0	1	0	0	0
FGB	4599	dataset	1	1	0	0	0	0	1	0	0	0
FGB	4599	sample	1	1	0	0	0	0	1	0	0	0
FGB	4600	MAG	2	2	0	0	0	0	0	0	0	2
FGB	4600	dataset	1	1	0	0	0	0	0	0	0	1
FGB	4600	sample	2	2	0	0	0	0	0	0	0	2
FGB	4604	MAG	4	4	0	0	0	0	0	0	1	3
FGB	4604	dataset	2	2	0	0	0	0	0	0	1	1
FGB	4604	sample	3	3	0	0	0	0	0	0	1	2
FGB	4605	MAG	3	3	0	0	0	0	0	0	0	3
FGB	4605	dataset	1	1	0	0	0	0	0	0	0	1
FGB	4605	sample	3	3	0	0	0	0	0	0	0	3
FGB	4606	MAG	2	2	0	0	0	0	1	0	0	1
FGB	4606	dataset	2	2	0	0	0	0	1	0	0	1
FGB	4606	sample	2	2	0	0	0	0	1	0	0	1
FGB	4607	MAG	1	1	0	0	1	0	0	0	0	0
FGB	4607	dataset	1	1	0	0	1	0	0	0	0	0
FGB	4607	sample	1	1	0	0	1	0	0	0	0	0
FGB	4608	MAG	1	1	0	0	0	0	0	0	1	0
FGB	4608	dataset	1	1	0	0	0	0	0	0	1	0
FGB	4608	sample	1	1	0	0	0	0	0	0	1	0
FGB	4609	MAG	1	1	0	0	1	0	0	0	0	0
FGB	4609	dataset	1	1	0	0	1	0	0	0	0	0
FGB	4609	sample	1	1	0	0	1	0	0	0	0	0
FGB	4610	MAG	1	1	0	0	1	0	0	0	0	0
FGB	4610	dataset	1	1	0	0	1	0	0	0	0	0
FGB	4610	sample	1	1	0	0	1	0	0	0	0	0
FGB	4614	MAG	3	3	0	0	1	0	0	0	0	2
FGB	4614	dataset	2	2	0	0	1	0	0	0	0	1
FGB	4614	sample	3	3	0	0	1	0	0	0	0	2
FGB	4616	MAG	1	1	0	0	0	0	0	0	1	0
FGB	4616	dataset	1	1	0	0	0	0	0	0	1	0
FGB	4616	sample	1	1	0	0	0	0	0	0	1	0
FGB	4617	MAG	1	1	0	0	0	0	0	0	0	1
FGB	4617	dataset	1	1	0	0	0	0	0	0	0	1
FGB	4617	sample	1	1	0	0	0	0	0	0	0	1
FGB	4621	MAG	5	5	0	0	0	0	0	0	0	5
FGB	4621	dataset	1	1	0	0	0	0	0	0	0	1
FGB	4621	sample	5	5	0	0	0	0	0	0	0	5
FGB	4623	MAG	1	1	0	0	0	0	0	0	0	1
FGB	4623	dataset	1	1	0	0	0	0	0	0	0	1
FGB	4623	sample	1	1	0	0	0	0	0	0	0	1
FGB	4626	MAG	2	2	0	0	0	0	0	0	2	0
FGB	4626	dataset	1	1	0	0	0	0	0	0	1	0
FGB	4626	sample	2	2	0	0	0	0	0	0	2	0
FGB	4628	MAG	1	1	0	0	0	0	0	0	1	0
FGB	4628	dataset	1	1	0	0	0	0	0	0	1	0
FGB	4628	sample	1	1	0	0	0	0	0	0	1	0
FGB	4630	MAG	1	1	0	0	0	1	0	0	0	0
FGB	4630	dataset	1	1	0	0	0	1	0	0	0	0
FGB	4630	sample	1	1	0	0	0	1	0	0	0	0
FGB	4631	MAG	1	1	0	0	0	1	0	0	0	0
FGB	4631	dataset	1	1	0	0	0	1	0	0	0	0
FGB	4631	sample	1	1	0	0	0	1	0	0	0	0
FGB	4634	MAG	2	2	0	0	0	2	0	0	0	0
FGB	4634	dataset	1	1	0	0	0	1	0	0	0	0
FGB	4634	sample	2	2	0	0	0	2	0	0	0	0
FGB	4635	MAG	1	1	0	0	1	0	0	0	0	0
FGB	4635	dataset	1	1	0	0	1	0	0	0	0	0
FGB	4635	sample	1	1	0	0	1	0	0	0	0	0
FGB	4638	MAG	3	3	0	0	3	0	0	0	0	0
FGB	4638	dataset	1	1	0	0	1	0	0	0	0	0
FGB	4638	sample	3	3	0	0	3	0	0	0	0	0
FGB	4639	MAG	12	12	0	0	9	1	0	0	0	2
FGB	4639	dataset	3	3	0	0	1	1	0	0	0	1
FGB	4639	sample	12	12	0	0	9	1	0	0	0	2
FGB	4642	MAG	1	1	0	0	1	0	0	0	0	0
FGB	4642	dataset	1	1	0	0	1	0	0	0	0	0
FGB	4642	sample	1	1	0	0	1	0	0	0	0	0
FGB	4644	MAG	3	3	0	0	1	2	0	0	0	0
FGB	4644	dataset	2	2	0	0	1	1	0	0	0	0
FGB	4644	sample	3	3	0	0	1	2	0	0	0	0
FGB	4645	MAG	1	1	0	0	0	0	0	0	0	1
FGB	4645	dataset	1	1	0	0	0	0	0	0	0	1
FGB	4645	sample	1	1	0	0	0	0	0	0	0	1
FGB	4648	MAG	4	4	0	0	3	1	0	0	0	0
FGB	4648	dataset	2	2	0	0	1	1	0	0	0	0
FGB	4648	sample	4	4	0	0	3	1	0	0	0	0
FGB	4649	MAG	2	2	0	0	0	0	0	0	2	0
FGB	4649	dataset	1	1	0	0	0	0	0	0	1	0
FGB	4649	sample	2	2	0	0	0	0	0	0	2	0
FGB	4650	MAG	1	1	0	0	1	0	0	0	0	0
FGB	4650	dataset	1	1	0	0	1	0	0	0	0	0
FGB	4650	sample	1	1	0	0	1	0	0	0	0	0
FGB	4655	MAG	4	4	0	0	0	0	1	0	0	3
FGB	4655	dataset	2	2	0	0	0	0	1	0	0	1
FGB	4655	sample	4	4	0	0	0	0	1	0	0	3
FGB	4657	MAG	1	1	0	0	1	0	0	0	0	0
FGB	4657	dataset	1	1	0	0	1	0	0	0	0	0
FGB	4657	sample	1	1	0	0	1	0	0	0	0	0
FGB	4663	MAG	1	1	0	0	1	0	0	0	0	0
FGB	4663	dataset	1	1	0	0	1	0	0	0	0	0
FGB	4663	sample	1	1	0	0	1	0	0	0	0	0
FGB	4669	MAG	1	1	0	0	1	0	0	0	0	0
FGB	4669	dataset	1	1	0	0	1	0	0	0	0	0
FGB	4669	sample	1	1	0	0	1	0	0	0	0	0
FGB	4670	MAG	1	1	0	0	1	0	0	0	0	0
FGB	4670	dataset	1	1	0	0	1	0	0	0	0	0
FGB	4670	sample	1	1	0	0	1	0	0	0	0	0
FGB	4671	MAG	1	1	0	0	1	0	0	0	0	0
FGB	4671	dataset	1	1	0	0	1	0	0	0	0	0
FGB	4671	sample	1	1	0	0	1	0	0	0	0	0
FGB	4672	MAG	1	1	0	0	1	0	0	0	0	0
FGB	4672	dataset	1	1	0	0	1	0	0	0	0	0
FGB	4672	sample	1	1	0	0	1	0	0	0	0	0
FGB	4673	MAG	2	2	0	0	2	0	0	0	0	0
FGB	4673	dataset	1	1	0	0	1	0	0	0	0	0
FGB	4673	sample	2	2	0	0	2	0	0	0	0	0
FGB	4674	MAG	2	2	0	0	2	0	0	0	0	0
FGB	4674	dataset	1	1	0	0	1	0	0	0	0	0
FGB	4674	sample	2	2	0	0	2	0	0	0	0	0
FGB	4675	MAG	4	4	0	0	4	0	0	0	0	0
FGB	4675	dataset	1	1	0	0	1	0	0	0	0	0
FGB	4675	sample	4	4	0	0	4	0	0	0	0	0
FGB	4676	MAG	1	1	0	0	1	0	0	0	0	0
FGB	4676	dataset	1	1	0	0	1	0	0	0	0	0
FGB	4676	sample	1	1	0	0	1	0	0	0	0	0
FGB	4677	MAG	2	2	0	0	1	0	0	1	0	0
FGB	4677	dataset	2	2	0	0	1	0	0	1	0	0
FGB	4677	sample	2	2	0	0	1	0	0	1	0	0
FGB	4679	MAG	2	2	0	0	2	0	0	0	0	0
FGB	4679	dataset	1	1	0	0	1	0	0	0	0	0
FGB	4679	sample	2	2	0	0	2	0	0	0	0	0
FGB	4683	MAG	1	1	0	0	0	0	1	0	0	0
FGB	4683	dataset	1	1	0	0	0	0	1	0	0	0
FGB	4683	sample	1	1	0	0	0	0	1	0	0	0
FGB	4684	MAG	3	3	0	0	0	0	0	0	0	3
FGB	4684	dataset	1	1	0	0	0	0	0	0	0	1
FGB	4684	sample	3	3	0	0	0	0	0	0	0	3
FGB	4685	MAG	9	9	0	0	0	0	0	0	0	9
FGB	4685	dataset	1	1	0	0	0	0	0	0	0	1
FGB	4685	sample	9	9	0	0	0	0	0	0	0	9
FGB	4686	MAG	4	4	0	0	0	0	0	0	0	4
FGB	4686	dataset	1	1	0	0	0	0	0	0	0	1
FGB	4686	sample	4	4	0	0	0	0	0	0	0	4
FGB	4688	MAG	3	3	0	0	0	0	1	0	0	2
FGB	4688	dataset	2	2	0	0	0	0	1	0	0	1
FGB	4688	sample	3	3	0	0	0	0	1	0	0	2
FGB	4689	MAG	2	2	0	0	2	0	0	0	0	0
FGB	4689	dataset	1	1	0	0	1	0	0	0	0	0
FGB	4689	sample	2	2	0	0	2	0	0	0	0	0
FGB	4690	MAG	1	1	0	0	1	0	0	0	0	0
FGB	4690	dataset	1	1	0	0	1	0	0	0	0	0
FGB	4690	sample	1	1	0	0	1	0	0	0	0	0
FGB	4691	MAG	2	2	0	0	2	0	0	0	0	0
FGB	4691	dataset	1	1	0	0	1	0	0	0	0	0
FGB	4691	sample	2	2	0	0	2	0	0	0	0	0
FGB	4692	MAG	1	1	0	0	1	0	0	0	0	0
FGB	4692	dataset	1	1	0	0	1	0	0	0	0	0
FGB	4692	sample	1	1	0	0	1	0	0	0	0	0
FGB	4693	MAG	3	3	0	0	0	3	0	0	0	0
FGB	4693	dataset	1	1	0	0	0	1	0	0	0	0
FGB	4693	sample	3	3	0	0	0	3	0	0	0	0
FGB	4694	MAG	9	9	0	0	1	0	0	0	0	8
FGB	4694	dataset	2	2	0	0	1	0	0	0	0	1
FGB	4694	sample	9	9	0	0	1	0	0	0	0	8
FGB	4696	MAG	11	11	0	0	1	0	3	0	0	7
FGB	4696	dataset	3	3	0	0	1	0	1	0	0	1
FGB	4696	sample	11	11	0	0	1	0	3	0	0	7
FGB	4698	MAG	9	9	0	0	0	0	0	0	0	9
FGB	4698	dataset	1	1	0	0	0	0	0	0	0	1
FGB	4698	sample	9	9	0	0	0	0	0	0	0	9
FGB	4699	MAG	3	3	0	0	3	0	0	0	0	0
FGB	4699	dataset	1	1	0	0	1	0	0	0	0	0
FGB	4699	sample	3	3	0	0	3	0	0	0	0	0
FGB	4700	MAG	1	1	0	0	1	0	0	0	0	0
FGB	4700	dataset	1	1	0	0	1	0	0	0	0	0
FGB	4700	sample	1	1	0	0	1	0	0	0	0	0
FGB	4702	MAG	1	1	0	0	1	0	0	0	0	0
FGB	4702	dataset	1	1	0	0	1	0	0	0	0	0
FGB	4702	sample	1	1	0	0	1	0	0	0	0	0
FGB	4703	MAG	1	1	0	0	0	0	1	0	0	0
FGB	4703	dataset	1	1	0	0	0	0	1	0	0	0
FGB	4703	sample	1	1	0	0	0	0	1	0	0	0
FGB	4704	MAG	1	1	0	0	1	0	0	0	0	0
FGB	4704	dataset	1	1	0	0	1	0	0	0	0	0
FGB	4704	sample	1	1	0	0	1	0	0	0	0	0
FGB	4707	MAG	1	1	0	0	1	0	0	0	0	0
FGB	4707	dataset	1	1	0	0	1	0	0	0	0	0
FGB	4707	sample	1	1	0	0	1	0	0	0	0	0
FGB	4714	MAG	1	1	0	0	0	0	1	0	0	0
FGB	4714	dataset	1	1	0	0	0	0	1	0	0	0
FGB	4714	sample	1	1	0	0	0	0	1	0	0	0
FGB	4717	MAG	1	1	0	0	1	0	0	0	0	0
FGB	4717	dataset	1	1	0	0	1	0	0	0	0	0
FGB	4717	sample	1	1	0	0	1	0	0	0	0	0
FGB	4718	MAG	2	2	0	0	0	0	0	0	0	2
FGB	4718	dataset	1	1	0	0	0	0	0	0	0	1
FGB	4718	sample	2	2	0	0	0	0	0	0	0	2
FGB	4722	MAG	3	3	0	0	0	0	3	0	0	0
FGB	4722	dataset	1	1	0	0	0	0	1	0	0	0
FGB	4722	sample	3	3	0	0	0	0	3	0	0	0
FGB	4723	MAG	3	3	0	0	0	0	3	0	0	0
FGB	4723	dataset	1	1	0	0	0	0	1	0	0	0
FGB	4723	sample	3	3	0	0	0	0	3	0	0	0
FGB	4724	MAG	2	2	0	0	0	0	0	0	0	2
FGB	4724	dataset	1	1	0	0	0	0	0	0	0	1
FGB	4724	sample	2	2	0	0	0	0	0	0	0	2
FGB	4727	MAG	1	1	0	0	0	0	1	0	0	0
FGB	4727	dataset	1	1	0	0	0	0	1	0	0	0
FGB	4727	sample	1	1	0	0	0	0	1	0	0	0
FGB	4728	MAG	1	1	0	0	0	0	0	0	0	1
FGB	4728	dataset	1	1	0	0	0	0	0	0	0	1
FGB	4728	sample	1	1	0	0	0	0	0	0	0	1
FGB	4729	MAG	5	5	0	0	0	0	1	0	0	4
FGB	4729	dataset	2	2	0	0	0	0	1	0	0	1
FGB	4729	sample	5	5	0	0	0	0	1	0	0	4
FGB	4730	MAG	1	1	0	0	0	0	0	1	0	0
FGB	4730	dataset	1	1	0	0	0	0	0	1	0	0
FGB	4730	sample	1	1	0	0	0	0	0	1	0	0
FGB	4733	MAG	5	5	0	0	5	0	0	0	0	0
FGB	4733	dataset	1	1	0	0	1	0	0	0	0	0
FGB	4733	sample	5	5	0	0	5	0	0	0	0	0
FGB	4734	MAG	1	1	0	0	1	0	0	0	0	0
FGB	4734	dataset	1	1	0	0	1	0	0	0	0	0
FGB	4734	sample	1	1	0	0	1	0	0	0	0	0
FGB	4735	MAG	1	1	0	0	0	0	1	0	0	0
FGB	4735	dataset	1	1	0	0	0	0	1	0	0	0
FGB	4735	sample	1	1	0	0	0	0	1	0	0	0
FGB	4736	MAG	18	18	0	0	3	0	6	0	0	9
FGB	4736	dataset	3	3	0	0	1	0	1	0	0	1
FGB	4736	sample	18	18	0	0	3	0	6	0	0	9
FGB	4737	MAG	10	10	0	0	0	0	0	0	0	10
FGB	4737	dataset	1	1	0	0	0	0	0	0	0	1
FGB	4737	sample	10	10	0	0	0	0	0	0	0	10
FGB	4738	MAG	2	2	0	0	0	0	0	2	0	0
FGB	4738	dataset	1	1	0	0	0	0	0	1	0	0
FGB	4738	sample	2	2	0	0	0	0	0	2	0	0
FGB	4740	MAG	4	4	0	0	4	0	0	0	0	0
FGB	4740	dataset	1	1	0	0	1	0	0	0	0	0
FGB	4740	sample	4	4	0	0	4	0	0	0	0	0
FGB	4741	MAG	2	2	0	0	2	0	0	0	0	0
FGB	4741	dataset	1	1	0	0	1	0	0	0	0	0
FGB	4741	sample	2	2	0	0	2	0	0	0	0	0
FGB	4742	MAG	2	2	0	0	2	0	0	0	0	0
FGB	4742	dataset	1	1	0	0	1	0	0	0	0	0
FGB	4742	sample	1	1	0	0	1	0	0	0	0	0
FGB	4743	MAG	2	2	0	0	1	0	1	0	0	0
FGB	4743	dataset	2	2	0	0	1	0	1	0	0	0
FGB	4743	sample	2	2	0	0	1	0	1	0	0	0
FGB	4745	MAG	1	1	0	0	1	0	0	0	0	0
FGB	4745	dataset	1	1	0	0	1	0	0	0	0	0
FGB	4745	sample	1	1	0	0	1	0	0	0	0	0
FGB	4746	MAG	1	1	0	0	0	0	0	0	0	1
FGB	4746	dataset	1	1	0	0	0	0	0	0	0	1
FGB	4746	sample	1	1	0	0	0	0	0	0	0	1
FGB	4748	MAG	2	2	0	0	0	0	0	0	2	0
FGB	4748	dataset	1	1	0	0	0	0	0	0	1	0
FGB	4748	sample	2	2	0	0	0	0	0	0	2	0
FGB	4750	MAG	1	1	0	0	0	0	1	0	0	0
FGB	4750	dataset	1	1	0	0	0	0	1	0	0	0
FGB	4750	sample	1	1	0	0	0	0	1	0	0	0
FGB	4751	MAG	5	5	0	0	5	0	0	0	0	0
FGB	4751	dataset	1	1	0	0	1	0	0	0	0	0
FGB	4751	sample	5	5	0	0	5	0	0	0	0	0
FGB	4757	MAG	1	1	0	0	1	0	0	0	0	0
FGB	4757	dataset	1	1	0	0	1	0	0	0	0	0
FGB	4757	sample	1	1	0	0	1	0	0	0	0	0
FGB	4758	MAG	1	1	0	0	0	0	0	1	0	0
FGB	4758	dataset	1	1	0	0	0	0	0	1	0	0
FGB	4758	sample	1	1	0	0	0	0	0	1	0	0
FGB	4759	MAG	1	1	0	0	0	0	0	0	1	0
FGB	4759	dataset	1	1	0	0	0	0	0	0	1	0
FGB	4759	sample	1	1	0	0	0	0	0	0	1	0
FGB	4760	MAG	10	10	0	0	10	0	0	0	0	0
FGB	4760	dataset	1	1	0	0	1	0	0	0	0	0
FGB	4760	sample	7	7	0	0	7	0	0	0	0	0
FGB	4761	MAG	18	18	0	0	1	0	0	0	0	17
FGB	4761	dataset	2	2	0	0	1	0	0	0	0	1
FGB	4761	sample	17	17	0	0	1	0	0	0	0	16
FGB	4762	MAG	4	4	0	0	0	1	0	0	0	3
FGB	4762	dataset	2	2	0	0	0	1	0	0	0	1
FGB	4762	sample	4	4	0	0	0	1	0	0	0	3
FGB	4763	MAG	1	1	0	0	1	0	0	0	0	0
FGB	4763	dataset	1	1	0	0	1	0	0	0	0	0
FGB	4763	sample	1	1	0	0	1	0	0	0	0	0
FGB	4764	MAG	2	2	0	0	2	0	0	0	0	0
FGB	4764	dataset	1	1	0	0	1	0	0	0	0	0
FGB	4764	sample	2	2	0	0	2	0	0	0	0	0
FGB	4765	MAG	1	1	0	0	1	0	0	0	0	0
FGB	4765	dataset	1	1	0	0	1	0	0	0	0	0
FGB	4765	sample	1	1	0	0	1	0	0	0	0	0
FGB	4766	MAG	5	5	0	0	0	0	0	0	0	5
FGB	4766	dataset	1	1	0	0	0	0	0	0	0	1
FGB	4766	sample	5	5	0	0	0	0	0	0	0	5
FGB	4768	MAG	1	1	0	0	1	0	0	0	0	0
FGB	4768	dataset	1	1	0	0	1	0	0	0	0	0
FGB	4768	sample	1	1	0	0	1	0	0	0	0	0
FGB	4769	MAG	1	1	0	0	0	0	0	0	0	1
FGB	4769	dataset	1	1	0	0	0	0	0	0	0	1
FGB	4769	sample	1	1	0	0	0	0	0	0	0	1
FGB	4771	MAG	2	2	0	0	2	0	0	0	0	0
FGB	4771	dataset	1	1	0	0	1	0	0	0	0	0
FGB	4771	sample	2	2	0	0	2	0	0	0	0	0
FGB	4772	MAG	1	1	0	0	1	0	0	0	0	0
FGB	4772	dataset	1	1	0	0	1	0	0	0	0	0
FGB	4772	sample	1	1	0	0	1	0	0	0	0	0
FGB	4773	MAG	12	12	0	0	0	0	0	0	0	12
FGB	4773	dataset	1	1	0	0	0	0	0	0	0	1
FGB	4773	sample	12	12	0	0	0	0	0	0	0	12
FGB	4774	MAG	21	21	0	0	2	0	4	0	0	15
FGB	4774	dataset	3	3	0	0	1	0	1	0	0	1
FGB	4774	sample	21	21	0	0	2	0	4	0	0	15
FGB	4775	MAG	2	2	0	0	0	0	2	0	0	0
FGB	4775	dataset	1	1	0	0	0	0	1	0	0	0
FGB	4775	sample	2	2	0	0	0	0	2	0	0	0
FGB	4776	MAG	2	2	0	0	0	0	2	0	0	0
FGB	4776	dataset	1	1	0	0	0	0	1	0	0	0
FGB	4776	sample	2	2	0	0	0	0	2	0	0	0
FGB	4777	MAG	16	16	0	0	6	6	4	0	0	0
FGB	4777	dataset	3	3	0	0	1	1	1	0	0	0
FGB	4777	sample	12	12	0	0	5	4	3	0	0	0
FGB	4779	MAG	1	1	0	0	1	0	0	0	0	0
FGB	4779	dataset	1	1	0	0	1	0	0	0	0	0
FGB	4779	sample	1	1	0	0	1	0	0	0	0	0
FGB	4780	MAG	6	6	0	0	0	0	0	6	0	0
FGB	4780	dataset	1	1	0	0	0	0	0	1	0	0
FGB	4780	sample	6	6	0	0	0	0	0	6	0	0
FGB	4781	MAG	2	2	0	0	0	2	0	0	0	0
FGB	4781	dataset	1	1	0	0	0	1	0	0	0	0
FGB	4781	sample	2	2	0	0	0	2	0	0	0	0
FGB	4782	MAG	1	1	0	0	0	1	0	0	0	0
FGB	4782	dataset	1	1	0	0	0	1	0	0	0	0
FGB	4782	sample	1	1	0	0	0	1	0	0	0	0
