# Supplementary material for: Microbial genomes from non-human primate gut metagenomes expand the primate-associated bacterial tree of life with over 1000 novel species
Source: Genome Biol. 2019 Dec 28;20:299. doi: 10.1186/s13059-019-1923-9 (PMC6935492; doi:10.1186/s13059-019-1923-9)
Supplement: Supplementary file 12 — Additional file 12: Table S11. List of Treponema SGBs reported in the phylogeny in Fig. 5a and their prevalence in NHPs and humans. [file 13059_2019_1923_MOESM12_ESM.xlsx]

## Sheet: Foglio1
SGB_type	SGB_ID	GGB	FGB	#MAGs_NHP	#MAGs_non-Westernized	#MAGs_Westernized	Shared
uSGB	3539	2624	1002	1	25	0	Yes
kSGB	3542	2626	1002	14	1	2	Yes
uSGB	3545	2629	1002	9	1	0	Yes
kSGB	3546	2629	1002	11	45	2	Yes
uSGB	3547	2629	1002	0	0	1	No
uSGB	3548	2630	1002	1	13	6	Yes
uSGB	3550	2631	1002	1	1	0	Yes
uSGB	3552	2633	1003	0	0	3	No
kSGB	3584	2662	1016	0	0	1	No
uSGB	3585	2662	1016	0	0	10	No
uSGB	3586	2662	1016	0	0	1	No
kSGB	3587	2663	1016	0	0	7	No
uSGB	3588	2664	1016	0	0	2	No
kSGB	3589	2664	1016	0	0	3	No
uSGB	3590	2664	1016	0	0	1	No
uSGB	3591	2665	1017	0	0	3	No
uSGB	3592	2666	1017	0	0	1	No
uSGB	3593	2666	1017	0	0	1	No
uSGB	3597	2670	1021	0	0	3	No
uSGB	3598	2671	1021	0	0	2	No
uSGB	3599	2671	1021	0	0	1	No
uSGB	3600	2672	1022	0	0	11	No
uSGB	3601	2673	1022	0	0	13	No
kSGB	3602	2673	1022	0	0	2	No
uSGB	3603	2673	1022	0	0	2	No
uSGB	3604	2673	1022	0	0	1	No
uSGB	3605	2673	1022	0	0	1	No
kSGB	3606	2673	1022	0	0	1	No
uSGB	3607	2673	1022	0	0	10	No
uSGB	3609	2674	1022	0	0	1	No
uSGB	3610	2675	1022	0	0	1	No
uSGB	3611	2676	1022	0	0	4	No
kSGB	3613	2677	1022	0	0	9	No
uSGB	3615	2677	1022	0	0	1	No
pSGB	21218	13836	4777	2	0	0	No
pSGB	21219	13837	4777	4	0	0	No
pSGB	21220	13838	4777	1	0	0	No
pSGB	21221	13839	4777	2	0	0	No
pSGB	21222	13840	4777	2	0	0	No
pSGB	21223	13841	4777	1	0	0	No
pSGB	21224	13842	4777	3	0	0	No
pSGB	21225	13843	4777	1	0	0	No
pSGB	21226	2626	1002	8	0	0	No
pSGB	21228	13845	1002	3	0	0	No
pSGB	21229	13845	1002	2	0	0	No
pSGB	21230	13845	1002	1	0	0	No
pSGB	21231	13846	1002	3	0	0	No
pSGB	21232	13847	1002	1	0	0	No
pSGB	21233	13847	1002	1	0	0	No
pSGB	21235	2631	1002	1	0	0	No
pSGB	21239	13851	1002	2	0	0	No
pSGB	21240	13851	1002	14	0	0	No
pSGB	21241	13852	1002	1	0	0	No
pSGB	21243	13854	4779	1	0	0	No
